# Supplementary material for: Transcriptome analysis of different growth stages of Aspergillus oryzae reveals dynamic changes of distinct classes of genes during growth
Source: BMC Microbiol. 2018 Feb 14;18:12. doi: 10.1186/s12866-018-1158-z (PMC5813417; doi:10.1186/s12866-018-1158-z)
Supplement: Supplementary file 3 — Table S2. The expression levels and functional annotation of DEGs between Ao_24 and Ao_48. (XLS 1701 kb) [file 12866_2018_1158_MOESM3_ESM.xls]

## Sheet: Table S2
id	Ao_24_count	Ao_48_count	Ao_24_fpkm	Ao_48_fpkm	log2(FC)	Pvalue	FDR	significant	Symbol	Description	KEGG_A_class	KEGG_B_class	Pathway	K_ID	GO Component	GO Function	GO Process
gene1527	2.66667	9.66667	0.126667	0.58	2.19502	0.0009209	0.00472643	yes	EIT82120.1	acyl-CoA oxidase	Cellular Processes;Metabolism	Global and Overview;Transport and catabolism;Lipid metabolism	ko04146//Peroxisome;ko01212//Fatty acid metabolism;ko00071//Fatty acid degradation;ko01040//Biosynthesis of unsaturated fatty acids;ko00592//alpha-Linolenic acid metabolism	K00232	GO:0043231//intracellular membrane-bounded organelle;GO:0043227//membrane-bounded organelle;GO:0043226//organelle;GO:0044464//cell part;GO:0044424//intracellular part;GO:0044444//cytoplasmic part;GO:0005623//cell;GO:0043229//intracellular organelle;GO:0005737//cytoplasm;GO:0042579//microbody;GO:0005622//intracellular	GO:0000166//nucleotide binding;GO:0016491//oxidoreductase activity;GO:0036094//small molecule binding;GO:0005488//binding;GO:1901363//heterocyclic compound binding;GO:0016634//oxidoreductase activity, acting on the CH-CH group of donors, oxygen as acceptor;GO:0016627//oxidoreductase activity, acting on the CH-CH group of donors;GO:0097159//organic cyclic compound binding;GO:1901265//nucleoside ph…	GO:0009062//fatty acid catabolic process;GO:0006082//organic acid metabolic process;GO:0044248//cellular catabolic process;GO:0019752//carboxylic acid metabolic process;GO:0008152//metabolic process;GO:0044710//single-organism metabolic process;GO:0016042//lipid catabolic process;GO:0044237//cellular metabolic process;GO:0044255//cellular lipid metabolic process;GO:0009056//catabolic process;GO:0…
gene6471	966	2466	70.8733	221.377	1.64319	2.89e-10	5.88e-09	yes	EIT77315.1	isopropylmalate/homocitrate/citramalate synthase	Cellular Processes;Metabolism	Amino acid metabolism;Transport and catabolism;Carbohydrate metabolism;Lipid metabolism	ko04146//Peroxisome;ko00650//Butanoate metabolism;ko00280//Valine, leucine and isoleucine degradation;ko00072//Synthesis and degradation of ketone bodies	K01640	-	GO:0003824//catalytic activity;GO:0016833//oxo-acid-lyase activity;GO:0016830//carbon-carbon lyase activity;GO:0016829//lyase activity	-
gene11266	192.333	46	19.48	5.79333	-1.74953	1.54e-09	2.79e-08	yes	EIT72620.1	FAD-dependent oxidoreductase	Cellular Processes;Metabolism	Amino acid metabolism;Transport and catabolism	ko04146//Peroxisome;ko00260//Glycine, serine and threonine metabolism;ko00310//Lysine degradation	K00306	-	GO:0003824//catalytic activity	GO:0008152//metabolic process;GO:0044710//single-organism metabolic process;GO:0044699//single-organism process
XLOC_002364	88.3333	10.6667	8.55	1.27333	-2.74731	1.07e-14	3.9e-13	yes	TCONS_00004273	peroxisomal biogenesis factor 11 [Aureobasidium namibiae CBS 147.97]	Cellular Processes	Transport and catabolism	ko04146//Peroxisome	K13352	GO:0043226//organelle;GO:0031224//intrinsic component of membrane;GO:0042579//microbody;GO:0031903//microbody membrane;GO:0005623//cell;GO:0005737//cytoplasm;GO:0005777//peroxisome;GO:0044425//membrane part;GO:0031231//intrinsic component of peroxisomal membrane;GO:0043229//intracellular organelle;GO:0044438//microbody part;GO:0044424//intracellular part;GO:0016020//membrane;GO:0031300//intrinsic…	-	GO:0009987//cellular process;GO:0007031//peroxisome organization;GO:0006996//organelle organization;GO:0016043//cellular component organization;GO:0071840//cellular component organization or biogenesis
gene10085	11	23.6667	1.94	5.22	1.42799	0.00443999	0.0177136	yes	EIT73762.1	enoyl-CoA isomerase	Cellular Processes	Transport and catabolism	ko04146//Peroxisome	K12663	-	GO:0003824//catalytic activity	-
gene11300	209.667	438.667	18.64	47.9833	1.36413	4.22e-11	9.78e-10	yes	EIT72529.1	permease of the major facilitator superfamily	Cellular Processes	Transport and catabolism	ko04146//Peroxisome	K13336	GO:0005737//cytoplasm;GO:0044422//organelle part;GO:0043231//intracellular membrane-bounded organelle;GO:0005623//cell;GO:0043229//intracellular organelle;GO:0031224//intrinsic component of membrane;GO:0044464//cell part;GO:0042579//microbody;GO:0044446//intracellular organelle part;GO:0043226//organelle;GO:0016020//membrane;GO:0044425//membrane part;GO:0005777//peroxisome;GO:0044424//intracellul…	-	GO:0016043//cellular component organization;GO:0044763//single-organism cellular process;GO:0044699//single-organism process;GO:0006996//organelle organization;GO:0009987//cellular process;GO:0071840//cellular component organization or biogenesis
gene9772	129	237.667	32.47	73.7033	1.18262	1.07e-06	1.16e-05	yes	EIT74137.1	peroxisomal membrane protein	Cellular Processes	Transport and catabolism	ko04146//Peroxisome	K13350	GO:0031224//intrinsic component of membrane;GO:0016020//membrane;GO:0044425//membrane part	-	-
gene11470	138.667	251	42.7333	94.7467	1.14871	2.63e-06	2.6e-05	yes	EIT72387.1	sorting nexin SNX11	Cellular Processes	Transport and catabolism	ko04144//Endocytosis	K17918	GO:0031224//intrinsic component of membrane;GO:0016020//membrane;GO:0044425//membrane part	GO:0005488//binding;GO:0008289//lipid binding;GO:0043167//ion binding;GO:0043168//anion binding;GO:0005543//phospholipid binding	GO:0071396//cellular response to lipid;GO:0070887//cellular response to chemical stimulus;GO:0042221//response to chemical;GO:0050896//response to stimulus;GO:0010033//response to organic substance;GO:0071310//cellular response to organic substance;GO:0044699//single-organism process;GO:0051179//localization;GO:0051716//cellular response to stimulus;GO:0044763//single-organism cellular process;GO…
gene4340	196.333	353.333	56.38	124.7	1.14521	5.14e-07	6e-06	yes	EIT79445.1	ubiquitin-protein ligase	Genetic Information Processing	Folding, sorting and degradation	ko04141//Protein processing in endoplasmic reticulum;ko04120//Ubiquitin mediated proteolysis	K06689	-	GO:0016740//transferase activity;GO:0019787//ubiquitin-like protein transferase activity;GO:0003824//catalytic activity	GO:0044238//primary metabolic process;GO:0071704//organic substance metabolic process;GO:0032446//protein modification by small protein conjugation;GO:0006464//cellular protein modification process;GO:0044237//cellular metabolic process;GO:0008152//metabolic process;GO:0009987//cellular process;GO:0044267//cellular protein metabolic process;GO:0043170//macromolecule metabolic process;GO:0070647//…
gene5637	396	794.333	61.0867	150.257	1.2985	7.34e-11	1.65e-09	yes	EIT78016.1	chaperone-dependent E3 ubiquitin protein ligase	Genetic Information Processing	Folding, sorting and degradation	ko04141//Protein processing in endoplasmic reticulum;ko04120//Ubiquitin mediated proteolysis	K09561	GO:0005623//cell;GO:0005622//intracellular;GO:0044464//cell part;GO:0044424//intracellular part	GO:0003824//catalytic activity;GO:0016740//transferase activity;GO:0019787//ubiquitin-like protein transferase activity	GO:0036211//protein modification process;GO:0019538//protein metabolic process;GO:0070647//protein modification by small protein conjugation or removal;GO:0044237//cellular metabolic process;GO:0071704//organic substance metabolic process;GO:0009987//cellular process;GO:0044267//cellular protein metabolic process;GO:0032446//protein modification by small protein conjugation;GO:0008152//metabolic …
gene415	388.333	643.667	36.1133	73.38	1.02286	5.6e-07	6.48e-06	yes	EIT83209.1	thioredoxin/protein disulfide isomerase	Genetic Information Processing	Folding, sorting and degradation	ko04141//Protein processing in endoplasmic reticulum	K09584	-	GO:0016860//intramolecular oxidoreductase activity;GO:0016853//isomerase activity;GO:0015036//disulfide oxidoreductase activity;GO:0003824//catalytic activity;GO:0016491//oxidoreductase activity;GO:0016667//oxidoreductase activity, acting on a sulfur group of donors;GO:0016864//intramolecular oxidoreductase activity, transposing S-S bonds	GO:0044281//small molecule metabolic process;GO:0044260//cellular macromolecule metabolic process;GO:0019725//cellular homeostasis;GO:0043170//macromolecule metabolic process;GO:0044237//cellular metabolic process;GO:0071704//organic substance metabolic process;GO:0008152//metabolic process;GO:0065008//regulation of biological quality;GO:0018904//ether metabolic process;GO:0044267//cellular prote…
gene1146	14501.7	4288.33	3763.77	1368.13	-1.45997	2.27e-07	2.85e-06	yes	EIT82492.1	peroxiredoxin	Genetic Information Processing	Folding, sorting and degradation	ko04122//Sulfur relay system	K14171	GO:0043227//membrane-bounded organelle;GO:0043229//intracellular organelle;GO:0044424//intracellular part;GO:0043226//organelle;GO:0043231//intracellular membrane-bounded organelle;GO:0044444//cytoplasmic part;GO:0005622//intracellular;GO:0005737//cytoplasm;GO:0044464//cell part;GO:0005623//cell;GO:0042579//microbody	GO:0016684//oxidoreductase activity, acting on peroxide as acceptor;GO:0016209//antioxidant activity;GO:0003824//catalytic activity;GO:0004601//peroxidase activity;GO:0019865//immunoglobulin binding;GO:0044877//macromolecular complex binding;GO:0016705//oxidoreductase activity, acting on paired donors, with incorporation or reduction of molecular oxygen;GO:0005488//binding;GO:0032403//protein com…	GO:0006979//response to oxidative stress;GO:0006970//response to osmotic stress;GO:0044710//single-organism metabolic process;GO:0050896//response to stimulus;GO:0006950//response to stress;GO:0009628//response to abiotic stimulus;GO:0044699//single-organism process;GO:0008152//metabolic process
gene1458	1518	604	187.343	89.98	-1.05801	0.00368502	0.0151344	yes	EIT82187.1	cytoplasmic tRNA 2-thiolation protein	Genetic Information Processing	Folding, sorting and degradation	ko04122//Sulfur relay system	K14169	GO:0044464//cell part;GO:0044424//intracellular part;GO:0044444//cytoplasmic part;GO:0005622//intracellular;GO:0005623//cell;GO:0005737//cytoplasm	GO:0003723//RNA binding;GO:0016740//transferase activity;GO:0003824//catalytic activity;GO:0097159//organic cyclic compound binding;GO:0016772//transferase activity, transferring phosphorus-containing groups;GO:1901363//heterocyclic compound binding;GO:0003676//nucleic acid binding;GO:0005488//binding	GO:0090304//nucleic acid metabolic process;GO:0044237//cellular metabolic process;GO:0016070//RNA metabolic process;GO:0006807//nitrogen compound metabolic process;GO:0006139//nucleobase-containing compound metabolic process;GO:0044267//cellular protein metabolic process;GO:0006464//cellular protein modification process;GO:0046483//heterocycle metabolic process;GO:0008033//tRNA processing;GO:1901…
gene7949	187	325.667	18.1967	39.0433	1.1014	3.19e-07	3.88e-06	yes	EIT75872.1	hypothetical protein	Genetic Information Processing	Folding, sorting and degradation	ko04120//Ubiquitin mediated proteolysis	K10585	-	GO:0003824//catalytic activity;GO:0016879//ligase activity, forming carbon-nitrogen bonds;GO:0016874//ligase activity	-
gene11506	200.667	917.333	15.5733	88.1333	2.50061	6.3e-25	5.58e-23	yes	EIT72354.1	putative transporter	Cellular Processes	Cell growth and death	ko04113//Meiosis - yeast	K08139	GO:0031224//intrinsic component of membrane;GO:0016020//membrane;GO:0044425//membrane part	GO:0022857//transmembrane transporter activity;GO:0005215//transporter activity	GO:0051179//localization;GO:0044699//single-organism process;GO:0051234//establishment of localization;GO:0044763//single-organism cellular process;GO:0009987//cellular process
gene6422	50.6667	110.667	7.04	18.6967	1.40913	8.17e-06	7.17e-05	yes	EIT77298.1	meiotic recombination protein	Cellular Processes	Cell growth and death	ko04113//Meiosis - yeast	K10872	GO:0043231//intracellular membrane-bounded organelle;GO:0043227//membrane-bounded organelle;GO:0044424//intracellular part;GO:0043226//organelle;GO:0005622//intracellular;GO:0044464//cell part;GO:0005623//cell;GO:0043229//intracellular organelle	GO:0032549//ribonucleoside binding;GO:0043566//structure-specific DNA binding;GO:0036094//small molecule binding;GO:0003677//DNA binding;GO:0097367//carbohydrate derivative binding;GO:0003824//catalytic activity;GO:0042623//ATPase activity, coupled;GO:0017111//nucleoside-triphosphatase activity;GO:0016817//hydrolase activity, acting on acid anhydrides;GO:0016787//hydrolase activity;GO:0001883//pu…	GO:0009117//nucleotide metabolic process;GO:0044712//single-organism catabolic process;GO:0044238//primary metabolic process;GO:1901564//organonitrogen compound metabolic process;GO:0071704//organic substance metabolic process;GO:0006195//purine nucleotide catabolic process;GO:0006139//nucleobase-containing compound metabolic process;GO:0071840//cellular component organization or biogenesis;GO:00…
gene11360	192.667	339	21.6167	47.0233	1.12123	3.19e-07	3.88e-06	yes	EIT72484.1	DNA repair protein	Cellular Processes	Cell growth and death	ko04111//Cell cycle - yeast;ko04113//Meiosis - yeast	K02830	GO:0043231//intracellular membrane-bounded organelle;GO:0044464//cell part;GO:0005623//cell;GO:0044424//intracellular part;GO:0043227//membrane-bounded organelle;GO:0043229//intracellular organelle;GO:0005622//intracellular;GO:0043226//organelle	-	GO:0008152//metabolic process;GO:0071704//organic substance metabolic process;GO:0044237//cellular metabolic process;GO:0006807//nitrogen compound metabolic process;GO:0046483//heterocycle metabolic process;GO:0006725//cellular aromatic compound metabolic process;GO:0044260//cellular macromolecule metabolic process;GO:0044238//primary metabolic process;GO:0090304//nucleic acid metabolic process;G…
gene9673	351.667	611	32.9633	71.4633	1.11634	2.27e-07	2.85e-06	yes	EIT74102.1	Ypt/Rab GTPase activating protein	Cellular Processes	Cell growth and death	ko04111//Cell cycle - yeast	K02179	-	GO:0098772//molecular function regulator;GO:0005096//GTPase activator activity;GO:0008047//enzyme activator activity;GO:0030234//enzyme regulator activity;GO:0060589//nucleoside-triphosphatase regulator activity;GO:0030695//GTPase regulator activity	GO:0065009//regulation of molecular function;GO:0019222//regulation of metabolic process;GO:0050790//regulation of catalytic activity;GO:0043087//regulation of GTPase activity;GO:0065007//biological regulation;GO:0050789//regulation of biological process;GO:0051336//regulation of hydrolase activity
gene1954	23.6667	4.66667	2.82667	0.706667	-2	0.00378198	0.015463	yes	EIT81693.1	mitogen-activated protein kinase	Cellular Processes;Environmental Information Processing	Signal transduction;Transport and catabolism	ko04011//MAPK signaling pathway - yeast;ko04139//Regulation of mitophagy - yeast	K04441	-	GO:0004672//protein kinase activity;GO:0005057//receptor signaling protein activity;GO:0016740//transferase activity;GO:0004702//receptor signaling protein serine/threonine kinase activity;GO:0001883//purine nucleoside binding;GO:0016772//transferase activity, transferring phosphorus-containing groups;GO:0036094//small molecule binding;GO:0097159//organic cyclic compound binding;GO:0001882//nucle…	GO:0050789//regulation of biological process;GO:0050794//regulation of cellular process;GO:0023052//signaling;GO:0008152//metabolic process;GO:0006793//phosphorus metabolic process;GO:0019538//protein metabolic process;GO:0007154//cell communication;GO:0044699//single-organism process;GO:0009987//cellular process;GO:0044260//cellular macromolecule metabolic process;GO:0043412//macromolecule modif…
gene4716	31.6667	6.33333	7.32	1.89667	-1.94838	0.0110227	0.0373109	yes	EIT78958.1	hypothetical protein	Cellular Processes;Environmental Information Processing	Signal transduction;Transport and catabolism	ko04011//MAPK signaling pathway - yeast;ko04139//Regulation of mitophagy - yeast	K11244	-	-	-
gene9396	3485.67	781.333	136.55	38.4733	-1.8275	2.73e-09	4.81e-08	yes	EIT74336.1	sensory transduction histidine kinase	Cellular Processes;Environmental Information Processing	Signal transduction;Transport and catabolism	ko04011//MAPK signaling pathway - yeast;ko04139//Regulation of mitophagy - yeast	K11231	GO:0016020//membrane	GO:0032550//purine ribonucleoside binding;GO:0004673//protein histidine kinase activity;GO:0001882//nucleoside binding;GO:0032549//ribonucleoside binding;GO:1901363//heterocyclic compound binding;GO:0016740//transferase activity;GO:0036094//small molecule binding;GO:0004871//signal transducer activity;GO:0097159//organic cyclic compound binding;GO:0016772//transferase activity, transferring phosp…	GO:0034645//cellular macromolecule biosynthetic process;GO:0018130//heterocycle biosynthetic process;GO:0006807//nitrogen compound metabolic process;GO:0003006//developmental process involved in reproduction;GO:1901360//organic cyclic compound metabolic process;GO:0048513//animal organ development;GO:0044237//cellular metabolic process;GO:0044271//cellular nitrogen compound biosynthetic process;G…
gene1929	83.3333	175.667	9.68667	25.18	1.37821	8.42e-07	9.29e-06	yes	EIT81758.1	mating-type alpha-pheromone receptor PreB	Environmental Information Processing	Signal transduction	ko04011//MAPK signaling pathway - yeast	K11213	-	GO:0004930//G-protein coupled receptor activity;GO:0099600//transmembrane receptor activity;GO:0016503//pheromone receptor activity;GO:0004871//signal transducer activity;GO:0004888//transmembrane signaling receptor activity;GO:0038023//signaling receptor activity;GO:0060089//molecular transducer activity;GO:0004872//receptor activity	GO:0065007//biological regulation;GO:0007165//signal transduction;GO:0050896//response to stimulus;GO:0051716//cellular response to stimulus;GO:0007166//cell surface receptor signaling pathway;GO:0009987//cellular process;GO:0023052//signaling;GO:0050789//regulation of biological process;GO:0044700//single organism signaling;GO:0044763//single-organism cellular process;GO:0050794//regulation of c…
gene6688	452.667	802.333	39.8433	87.2367	1.1306	1.12e-05	9.65e-05	yes	EIT77093.1	transcription factor AbaA	Environmental Information Processing	Signal transduction	ko04011//MAPK signaling pathway - yeast	K09448	GO:0043226//organelle;GO:0044464//cell part;GO:0005623//cell;GO:0044424//intracellular part;GO:0043231//intracellular membrane-bounded organelle;GO:0043229//intracellular organelle;GO:0043227//membrane-bounded organelle;GO:0005622//intracellular	GO:0003677//DNA binding;GO:0000975//regulatory region DNA binding;GO:0001071//nucleic acid binding transcription factor activity;GO:0097159//organic cyclic compound binding;GO:0005488//binding;GO:1901363//heterocyclic compound binding;GO:0001067//regulatory region nucleic acid binding;GO:0003676//nucleic acid binding	GO:0018130//heterocycle biosynthetic process;GO:0009058//biosynthetic process;GO:0045595//regulation of cell differentiation;GO:0060284//regulation of cell development;GO:0048646//anatomical structure formation involved in morphogenesis;GO:0016070//RNA metabolic process;GO:0000003//reproduction;GO:0043936//asexual sporulation resulting in formation of a cellular spore;GO:0034641//cellular nitroge…
gene6689	19.6667	36.3333	4.64667	10.68	1.20064	0.00874061	0.0306723	yes	EIT77092.1	hypothetical protein	Environmental Information Processing	Signal transduction	ko04011//MAPK signaling pathway - yeast	K09448	GO:0005622//intracellular;GO:0043229//intracellular organelle;GO:0044424//intracellular part;GO:0043231//intracellular membrane-bounded organelle;GO:0005623//cell;GO:0043227//membrane-bounded organelle;GO:0043226//organelle;GO:0044464//cell part	GO:0003677//DNA binding;GO:0097159//organic cyclic compound binding;GO:0001067//regulatory region nucleic acid binding;GO:0001071//nucleic acid binding transcription factor activity;GO:0003676//nucleic acid binding;GO:0000975//regulatory region DNA binding;GO:0005488//binding;GO:1901363//heterocyclic compound binding	GO:0046483//heterocycle metabolic process;GO:0010720//positive regulation of cell development;GO:0032502//developmental process;GO:0003006//developmental process involved in reproduction;GO:0006351//transcription, DNA-templated;GO:0048856//anatomical structure development;GO:0048869//cellular developmental process;GO:0050793//regulation of developmental process;GO:0048518//positive regulation of …
gene5146	105.667	216.667	6.87667	17.3533	1.33543	2.15e-07	2.71e-06	yes	EIT78645.1	DNA polymerase IV	Genetic Information Processing	Replication and repair	ko03450//Non-homologous end-joining	K10981	-	GO:0016772//transferase activity, transferring phosphorus-containing groups;GO:1901363//heterocyclic compound binding;GO:0016740//transferase activity;GO:0034061//DNA polymerase activity;GO:0003824//catalytic activity;GO:0097159//organic cyclic compound binding;GO:0003676//nucleic acid binding;GO:0016779//nucleotidyltransferase activity;GO:0005488//binding	GO:0006139//nucleobase-containing compound metabolic process;GO:1901360//organic cyclic compound metabolic process;GO:0071704//organic substance metabolic process;GO:0044260//cellular macromolecule metabolic process;GO:0044238//primary metabolic process;GO:0046483//heterocycle metabolic process;GO:0043170//macromolecule metabolic process;GO:0009058//biosynthetic process;GO:0044249//cellular biosy…
gene9117	89.6667	172.333	5.51667	13.1733	1.25575	3.99e-07	4.77e-06	yes	EIT74620.1	DNA polymerase IV	Genetic Information Processing	Replication and repair	ko03450//Non-homologous end-joining	K10981	-	GO:0003824//catalytic activity;GO:1901363//heterocyclic compound binding;GO:0016772//transferase activity, transferring phosphorus-containing groups;GO:0034061//DNA polymerase activity;GO:0097159//organic cyclic compound binding;GO:0005488//binding;GO:0003676//nucleic acid binding;GO:0016779//nucleotidyltransferase activity;GO:0016740//transferase activity	GO:0006807//nitrogen compound metabolic process;GO:0071704//organic substance metabolic process;GO:0009987//cellular process;GO:0006139//nucleobase-containing compound metabolic process;GO:0044237//cellular metabolic process;GO:0009059//macromolecule biosynthetic process;GO:0044238//primary metabolic process;GO:1901576//organic substance biosynthetic process;GO:0008152//metabolic process;GO:00090…
gene3137	23.6667	45.6667	1.89667	4.54667	1.26134	0.000289033	0.00172968	yes	EIT80582.1	hypothetical protein	Genetic Information Processing	Replication and repair	ko03410//Base excision repair	K10773	-	GO:0016787//hydrolase activity;GO:0003824//catalytic activity;GO:0005488//binding	GO:0034641//cellular nitrogen compound metabolic process;GO:0006139//nucleobase-containing compound metabolic process;GO:0043170//macromolecule metabolic process;GO:0090304//nucleic acid metabolic process;GO:0006807//nitrogen compound metabolic process;GO:0051716//cellular response to stimulus;GO:0044260//cellular macromolecule metabolic process;GO:0006974//cellular response to DNA damage stimulu…
gene9708	64	156.333	19.4167	58.4167	1.58908	3.72e-08	5.38e-07	yes	EIT74083.1	component of the U4/U6.U5 snRNP/mitosis protein	Genetic Information Processing	Transcription	ko03040//Spliceosome	K12859	GO:0005623//cell;GO:1990904//ribonucleoprotein complex;GO:0044464//cell part;GO:0005622//intracellular;GO:0044424//intracellular part;GO:0030529//intracellular ribonucleoprotein complex;GO:0032991//macromolecular complex	-	GO:0044763//single-organism cellular process;GO:0044699//single-organism process;GO:0000278//mitotic cell cycle;GO:0007049//cell cycle;GO:0009987//cellular process
gene3071	0	2.66667	0.001	1.40333	10.4546	0.00758342	0.0273673	yes	EIT80437.1	hypothetical protein	Genetic Information Processing	Replication and repair	ko03030//DNA replication	K03469	-	GO:0016788//hydrolase activity, acting on ester bonds;GO:0016893//endonuclease activity, active with either ribo- or deoxyribonucleic acids and producing 5'-phosphomonoesters;GO:0003824//catalytic activity;GO:0016891//endoribonuclease activity, producing 5'-phosphomonoesters;GO:0097159//organic cyclic compound binding;GO:0004518//nuclease activity;GO:0005488//binding;GO:0016787//hydrolase activit…	GO:0090304//nucleic acid metabolic process;GO:0034641//cellular nitrogen compound metabolic process;GO:0016070//RNA metabolic process;GO:1901360//organic cyclic compound metabolic process;GO:0090305//nucleic acid phosphodiester bond hydrolysis;GO:0044238//primary metabolic process;GO:0043170//macromolecule metabolic process;GO:0071704//organic substance metabolic process;GO:0006725//cellular arom…
gene5886	302.333	538	21.8367	48.0433	1.13758	1.17e-08	1.84e-07	yes	EIT77962.1	transcription initiation factor	Genetic Information Processing	Transcription	ko03022//Basal transcription factors	K03126	GO:0031974//membrane-enclosed lumen;GO:0030880//RNA polymerase complex;GO:0016591//DNA-directed RNA polymerase II, holoenzyme;GO:0000428//DNA-directed RNA polymerase complex;GO:0044451//nucleoplasm part;GO:0000123//histone acetyltransferase complex;GO:0005634//nucleus;GO:1990234//transferase complex;GO:0061695//transferase complex, transferring phosphorus-containing groups;GO:0043234//protein com…	GO:0005515//protein binding;GO:1901363//heterocyclic compound binding;GO:0008135//translation factor activity, RNA binding;GO:0005488//binding;GO:0003723//RNA binding;GO:0003676//nucleic acid binding;GO:0046983//protein dimerization activity;GO:0097159//organic cyclic compound binding	GO:0034654//nucleobase-containing compound biosynthetic process;GO:1901360//organic cyclic compound metabolic process;GO:0034645//cellular macromolecule biosynthetic process;GO:0044249//cellular biosynthetic process;GO:0044237//cellular metabolic process;GO:0006518//peptide metabolic process;GO:0046483//heterocycle metabolic process;GO:0034641//cellular nitrogen compound metabolic process;GO:0043…
XLOC_006343	11.6667	22.3333	1.52667	3.57667	1.22823	0.00601948	0.0226801	yes	TCONS_00011567	cytochrome P450 [Diaporthe helianthi]	Genetic Information Processing	Folding, sorting and degradation	ko03018//RNA degradation	K12604	GO:0044424//intracellular part;GO:0044464//cell part;GO:0005622//intracellular;GO:0005623//cell	GO:0003824//catalytic activity;GO:0005488//binding;GO:0016491//oxidoreductase activity	GO:0044238//primary metabolic process;GO:0050794//regulation of cellular process;GO:0050789//regulation of biological process;GO:0071704//organic substance metabolic process;GO:1901360//organic cyclic compound metabolic process;GO:0044260//cellular macromolecule metabolic process;GO:0009059//macromolecule biosynthetic process;GO:0010467//gene expression;GO:1901576//organic substance biosynthetic …
gene11153	204.333	394	22.2967	53.3667	1.25911	9.82e-09	1.57e-07	yes	EIT72726.1	protein involved in cell differentiation/sexual development	Genetic Information Processing	Folding, sorting and degradation	ko03018//RNA degradation	K12606	-	-	-
gene6038	27.3333	54.3333	1.69	4.10667	1.28094	0.00040689	0.00232696	yes	EIT77726.1	ATP-dependent RNA helicase A	Genetic Information Processing	Folding, sorting and degradation	ko03018//RNA degradation	K14442	-	GO:0032550//purine ribonucleoside binding;GO:0016818//hydrolase activity, acting on acid anhydrides, in phosphorus-containing anhydrides;GO:0036094//small molecule binding;GO:1901363//heterocyclic compound binding;GO:0003824//catalytic activity;GO:0016462//pyrophosphatase activity;GO:0005488//binding;GO:0016787//hydrolase activity;GO:0016817//hydrolase activity, acting on acid anhydrides;GO:00168…	GO:0044763//single-organism cellular process;GO:0009150//purine ribonucleotide metabolic process;GO:1901360//organic cyclic compound metabolic process;GO:0019693//ribose phosphate metabolic process;GO:1901292//nucleoside phosphate catabolic process;GO:0006725//cellular aromatic compound metabolic process;GO:0009056//catabolic process;GO:0072523//purine-containing compound catabolic process;GO:190…
gene5405	17.3333	28.6667	5.49333	11.18	1.02517	0.00736214	0.0267286	yes	EIT78352.1	ubiquitin-protein ligase	Genetic Information Processing	Translation;Folding, sorting and degradation	ko03013//RNA transport;ko04120//Ubiquitin mediated proteolysis	K10577	-	GO:0003824//catalytic activity;GO:0019787//ubiquitin-like protein transferase activity;GO:0016740//transferase activity	-
gene433	488	860.667	42.3767	91.74	1.11428	1.57e-08	2.42e-07	yes	EIT83218.1	mRNA export factor TAP/MEX67	Genetic Information Processing	Translation	ko03013//RNA transport;ko03008//Ribosome biogenesis in eukaryotes;ko03015//mRNA surveillance pathway	K14284	GO:0012505//endomembrane system;GO:0044464//cell part;GO:0043229//intracellular organelle;GO:0044424//intracellular part;GO:0043227//membrane-bounded organelle;GO:0043231//intracellular membrane-bounded organelle;GO:0005622//intracellular;GO:0005623//cell;GO:0043226//organelle	-	GO:0015931//nucleobase-containing compound transport;GO:0051234//establishment of localization;GO:0051179//localization;GO:0050658//RNA transport;GO:0051236//establishment of RNA localization;GO:0006403//RNA localization;GO:0033036//macromolecule localization;GO:0050657//nucleic acid transport;GO:0071702//organic substance transport;GO:0006810//transport;GO:0071705//nitrogen compound transport
gene3920	133.333	231.667	14.1467	30.24	1.096	2.86e-06	2.8e-05	yes	EIT79764.1	hypothetical protein	Genetic Information Processing	Translation	ko03008//Ribosome biogenesis in eukaryotes	K14548	-	-	-
gene4198	45	75.3333	11.9033	24.4567	1.03886	0.000479796	0.00268616	yes	EIT79556.1	hypothetical protein	Genetic Information Processing	Translation	ko03008//Ribosome biogenesis in eukaryotes	K14536	-	GO:0036094//small molecule binding;GO:1901363//heterocyclic compound binding;GO:0005488//binding;GO:0097159//organic cyclic compound binding	-
gene2009	15.6667	25.6667	0.583333	1.19333	1.0326	0.0142052	0.0459846	yes	EIT81644.1	multidrug/pheromone exporter, ABC superfamily	Environmental Information Processing	Membrane transport	ko02010//ABC transporters	K05658	GO:0031224//intrinsic component of membrane;GO:0016020//membrane;GO:0044425//membrane part	GO:0032550//purine ribonucleoside binding;GO:0036094//small molecule binding;GO:0001882//nucleoside binding;GO:0016462//pyrophosphatase activity;GO:0032549//ribonucleoside binding;GO:0097159//organic cyclic compound binding;GO:0017111//nucleoside-triphosphatase activity;GO:0005215//transporter activity;GO:0001883//purine nucleoside binding;GO:0097367//carbohydrate derivative binding;GO:0022857//t…	GO:0009117//nucleotide metabolic process;GO:0008152//metabolic process;GO:0006195//purine nucleotide catabolic process;GO:0044237//cellular metabolic process;GO:0006807//nitrogen compound metabolic process;GO:1901292//nucleoside phosphate catabolic process;GO:0006753//nucleoside phosphate metabolic process;GO:0046483//heterocycle metabolic process;GO:0006796//phosphate-containing compound metabol…
gene2743	17.6667	62.3333	0.58	2.57	2.14764	2.25e-06	2.25e-05	yes	EIT80974.1	multidrug/pheromone exporter, ABC superfamily	Environmental Information Processing	Membrane transport	ko02010//ABC transporters	K05658	GO:0031224//intrinsic component of membrane;GO:0044425//membrane part;GO:0016020//membrane	GO:0036094//small molecule binding;GO:0022857//transmembrane transporter activity;GO:0016787//hydrolase activity;GO:1901363//heterocyclic compound binding;GO:0097159//organic cyclic compound binding;GO:0003824//catalytic activity;GO:0032549//ribonucleoside binding;GO:0032550//purine ribonucleoside binding;GO:0001883//purine nucleoside binding;GO:0016818//hydrolase activity, acting on acid anhydri…	GO:0006793//phosphorus metabolic process;GO:0044281//small molecule metabolic process;GO:1901292//nucleoside phosphate catabolic process;GO:0046434//organophosphate catabolic process;GO:0009166//nucleotide catabolic process;GO:0044270//cellular nitrogen compound catabolic process;GO:0009259//ribonucleotide metabolic process;GO:0072521//purine-containing compound metabolic process;GO:1901575//orga…
gene637	4.33333	10.3333	0.153333	0.453333	1.5639	0.00541735	0.020835	yes	EIT83015.1	multidrug/pheromone exporter, ABC superfamily	Environmental Information Processing	Membrane transport	ko02010//ABC transporters	K05658	GO:0044425//membrane part;GO:0016020//membrane;GO:0031224//intrinsic component of membrane	GO:0022857//transmembrane transporter activity;GO:0016817//hydrolase activity, acting on acid anhydrides;GO:0036094//small molecule binding;GO:0015399//primary active transmembrane transporter activity;GO:0097159//organic cyclic compound binding;GO:0001882//nucleoside binding;GO:0032549//ribonucleoside binding;GO:0017111//nucleoside-triphosphatase activity;GO:0015405//P-P-bond-hydrolysis-driven t…	GO:0006753//nucleoside phosphate metabolic process;GO:0072521//purine-containing compound metabolic process;GO:0051179//localization;GO:0044270//cellular nitrogen compound catabolic process;GO:0055086//nucleobase-containing small molecule metabolic process;GO:0006139//nucleobase-containing compound metabolic process;GO:0009261//ribonucleotide catabolic process;GO:0019693//ribose phosphate metabol…
gene7259	4.33333	20.6667	0.14	0.856667	2.61331	1.01e-05	8.79e-05	yes	EIT76413.1	multidrug/pheromone exporter, ABC superfamily	Environmental Information Processing	Membrane transport	ko02010//ABC transporters	K05658	GO:0044425//membrane part;GO:0031224//intrinsic component of membrane;GO:0016020//membrane	GO:0015405//P-P-bond-hydrolysis-driven transmembrane transporter activity;GO:0005488//binding;GO:0017111//nucleoside-triphosphatase activity;GO:0001883//purine nucleoside binding;GO:0022857//transmembrane transporter activity;GO:0003824//catalytic activity;GO:0016787//hydrolase activity;GO:0022804//active transmembrane transporter activity;GO:0001882//nucleoside binding;GO:0016818//hydrolase acti…	GO:0006807//nitrogen compound metabolic process;GO:0006725//cellular aromatic compound metabolic process;GO:0072523//purine-containing compound catabolic process;GO:0051179//localization;GO:0046434//organophosphate catabolic process;GO:0009166//nucleotide catabolic process;GO:0046700//heterocycle catabolic process;GO:0009154//purine ribonucleotide catabolic process;GO:1901360//organic cyclic comp…
gene8504	456	754	15.96	32.3933	1.02124	3.77e-07	4.52e-06	yes	EIT75333.1	multidrug/pheromone exporter, ABC superfamily	Environmental Information Processing	Membrane transport	ko02010//ABC transporters	K05658	GO:0016020//membrane;GO:0044425//membrane part;GO:0031224//intrinsic component of membrane	GO:1901363//heterocyclic compound binding;GO:0016817//hydrolase activity, acting on acid anhydrides;GO:0017111//nucleoside-triphosphatase activity;GO:0005488//binding;GO:0003824//catalytic activity;GO:0015405//P-P-bond-hydrolysis-driven transmembrane transporter activity;GO:0032550//purine ribonucleoside binding;GO:0022804//active transmembrane transporter activity;GO:0022857//transmembrane trans…	GO:0006725//cellular aromatic compound metabolic process;GO:1901360//organic cyclic compound metabolic process;GO:0044710//single-organism metabolic process;GO:0009987//cellular process;GO:1901565//organonitrogen compound catabolic process;GO:0009261//ribonucleotide catabolic process;GO:0044237//cellular metabolic process;GO:0006139//nucleobase-containing compound metabolic process;GO:0006163//pu…
gene9417	209.667	45.3333	6.68667	1.85333	-1.85116	0.000146879	0.000957738	yes	EIT74466.1	multidrug/pheromone exporter, ABC superfamily	Environmental Information Processing	Membrane transport	ko02010//ABC transporters	K05658	GO:0031224//intrinsic component of membrane;GO:0016020//membrane;GO:0044425//membrane part	GO:0016818//hydrolase activity, acting on acid anhydrides, in phosphorus-containing anhydrides;GO:1901363//heterocyclic compound binding;GO:0016462//pyrophosphatase activity;GO:0005488//binding;GO:0032549//ribonucleoside binding;GO:0005215//transporter activity;GO:0001883//purine nucleoside binding;GO:0015399//primary active transmembrane transporter activity;GO:0022857//transmembrane transporter…	GO:0044712//single-organism catabolic process;GO:0044699//single-organism process;GO:1901564//organonitrogen compound metabolic process;GO:0044710//single-organism metabolic process;GO:0009166//nucleotide catabolic process;GO:0044238//primary metabolic process;GO:0044763//single-organism cellular process;GO:0009117//nucleotide metabolic process;GO:0051234//establishment of localization;GO:0009259…
gene2490	3	8.33333	0.303333	1.02333	1.7543	0.0148297	0.0476164	yes	EIT81174.1	homocitrate synthase	Metabolism	Amino acid metabolism;Global and Overview;Carbohydrate metabolism	ko01230//Biosynthesis of amino acids;ko01210//2-Oxocarboxylic acid metabolism;ko00620//Pyruvate metabolism;ko00300//Lysine biosynthesis	K01655	-	GO:0016746//transferase activity, transferring acyl groups;GO:0016740//transferase activity;GO:0046912//transferase activity, transferring acyl groups, acyl groups converted into alkyl on transfer;GO:0003824//catalytic activity	GO:0043436//oxoacid metabolic process;GO:0008652//cellular amino acid biosynthetic process;GO:0016053//organic acid biosynthetic process;GO:0006520//cellular amino acid metabolic process;GO:0019752//carboxylic acid metabolic process;GO:0009058//biosynthetic process;GO:0044699//single-organism process;GO:0009066//aspartate family amino acid metabolic process;GO:0009987//cellular process;GO:0044238…
gene3737	121.667	38.6667	12.5033	4.97333	-1.33003	1.72e-05	0.000140714	yes	EIT79968.1	acetylornithine deacetylase, putative	Metabolism	Amino acid metabolism;Global and Overview	ko01230//Biosynthesis of amino acids;ko01210//2-Oxocarboxylic acid metabolism;ko00220//Arginine biosynthesis	K01438	-	GO:0008233//peptidase activity;GO:0043169//cation binding;GO:0070011//peptidase activity, acting on L-amino acid peptides;GO:0016787//hydrolase activity;GO:0003824//catalytic activity;GO:0005488//binding;GO:0043167//ion binding;GO:0008238//exopeptidase activity	GO:0051604//protein maturation;GO:0008152//metabolic process;GO:0016485//protein processing;GO:0043170//macromolecule metabolic process;GO:0019538//protein metabolic process;GO:0071704//organic substance metabolic process;GO:0044238//primary metabolic process;GO:0010467//gene expression;GO:0006508//proteolysis
gene8116	5.66667	21.6667	0.433333	2.03	2.22793	2.36e-06	2.34e-05	yes	EIT75708.1	acetyl/propionyl-CoA carboxylase, alpha subunit	Metabolism	Global and Overview;Carbohydrate metabolism	ko01230//Biosynthesis of amino acids;ko01200//Carbon metabolism;ko00620//Pyruvate metabolism;ko00020//Citrate cycle (TCA cycle)	K01958	-	GO:0001883//purine nucleoside binding;GO:0005488//binding;GO:0043169//cation binding;GO:0001882//nucleoside binding;GO:0032549//ribonucleoside binding;GO:0036094//small molecule binding;GO:0097159//organic cyclic compound binding;GO:1901363//heterocyclic compound binding;GO:0097367//carbohydrate derivative binding;GO:0003824//catalytic activity;GO:0043167//ion binding;GO:0016879//ligase activity,…	-
gene4105	1	22.6667	0.0866667	2.54333	4.8751	6.6e-13	1.9e-11	yes	EIT79653.1	proline oxidase	Metabolism	Amino acid metabolism;Global and Overview	ko01230//Biosynthesis of amino acids;ko01200//Carbon metabolism;ko00350//Tyrosine metabolism;ko00330//Arginine and proline metabolism;ko00270//Cysteine and methionine metabolism;ko01210//2-Oxocarboxylic acid metabolism;ko00250//Alanine, aspartate and glutamate metabolism;ko00360//Phenylalanine metabolism;ko00400//Phenylalanine, tyrosine and tryptophan biosynthesis;ko00220//Arginine biosynthesis	K14454	-	GO:0016491//oxidoreductase activity;GO:0016645//oxidoreductase activity, acting on the CH-NH group of donors;GO:0003824//catalytic activity	GO:0071704//organic substance metabolic process;GO:0044699//single-organism process;GO:0044238//primary metabolic process;GO:0006082//organic acid metabolic process;GO:0009987//cellular process;GO:0044237//cellular metabolic process;GO:1901605//alpha-amino acid metabolic process;GO:0006536//glutamate metabolic process;GO:1901360//organic cyclic compound metabolic process;GO:1901564//organonitroge…
gene7794	25	4.33333	3.08333	0.68	-2.18088	0.00194233	0.00890874	yes	EIT76102.1	glyoxylate/hydroxypyruvate reductase	Metabolism	Amino acid metabolism;Global and Overview;Energy metabolism	ko01230//Biosynthesis of amino acids;ko01200//Carbon metabolism;ko00260//Glycine, serine and threonine metabolism;ko00680//Methane metabolism	K00058	-	GO:0036094//small molecule binding;GO:1901363//heterocyclic compound binding;GO:1901265//nucleoside phosphate binding;GO:0003824//catalytic activity;GO:0016614//oxidoreductase activity, acting on CH-OH group of donors;GO:0005488//binding;GO:0016491//oxidoreductase activity;GO:0000166//nucleotide binding;GO:0097159//organic cyclic compound binding	GO:0044710//single-organism metabolic process;GO:0008152//metabolic process;GO:0044699//single-organism process
gene5330	161.333	469.667	16.1767	57.5967	1.83207	3.59e-11	8.42e-10	yes	EIT78410.1	threonine/serine dehydratase	Metabolism	Amino acid metabolism;Global and Overview	ko01230//Biosynthesis of amino acids;ko01200//Carbon metabolism;ko00260//Glycine, serine and threonine metabolism;ko00270//Cysteine and methionine metabolism;ko00290//Valine, leucine and isoleucine biosynthesis	K17989	-	GO:0043167//ion binding;GO:0003824//catalytic activity;GO:0016840//carbon-nitrogen lyase activity;GO:0043168//anion binding;GO:0005488//binding;GO:0016841//ammonia-lyase activity;GO:0016829//lyase activity	GO:0019752//carboxylic acid metabolic process;GO:0044710//single-organism metabolic process;GO:0071704//organic substance metabolic process;GO:0044237//cellular metabolic process;GO:0006082//organic acid metabolic process;GO:0009987//cellular process;GO:0043436//oxoacid metabolic process;GO:0044699//single-organism process;GO:0008152//metabolic process;GO:0044281//small molecule metabolic process…
gene9444	79	23	13.7067	5.01667	-1.45008	0.000130812	0.000868692	yes	EIT74460.1	phosphoglycerate mutase	Metabolism	Amino acid metabolism;Global and Overview;Energy metabolism;Carbohydrate metabolism	ko01230//Biosynthesis of amino acids;ko01200//Carbon metabolism;ko00260//Glycine, serine and threonine metabolism;ko00010//Glycolysis / Gluconeogenesis;ko00680//Methane metabolism	K15634	-	-	-
gene8239	5484.67	1542	304.577	106.683	-1.51347	3e-06	2.91e-05	yes	EIT75733.1	pyrophosphate-dependent phosphofructo-1-kinase	Genetic Information Processing;Metabolism	Global and Overview;Energy metabolism;Folding, sorting and degradation;Carbohydrate metabolism	ko01230//Biosynthesis of amino acids;ko01200//Carbon metabolism;ko00010//Glycolysis / Gluconeogenesis;ko00051//Fructose and mannose metabolism;ko03018//RNA degradation;ko00052//Galactose metabolism;ko00680//Methane metabolism;ko00030//Pentose phosphate pathway	K00850	GO:0005829//cytosol;GO:0005622//intracellular;GO:0005623//cell;GO:0044424//intracellular part;GO:0044445//cytosolic part;GO:0044464//cell part;GO:0044444//cytoplasmic part;GO:0005737//cytoplasm	GO:0003824//catalytic activity;GO:0016772//transferase activity, transferring phosphorus-containing groups;GO:1901363//heterocyclic compound binding;GO:0016740//transferase activity;GO:0005488//binding;GO:0043169//cation binding;GO:0001882//nucleoside binding;GO:0043167//ion binding;GO:0032550//purine ribonucleoside binding;GO:0097159//organic cyclic compound binding;GO:0016773//phosphotransferas…	GO:0016310//phosphorylation;GO:0006091//generation of precursor metabolites and energy;GO:0009987//cellular process;GO:0006796//phosphate-containing compound metabolic process;GO:0006793//phosphorus metabolic process;GO:0044237//cellular metabolic process;GO:0008152//metabolic process
gene11359	18	31.3333	2.72	5.92333	1.1228	0.0037415	0.0153133	yes	EIT72497.1	fructose/tagatose bisphosphate aldolase	Metabolism	Global and Overview;Energy metabolism;Carbohydrate metabolism	ko01230//Biosynthesis of amino acids;ko01200//Carbon metabolism;ko00010//Glycolysis / Gluconeogenesis;ko00051//Fructose and mannose metabolism;ko00680//Methane metabolism;ko00030//Pentose phosphate pathway	K01624	-	GO:0046914//transition metal ion binding;GO:0043169//cation binding;GO:0003824//catalytic activity;GO:0016830//carbon-carbon lyase activity;GO:0005488//binding;GO:0043167//ion binding;GO:0046872//metal ion binding;GO:0016829//lyase activity	GO:0044238//primary metabolic process;GO:0008152//metabolic process
gene11503	242	27	30.0467	4.06667	-2.88529	3.08e-13	9.29e-12	yes	EIT72437.1	glyceraldehyde 3-phosphate dehydrogenase	Metabolism	Global and Overview;Carbohydrate metabolism	ko01230//Biosynthesis of amino acids;ko01200//Carbon metabolism;ko00010//Glycolysis / Gluconeogenesis	K00134	GO:0044464//cell part;GO:0005623//cell	GO:0016491//oxidoreductase activity;GO:0005488//binding;GO:0016903//oxidoreductase activity, acting on the aldehyde or oxo group of donors;GO:1901363//heterocyclic compound binding;GO:0016620//oxidoreductase activity, acting on the aldehyde or oxo group of donors, NAD or NADP as acceptor;GO:0036094//small molecule binding;GO:0000166//nucleotide binding;GO:1901265//nucleoside phosphate binding;GO:…	GO:0008152//metabolic process;GO:0006950//response to stress;GO:0044710//single-organism metabolic process;GO:0050896//response to stimulus;GO:0044238//primary metabolic process;GO:0019318//hexose metabolic process;GO:0009628//response to abiotic stimulus;GO:0071704//organic substance metabolic process;GO:0042493//response to drug;GO:0042221//response to chemical;GO:0005975//carbohydrate metaboli…
gene9529	54946	13574	7142.37	2184.41	-1.70916	1.03e-16	4.52e-15	yes	EIT74248.1	glyceraldehyde 3-phosphate dehydrogenase	Metabolism	Global and Overview;Carbohydrate metabolism	ko01230//Biosynthesis of amino acids;ko01200//Carbon metabolism;ko00010//Glycolysis / Gluconeogenesis	K00134	-	GO:0097159//organic cyclic compound binding;GO:0016491//oxidoreductase activity;GO:0036094//small molecule binding;GO:1901363//heterocyclic compound binding;GO:0005488//binding;GO:1901265//nucleoside phosphate binding;GO:0003824//catalytic activity;GO:0000166//nucleotide binding;GO:0016620//oxidoreductase activity, acting on the aldehyde or oxo group of donors, NAD or NADP as acceptor;GO:0016903/…	GO:0005975//carbohydrate metabolic process;GO:0044699//single-organism process;GO:0071704//organic substance metabolic process;GO:0019318//hexose metabolic process;GO:0044723//single-organism carbohydrate metabolic process;GO:0008152//metabolic process;GO:0044238//primary metabolic process;GO:0044710//single-organism metabolic process;GO:0005996//monosaccharide metabolic process;GO:0044281//small…
gene8011	3.33333	0	0.476667	0.001	-8.89684	0.00984177	0.0338455	yes	EIT75834.1	hypothetical protein	Metabolism	Amino acid metabolism;Global and Overview	ko01230//Biosynthesis of amino acids;ko00340//Histidine metabolism	K04486	-	GO:0042578//phosphoric ester hydrolase activity;GO:0016788//hydrolase activity, acting on ester bonds;GO:0016787//hydrolase activity;GO:0016791//phosphatase activity;GO:0003824//catalytic activity	GO:0006725//cellular aromatic compound metabolic process;GO:0044237//cellular metabolic process;GO:0019752//carboxylic acid metabolic process;GO:0008152//metabolic process;GO:0044763//single-organism cellular process;GO:0009987//cellular process;GO:0006547//histidine metabolic process;GO:1901360//organic cyclic compound metabolic process;GO:0034641//cellular nitrogen compound metabolic process;GO…
gene9647	61.3333	106	9.03	19.2867	1.09481	6.48e-05	0.000465125	yes	EIT74189.1	arginase/agmatinase/formimionoglutamate hydrolase, arginase family	Metabolism	Amino acid metabolism;Global and Overview	ko01230//Biosynthesis of amino acids;ko00330//Arginine and proline metabolism;ko00220//Arginine biosynthesis	K01476	-	GO:0016787//hydrolase activity;GO:0043169//cation binding;GO:0016813//hydrolase activity, acting on carbon-nitrogen (but not peptide) bonds, in linear amidines;GO:0003824//catalytic activity;GO:0016810//hydrolase activity, acting on carbon-nitrogen (but not peptide) bonds;GO:0043167//ion binding;GO:0005488//binding	GO:0006807//nitrogen compound metabolic process;GO:1901564//organonitrogen compound metabolic process;GO:0019752//carboxylic acid metabolic process;GO:1901605//alpha-amino acid metabolic process;GO:0071704//organic substance metabolic process;GO:0044238//primary metabolic process;GO:0044281//small molecule metabolic process;GO:0009987//cellular process;GO:0008152//metabolic process;GO:0044237//ce…
gene3066	291.333	703.667	33.2733	98.7033	1.56873	1.53e-07	2e-06	yes	EIT80615.1	S-adenosylmethionine synthetase	Metabolism	Amino acid metabolism;Global and Overview	ko01230//Biosynthesis of amino acids;ko00270//Cysteine and methionine metabolism	K00789	-	GO:0001882//nucleoside binding;GO:0097159//organic cyclic compound binding;GO:0001883//purine nucleoside binding;GO:0032549//ribonucleoside binding;GO:0005488//binding;GO:0003824//catalytic activity;GO:0016740//transferase activity;GO:0097367//carbohydrate derivative binding;GO:0036094//small molecule binding;GO:1901363//heterocyclic compound binding;GO:0032550//purine ribonucleoside binding;GO:0…	GO:0009987//cellular process;GO:0044237//cellular metabolic process;GO:0009108//coenzyme biosynthetic process;GO:0051186//cofactor metabolic process;GO:0009058//biosynthetic process;GO:0008152//metabolic process;GO:0044249//cellular biosynthetic process;GO:0051188//cofactor biosynthetic process;GO:0006732//coenzyme metabolic process
gene8352	64.3333	23.3333	6.87	3.10667	-1.14494	0.00117749	0.00584115	yes	EIT75578.1	tryptophan synthase beta chain	Metabolism	Amino acid metabolism;Global and Overview	ko01230//Biosynthesis of amino acids;ko00260//Glycine, serine and threonine metabolism;ko00400//Phenylalanine, tyrosine and tryptophan biosynthesis	K06001	-	GO:0016835//carbon-oxygen lyase activity;GO:0003824//catalytic activity;GO:0016836//hydro-lyase activity;GO:0016829//lyase activity	GO:0006568//tryptophan metabolic process;GO:0009308//amine metabolic process;GO:0009987//cellular process;GO:0044238//primary metabolic process;GO:0044237//cellular metabolic process;GO:0006807//nitrogen compound metabolic process;GO:0044106//cellular amine metabolic process;GO:1901360//organic cyclic compound metabolic process;GO:1901564//organonitrogen compound metabolic process;GO:0046483//het…
gene11590	11	19.3333	2.67	5.76333	1.11006	0.00834758	0.0295456	yes	EIT72266.1	hypothetical protein	Metabolism	Amino acid metabolism;Global and Overview;Energy metabolism;Carbohydrate metabolism	ko01230//Biosynthesis of amino acids;ko00250//Alanine, aspartate and glutamate metabolism;ko00630//Glyoxylate and dicarboxylate metabolism;ko00220//Arginine biosynthesis;ko00910//Nitrogen metabolism	K01915	-	-	-
XLOC_010199	0	94	0.001	9.83667	13.264	2.37e-32	3.2e-30	yes	TCONS_00018546	cytochrome P450 monooxygenase [Aspergillus ruber CBS 135680]	Metabolism	Global and Overview	ko01220//Degradation of aromatic compounds	K07824	-	GO:0016491//oxidoreductase activity;GO:0003824//catalytic activity	-
gene10229	3	0	0.34	0.001	-8.40939	0.015552	0.0493819	yes	EIT73699.1	hypothetical protein	Metabolism	Global and Overview	ko01220//Degradation of aromatic compounds	K00480	-	GO:0003824//catalytic activity	GO:0008152//metabolic process;GO:0044699//single-organism process;GO:0044710//single-organism metabolic process
gene10404	18	38.6667	1.75333	4.69667	1.42154	0.000508687	0.00282866	yes	EIT73437.1	salicylate 1-monooxygenase SalA	Metabolism	Global and Overview	ko01220//Degradation of aromatic compounds	K00480	-	GO:0004497//monooxygenase activity;GO:0016705//oxidoreductase activity, acting on paired donors, with incorporation or reduction of molecular oxygen;GO:0016709//oxidoreductase activity, acting on paired donors, with incorporation or reduction of molecular oxygen, NAD(P)H as one donor, and incorporation of one atom of oxygen;GO:0003824//catalytic activity;GO:0016491//oxidoreductase activity	GO:0008152//metabolic process;GO:0044699//single-organism process;GO:0044710//single-organism metabolic process
gene10898	83.6667	158.667	11.6367	27.3467	1.23269	5.62e-07	6.49e-06	yes	EIT72919.1	protocatechuate 3,4-dioxygenase beta subunit	Metabolism	Global and Overview	ko01220//Degradation of aromatic compounds	K03381	-	GO:0016702//oxidoreductase activity, acting on single donors with incorporation of molecular oxygen, incorporation of two atoms of oxygen;GO:0043167//ion binding;GO:0003824//catalytic activity;GO:0005488//binding;GO:0046914//transition metal ion binding;GO:0016491//oxidoreductase activity;GO:0005506//iron ion binding;GO:0016701//oxidoreductase activity, acting on single donors with incorporation …	GO:0009987//cellular process;GO:0008152//metabolic process;GO:0071704//organic substance metabolic process;GO:1901615//organic hydroxy compound metabolic process;GO:0044710//single-organism metabolic process;GO:0006725//cellular aromatic compound metabolic process;GO:0018958//phenol-containing compound metabolic process;GO:1901360//organic cyclic compound metabolic process;GO:0044699//single-orga…
gene10905	22.3333	96.3333	6.73	35.2367	2.3884	1.81e-11	4.41e-10	yes	EIT72960.1	putative like protein of gamma-carboxymuconolactone decarboxylase subunit	Metabolism	Global and Overview	ko01220//Degradation of aromatic compounds	K01607	-	GO:0003824//catalytic activity;GO:0016705//oxidoreductase activity, acting on paired donors, with incorporation or reduction of molecular oxygen;GO:0016491//oxidoreductase activity	GO:0044699//single-organism process;GO:0044710//single-organism metabolic process;GO:0008152//metabolic process
gene11430	226	77.3333	22.6233	9.72333	-1.21829	0.000144345	0.000943292	yes	EIT72430.1	salicylate hydroxylase	Metabolism	Global and Overview	ko01220//Degradation of aromatic compounds	K00480	-	GO:0003824//catalytic activity;GO:0016709//oxidoreductase activity, acting on paired donors, with incorporation or reduction of molecular oxygen, NAD(P)H as one donor, and incorporation of one atom of oxygen;GO:0004497//monooxygenase activity;GO:0016705//oxidoreductase activity, acting on paired donors, with incorporation or reduction of molecular oxygen;GO:0016491//oxidoreductase activity	GO:0044699//single-organism process;GO:0008152//metabolic process;GO:0044710//single-organism metabolic process
gene2277	142.333	35.6667	33.0167	10.21	-1.69321	1.4e-05	0.00011762	yes	EIT81409.1	hypothetical protein	Metabolism	Global and Overview	ko01220//Degradation of aromatic compounds	K00480	GO:0031224//intrinsic component of membrane;GO:0016020//membrane;GO:0044425//membrane part	GO:0005215//transporter activity;GO:0022892//substrate-specific transporter activity;GO:0008514//organic anion transmembrane transporter activity;GO:0046943//carboxylic acid transmembrane transporter activity;GO:0022857//transmembrane transporter activity;GO:0008509//anion transmembrane transporter activity;GO:0022891//substrate-specific transmembrane transporter activity;GO:0003824//catalytic ac…	GO:0009987//cellular process;GO:0009058//biosynthetic process;GO:0044765//single-organism transport;GO:0019748//secondary metabolic process;GO:0044550//secondary metabolite biosynthetic process;GO:0006811//ion transport;GO:0044710//single-organism metabolic process;GO:0015711//organic anion transport;GO:0071704//organic substance metabolic process;GO:0030638//polyketide metabolic process;GO:00068…
gene2278	235	45.6667	41.1033	9.91667	-2.05133	1.72e-10	3.64e-09	yes	EIT81381.1	hypothetical protein	Metabolism	Global and Overview	ko01220//Degradation of aromatic compounds	K00480	GO:0044425//membrane part;GO:0016020//membrane;GO:0031224//intrinsic component of membrane	GO:0046943//carboxylic acid transmembrane transporter activity;GO:0005342//organic acid transmembrane transporter activity;GO:0005215//transporter activity;GO:0022891//substrate-specific transmembrane transporter activity;GO:0022857//transmembrane transporter activity;GO:0015075//ion transmembrane transporter activity;GO:0022892//substrate-specific transporter activity;GO:0008509//anion transmemb…	GO:0051234//establishment of localization;GO:1902578//single-organism localization;GO:0046942//carboxylic acid transport;GO:0008152//metabolic process;GO:0015849//organic acid transport;GO:0044765//single-organism transport;GO:0006811//ion transport;GO:0006865//amino acid transport;GO:0044699//single-organism process;GO:0044763//single-organism cellular process;GO:0071705//nitrogen compound trans…
gene3518	28	62	3.08333	8.28	1.42514	3.79e-05	0.000289209	yes	EIT80235.1	hypothetical protein	Metabolism	Global and Overview	ko01220//Degradation of aromatic compounds	K00480	-	GO:0003824//catalytic activity	GO:0044710//single-organism metabolic process;GO:0044699//single-organism process;GO:0008152//metabolic process
gene4951	6.33333	0.666667	0.613333	0.0833333	-2.87971	0.00353553	0.0146217	yes	EIT78815.1	monooxygenase, putative	Metabolism	Global and Overview	ko01220//Degradation of aromatic compounds	K00480	-	GO:0003824//catalytic activity;GO:0016491//oxidoreductase activity	GO:0044699//single-organism process;GO:0044710//single-organism metabolic process;GO:0008152//metabolic process
gene6850	926	120.333	86.24	14.01	-2.6219	8.91e-21	5.62e-19	yes	EIT76923.1	2-polyprenyl-6-methoxyphenol hydroxylase	Metabolism	Global and Overview	ko01220//Degradation of aromatic compounds	K00480	-	GO:0003824//catalytic activity;GO:0016705//oxidoreductase activity, acting on paired donors, with incorporation or reduction of molecular oxygen;GO:0005488//binding;GO:0016491//oxidoreductase activity;GO:0043167//ion binding;GO:0046914//transition metal ion binding;GO:0051536//iron-sulfur cluster binding;GO:0046872//metal ion binding;GO:0043169//cation binding;GO:0051540//metal cluster binding	GO:0044237//cellular metabolic process;GO:0044710//single-organism metabolic process;GO:0044699//single-organism process;GO:0008152//metabolic process;GO:0006725//cellular aromatic compound metabolic process;GO:0009987//cellular process
gene820	23.3333	1	4.50667	0.243333	-4.21105	2.95e-09	5.14e-08	yes	EIT82872.1	hypothetical protein	Metabolism	Global and Overview	ko01220//Degradation of aromatic compounds	K00480	-	GO:0016491//oxidoreductase activity;GO:0003824//catalytic activity	GO:0008152//metabolic process;GO:0044699//single-organism process;GO:0044710//single-organism metabolic process
gene7072	6	12.6667	0.8	2.10667	1.39689	0.0117861	0.039479	yes	EIT76653.1	fatty acyl-CoA elongase/Polyunsaturated fatty acid specific elongation enzyme	Metabolism	Global and Overview;Lipid metabolism	ko01212//Fatty acid metabolism;ko01040//Biosynthesis of unsaturated fatty acids;ko00062//Fatty acid elongation	K10246	GO:0044425//membrane part;GO:0016020//membrane;GO:0031224//intrinsic component of membrane	GO:0003824//catalytic activity;GO:0016740//transferase activity	GO:0044763//single-organism cellular process;GO:0044238//primary metabolic process;GO:0006631//fatty acid metabolic process;GO:0044710//single-organism metabolic process;GO:0044281//small molecule metabolic process;GO:0044255//cellular lipid metabolic process;GO:0006082//organic acid metabolic process;GO:0006629//lipid metabolic process;GO:0019752//carboxylic acid metabolic process;GO:0044699//si…
gene8251	51.6667	17.6667	8.85333	3.75	-1.23933	0.00077369	0.00408399	yes	EIT75508.1	dehydrogenase with different specificitie	Metabolism	Metabolism of cofactors and vitamins;Global and Overview;Lipid metabolism	ko01212//Fatty acid metabolism;ko01040//Biosynthesis of unsaturated fatty acids;ko00061//Fatty acid biosynthesis;ko00780//Biotin metabolism	K00059	-	GO:0003824//catalytic activity	GO:0044710//single-organism metabolic process;GO:0008152//metabolic process;GO:0044699//single-organism process
gene1491	294.667	744.333	32.5167	100.833	1.63272	2.61e-12	7.13e-11	yes	EIT82118.1	fatty acid desaturase	Metabolism	Global and Overview;Lipid metabolism	ko01212//Fatty acid metabolism;ko01040//Biosynthesis of unsaturated fatty acids	K00507	GO:0031224//intrinsic component of membrane;GO:0044464//cell part;GO:0044425//membrane part;GO:0043226//organelle;GO:0043229//intracellular organelle;GO:0044424//intracellular part;GO:0005622//intracellular;GO:0016020//membrane;GO:0043231//intracellular membrane-bounded organelle;GO:0005623//cell;GO:0043227//membrane-bounded organelle	GO:0016705//oxidoreductase activity, acting on paired donors, with incorporation or reduction of molecular oxygen;GO:0003824//catalytic activity;GO:0043169//cation binding;GO:0016215//acyl-CoA desaturase activity;GO:0005488//binding;GO:0097159//organic cyclic compound binding;GO:0016717//oxidoreductase activity, acting on paired donors, with oxidation of a pair of donors resulting in the reductio…	GO:0032787//monocarboxylic acid metabolic process;GO:0008152//metabolic process;GO:0044238//primary metabolic process;GO:0044699//single-organism process;GO:0044763//single-organism cellular process;GO:0043436//oxoacid metabolic process;GO:0019752//carboxylic acid metabolic process;GO:0071704//organic substance metabolic process;GO:0044281//small molecule metabolic process;GO:0006629//lipid metab…
gene3339	27.3333	120.333	2.38333	12.98	2.44524	2.41e-11	5.8e-10	yes	EIT80352.1	synaptic vesicle transporter SVOP	Metabolism	Global and Overview;Lipid metabolism	ko01212//Fatty acid metabolism;ko01040//Biosynthesis of unsaturated fatty acids	K10256	GO:0044425//membrane part;GO:0016020//membrane;GO:0031224//intrinsic component of membrane	-	GO:0051179//localization;GO:0044763//single-organism cellular process;GO:0044699//single-organism process;GO:0051234//establishment of localization;GO:0009987//cellular process
gene6069	3460	1332	321.153	153.493	-1.06509	1.09e-06	1.18e-05	yes	EIT77666.1	fatty acid desaturase	Metabolism	Global and Overview;Lipid metabolism	ko01212//Fatty acid metabolism;ko01040//Biosynthesis of unsaturated fatty acids	K10256	-	GO:0016705//oxidoreductase activity, acting on paired donors, with incorporation or reduction of molecular oxygen;GO:0003824//catalytic activity;GO:0016491//oxidoreductase activity	GO:0044281//small molecule metabolic process;GO:0019752//carboxylic acid metabolic process;GO:0044699//single-organism process;GO:0009987//cellular process;GO:0032787//monocarboxylic acid metabolic process;GO:0044255//cellular lipid metabolic process;GO:0006629//lipid metabolic process;GO:0043436//oxoacid metabolic process;GO:0008152//metabolic process;GO:0006631//fatty acid metabolic process;GO:…
gene6181	4634.33	1792.67	443.403	211.16	-1.07028	1.25e-06	1.34e-05	yes	EIT77504.1	fatty acid desaturase	Metabolism	Global and Overview;Lipid metabolism	ko01212//Fatty acid metabolism;ko01040//Biosynthesis of unsaturated fatty acids	K00507	GO:0005622//intracellular;GO:0044464//cell part;GO:0044424//intracellular part;GO:0005623//cell;GO:0043226//organelle;GO:0043231//intracellular membrane-bounded organelle;GO:0043229//intracellular organelle;GO:0016020//membrane;GO:0044425//membrane part;GO:0043227//membrane-bounded organelle;GO:0031224//intrinsic component of membrane	GO:0003824//catalytic activity;GO:0016717//oxidoreductase activity, acting on paired donors, with oxidation of a pair of donors resulting in the reduction of molecular oxygen to two molecules of water;GO:0046906//tetrapyrrole binding;GO:0016215//acyl-CoA desaturase activity;GO:0016491//oxidoreductase activity;GO:0043167//ion binding;GO:0005488//binding;GO:0097159//organic cyclic compound binding;…	GO:0019752//carboxylic acid metabolic process;GO:0044283//small molecule biosynthetic process;GO:0044249//cellular biosynthetic process;GO:0044237//cellular metabolic process;GO:0044763//single-organism cellular process;GO:0046394//carboxylic acid biosynthetic process;GO:0006629//lipid metabolic process;GO:0044710//single-organism metabolic process;GO:0006082//organic acid metabolic process;GO:00…
gene6637	1799.33	156.333	165.67	17.9133	-3.20921	8.17e-43	1.94e-40	yes	EIT77130.1	fatty acid desaturase	Metabolism	Global and Overview;Lipid metabolism	ko01212//Fatty acid metabolism;ko01040//Biosynthesis of unsaturated fatty acids	K00507	GO:0043227//membrane-bounded organelle;GO:0043226//organelle;GO:0043229//intracellular organelle;GO:0016020//membrane;GO:0044464//cell part;GO:0044424//intracellular part;GO:0044425//membrane part;GO:0005623//cell;GO:0031224//intrinsic component of membrane;GO:0043231//intracellular membrane-bounded organelle;GO:0005622//intracellular	GO:0046872//metal ion binding;GO:0046914//transition metal ion binding;GO:0043167//ion binding;GO:0005488//binding;GO:0097159//organic cyclic compound binding;GO:0016491//oxidoreductase activity;GO:0046906//tetrapyrrole binding;GO:0043169//cation binding;GO:0003824//catalytic activity;GO:0016705//oxidoreductase activity, acting on paired donors, with incorporation or reduction of molecular oxygen…	GO:0008152//metabolic process;GO:0009987//cellular process;GO:0019752//carboxylic acid metabolic process;GO:0044699//single-organism process;GO:0006082//organic acid metabolic process;GO:0044763//single-organism cellular process;GO:0043436//oxoacid metabolic process;GO:0006631//fatty acid metabolic process;GO:0071704//organic substance metabolic process;GO:0044710//single-organism metabolic proce…
gene8017	72	7	7.74667	0.96	-3.01247	1.65e-07	2.14e-06	yes	EIT75420.1	fatty acid desaturase	Metabolism	Global and Overview;Lipid metabolism	ko01212//Fatty acid metabolism;ko01040//Biosynthesis of unsaturated fatty acids	K10256	-	GO:0003824//catalytic activity	GO:0008152//metabolic process;GO:0044710//single-organism metabolic process;GO:0044238//primary metabolic process;GO:0044699//single-organism process
gene2377	297.667	533	7.21667	16.06	1.15407	9.06e-08	1.24e-06	yes	EIT81347.1	enoyl reductase domain of FAS1	Metabolism	Global and Overview;Lipid metabolism	ko01212//Fatty acid metabolism;ko00061//Fatty acid biosynthesis	K00668	GO:0032991//macromolecular complex;GO:0043234//protein complex	GO:0016746//transferase activity, transferring acyl groups;GO:0016788//hydrolase activity, acting on ester bonds;GO:0016701//oxidoreductase activity, acting on single donors with incorporation of molecular oxygen;GO:0016790//thiolester hydrolase activity;GO:0016297//acyl-[acyl-carrier-protein] hydrolase activity;GO:0016408//C-acyltransferase activity;GO:0016874//ligase activity;GO:0016740//transf…	GO:0006793//phosphorus metabolic process;GO:0019748//secondary metabolic process;GO:0008152//metabolic process;GO:0006753//nucleoside phosphate metabolic process;GO:0072521//purine-containing compound metabolic process;GO:0046390//ribose phosphate biosynthetic process;GO:0009403//toxin biosynthetic process;GO:0044763//single-organism cellular process;GO:0009058//biosynthetic process;GO:0046483//h…
gene2378	319.333	858.333	8.17667	27.5867	1.75439	4.38e-11	1.01e-09	yes	EIT81323.1	3-oxoacyl-[acyl-carrier protein] reductase	Metabolism	Global and Overview;Lipid metabolism	ko01212//Fatty acid metabolism;ko00061//Fatty acid biosynthesis	K00667	-	GO:0016772//transferase activity, transferring phosphorus-containing groups;GO:0003824//catalytic activity;GO:0046872//metal ion binding;GO:0016740//transferase activity;GO:0016780//phosphotransferase activity, for other substituted phosphate groups;GO:0005488//binding;GO:0043169//cation binding;GO:0043167//ion binding	GO:0044710//single-organism metabolic process;GO:0044255//cellular lipid metabolic process;GO:0044711//single-organism biosynthetic process;GO:0009403//toxin biosynthetic process;GO:0009987//cellular process;GO:0006629//lipid metabolic process;GO:0044550//secondary metabolite biosynthetic process;GO:0071704//organic substance metabolic process;GO:0044238//primary metabolic process;GO:0009058//bio…
gene8407	117.333	191	2.88	5.78333	1.00583	3.63e-05	0.000278147	yes	EIT75385.1	3-oxoacyl-[acyl-carrier protein] reductase	Metabolism	Global and Overview;Lipid metabolism	ko01212//Fatty acid metabolism;ko00061//Fatty acid biosynthesis	K00667	-	GO:0016740//transferase activity;GO:0016780//phosphotransferase activity, for other substituted phosphate groups;GO:0046872//metal ion binding;GO:0043167//ion binding;GO:0005488//binding;GO:0003824//catalytic activity;GO:0016772//transferase activity, transferring phosphorus-containing groups;GO:0043169//cation binding	GO:0019752//carboxylic acid metabolic process;GO:0044763//single-organism cellular process;GO:0044237//cellular metabolic process;GO:0006629//lipid metabolic process;GO:0008152//metabolic process;GO:0044710//single-organism metabolic process;GO:0006082//organic acid metabolic process;GO:0071704//organic substance metabolic process;GO:0009987//cellular process;GO:0032787//monocarboxylic acid metab…
gene7536	4.66667	0.333333	0.56	0.05	-3.48543	0.00943513	0.0326936	yes	EIT76254.1	glycolate oxidase	Cellular Processes;Metabolism	Global and Overview;Transport and catabolism;Carbohydrate metabolism	ko01200//Carbon metabolism;ko04146//Peroxisome;ko00630//Glyoxylate and dicarboxylate metabolism	K11517	-	GO:0036094//small molecule binding;GO:0097367//carbohydrate derivative binding;GO:0032553//ribonucleotide binding;GO:0003824//catalytic activity;GO:1901265//nucleoside phosphate binding;GO:1901363//heterocyclic compound binding;GO:0005488//binding;GO:0097159//organic cyclic compound binding;GO:0000166//nucleotide binding	GO:0008152//metabolic process;GO:0044699//single-organism process;GO:0044710//single-organism metabolic process
gene8956	39	0	4.76	0.001	-12.2167	2.09e-11	5.08e-10	yes	EIT74839.1	L-lactate dehydrogenase	Cellular Processes;Metabolism	Global and Overview;Transport and catabolism;Carbohydrate metabolism	ko01200//Carbon metabolism;ko04146//Peroxisome;ko00630//Glyoxylate and dicarboxylate metabolism	K11517	-	GO:0097159//organic cyclic compound binding;GO:1901265//nucleoside phosphate binding;GO:0097367//carbohydrate derivative binding;GO:0003824//catalytic activity;GO:0036094//small molecule binding;GO:0000166//nucleotide binding;GO:1901363//heterocyclic compound binding;GO:0005488//binding;GO:0032553//ribonucleotide binding	GO:0044710//single-organism metabolic process;GO:0008152//metabolic process;GO:0044699//single-organism process
gene1032	4.66667	1777.67	0.36	164.717	8.83777	3.69e-90	1.09e-86	yes	EIT82650.1	catalase	Cellular Processes;Metabolism	Amino acid metabolism;Global and Overview;Transport and catabolism;Carbohydrate metabolism	ko01200//Carbon metabolism;ko04146//Peroxisome;ko00380//Tryptophan metabolism;ko00630//Glyoxylate and dicarboxylate metabolism	K03781	GO:0044464//cell part;GO:0005623//cell	GO:0043169//cation binding;GO:0016209//antioxidant activity;GO:0004601//peroxidase activity;GO:0003824//catalytic activity;GO:0005488//binding;GO:0097159//organic cyclic compound binding;GO:0016684//oxidoreductase activity, acting on peroxide as acceptor;GO:0043167//ion binding;GO:0016491//oxidoreductase activity;GO:1901363//heterocyclic compound binding;GO:0046906//tetrapyrrole binding	GO:0034599//cellular response to oxidative stress;GO:0031669//cellular response to nutrient levels;GO:0033554//cellular response to stress;GO:1901701//cellular response to oxygen-containing compound;GO:0044249//cellular biosynthetic process;GO:0006979//response to oxidative stress;GO:0000302//response to reactive oxygen species;GO:0050896//response to stimulus;GO:0042594//response to starvation;G…
gene2458	642.667	118	64.0767	14.72	-2.12202	2.13e-15	8.47e-14	yes	EIT81177.1	hypothetical protein	Cellular Processes;Metabolism	Amino acid metabolism;Global and Overview;Transport and catabolism;Carbohydrate metabolism	ko01200//Carbon metabolism;ko04146//Peroxisome;ko00380//Tryptophan metabolism;ko00630//Glyoxylate and dicarboxylate metabolism	K03781	-	-	-
gene7236	773.667	2246	68.4233	243.167	1.82939	1.14e-13	3.7e-12	yes	EIT76753.1	catalase	Cellular Processes;Metabolism	Amino acid metabolism;Global and Overview;Transport and catabolism;Carbohydrate metabolism	ko01200//Carbon metabolism;ko04146//Peroxisome;ko00380//Tryptophan metabolism;ko00630//Glyoxylate and dicarboxylate metabolism	K03781	-	GO:0046906//tetrapyrrole binding;GO:0097159//organic cyclic compound binding;GO:0005488//binding;GO:0043169//cation binding;GO:0016209//antioxidant activity;GO:0003824//catalytic activity;GO:0016491//oxidoreductase activity;GO:0016684//oxidoreductase activity, acting on peroxide as acceptor;GO:0043167//ion binding;GO:1901363//heterocyclic compound binding;GO:0004601//peroxidase activity	GO:0008152//metabolic process;GO:0044710//single-organism metabolic process;GO:0006950//response to stress;GO:0044699//single-organism process;GO:0050896//response to stimulus
gene10763	12.3333	21.3333	0.803333	1.71333	1.09274	0.00863752	0.0303914	yes	EIT73177.1	choline dehydrogenase	Metabolism	Global and Overview;Energy metabolism	ko01200//Carbon metabolism;ko00680//Methane metabolism	K17066	GO:0044464//cell part;GO:0005623//cell	GO:0016899//oxidoreductase activity, acting on the CH-OH group of donors, oxygen as acceptor;GO:0003824//catalytic activity;GO:0036094//small molecule binding;GO:1901363//heterocyclic compound binding;GO:0016491//oxidoreductase activity;GO:1901265//nucleoside phosphate binding;GO:0005488//binding;GO:0016614//oxidoreductase activity, acting on CH-OH group of donors;GO:0097159//organic cyclic compo…	GO:0044710//single-organism metabolic process;GO:0044763//single-organism cellular process;GO:0019400//alditol metabolic process;GO:0009987//cellular process;GO:0008152//metabolic process;GO:0071704//organic substance metabolic process;GO:0019751//polyol metabolic process;GO:0005975//carbohydrate metabolic process;GO:0044699//single-organism process;GO:1901615//organic hydroxy compound metabolic …
gene8793	11.6667	24.6667	0.71	1.87333	1.39972	0.0013062	0.0063678	yes	EIT75126.1	transketolase	Metabolism	Global and Overview;Energy metabolism	ko01200//Carbon metabolism;ko00680//Methane metabolism	K17100	-	GO:0003824//catalytic activity;GO:0016740//transferase activity;GO:0016744//transferase activity, transferring aldehyde or ketonic groups	-
gene462	1130.67	1896	135.57	279.33	1.04293	1.04e-07	1.41e-06	yes	EIT83187.1	glyoxylate/hydroxypyruvate reductase	Metabolism	Global and Overview;Energy metabolism;Carbohydrate metabolism	ko01200//Carbon metabolism;ko00630//Glyoxylate and dicarboxylate metabolism;ko00680//Methane metabolism	K00122	GO:0044464//cell part;GO:0005623//cell	GO:0016620//oxidoreductase activity, acting on the aldehyde or oxo group of donors, NAD or NADP as acceptor;GO:1901265//nucleoside phosphate binding;GO:0016614//oxidoreductase activity, acting on CH-OH group of donors;GO:0016491//oxidoreductase activity;GO:0016903//oxidoreductase activity, acting on the aldehyde or oxo group of donors;GO:0036094//small molecule binding;GO:0005488//binding;GO:1901…	GO:0044710//single-organism metabolic process;GO:0044699//single-organism process;GO:0008152//metabolic process
gene8127	88	899.667	9.88667	123.063	3.63777	1.68e-19	9.66e-18	yes	EIT75702.1	glyoxylate/hydroxypyruvate reductase	Metabolism	Global and Overview;Energy metabolism;Carbohydrate metabolism	ko01200//Carbon metabolism;ko00630//Glyoxylate and dicarboxylate metabolism;ko00680//Methane metabolism	K00122	-	GO:1901363//heterocyclic compound binding;GO:0036094//small molecule binding;GO:0097159//organic cyclic compound binding;GO:0016491//oxidoreductase activity;GO:0003824//catalytic activity;GO:0005488//binding;GO:0000166//nucleotide binding;GO:0016614//oxidoreductase activity, acting on CH-OH group of donors;GO:1901265//nucleoside phosphate binding	GO:0044699//single-organism process;GO:0008152//metabolic process;GO:0044710//single-organism metabolic process
gene9583	964.667	362.667	102.98	47.89	-1.10457	1.58e-07	2.07e-06	yes	EIT74246.1	putative acetamidase/formamidase	Metabolism	Global and Overview;Energy metabolism;Carbohydrate metabolism;Metabolism of other amino acids	ko01200//Carbon metabolism;ko00630//Glyoxylate and dicarboxylate metabolism;ko00460//Cyanoamino acid metabolism;ko00910//Nitrogen metabolism	K01455	-	GO:0003824//catalytic activity;GO:0016811//hydrolase activity, acting on carbon-nitrogen (but not peptide) bonds, in linear amides;GO:0016810//hydrolase activity, acting on carbon-nitrogen (but not peptide) bonds;GO:0016787//hydrolase activity	-
gene4059	621.333	1111.67	49.47	109.393	1.1449	6.88e-08	9.58e-07	yes	EIT79645.1	hexokinase	Metabolism	Global and Overview;Carbohydrate metabolism	ko01200//Carbon metabolism;ko00500//Starch and sucrose metabolism;ko00520//Amino sugar and nucleotide sugar metabolism;ko00010//Glycolysis / Gluconeogenesis;ko00051//Fructose and mannose metabolism;ko00052//Galactose metabolism	K00844	GO:0043226//organelle;GO:0044464//cell part;GO:0043229//intracellular organelle;GO:0043227//membrane-bounded organelle;GO:0044424//intracellular part;GO:0005623//cell;GO:0043231//intracellular membrane-bounded organelle;GO:0005622//intracellular	GO:0001883//purine nucleoside binding;GO:1901363//heterocyclic compound binding;GO:0097159//organic cyclic compound binding;GO:0097367//carbohydrate derivative binding;GO:0005488//binding;GO:0019200//carbohydrate kinase activity;GO:0016740//transferase activity;GO:0016773//phosphotransferase activity, alcohol group as acceptor;GO:0003824//catalytic activity;GO:0004396//hexokinase activity;GO:0001…	GO:0005996//monosaccharide metabolic process;GO:0071704//organic substance metabolic process;GO:0044238//primary metabolic process;GO:0019538//protein metabolic process;GO:0005975//carbohydrate metabolic process;GO:0016310//phosphorylation;GO:0044723//single-organism carbohydrate metabolic process;GO:0006796//phosphate-containing compound metabolic process;GO:0044699//single-organism process;GO:0…
gene10681	40	1239.33	3.37	129.753	5.26688	4.95e-42	1.09e-39	yes	EIT73247.1	6-phosphogluconate dehydrogenase	Metabolism	Global and Overview;Carbohydrate metabolism;Metabolism of other amino acids	ko01200//Carbon metabolism;ko00480//Glutathione metabolism;ko00030//Pentose phosphate pathway	K00033	-	GO:1901265//nucleoside phosphate binding;GO:0048037//cofactor binding;GO:0097159//organic cyclic compound binding;GO:0016616//oxidoreductase activity, acting on the CH-OH group of donors, NAD or NADP as acceptor;GO:0016491//oxidoreductase activity;GO:0016740//transferase activity;GO:0016758//transferase activity, transferring hexosyl groups;GO:0016763//transferase activity, transferring pentosyl …	GO:0044763//single-organism cellular process;GO:0044238//primary metabolic process;GO:0009056//catabolic process;GO:0044281//small molecule metabolic process;GO:0005975//carbohydrate metabolic process;GO:0006725//cellular aromatic compound metabolic process;GO:0034641//cellular nitrogen compound metabolic process;GO:0044724//single-organism carbohydrate catabolic process;GO:0046483//heterocycle m…
gene4019	28.6667	111.333	3.33333	15.9367	2.25731	1.28e-13	4.12e-12	yes	EIT79700.1	alcohol dehydrogenase, class III	Metabolism	Amino acid metabolism;Global and Overview;Energy metabolism;Carbohydrate metabolism;Lipid metabolism	ko01200//Carbon metabolism;ko00350//Tyrosine metabolism;ko00010//Glycolysis / Gluconeogenesis;ko01220//Degradation of aromatic compounds;ko00071//Fatty acid degradation;ko00680//Methane metabolism	K00121	-	GO:0016616//oxidoreductase activity, acting on the CH-OH group of donors, NAD or NADP as acceptor;GO:0005488//binding;GO:0016614//oxidoreductase activity, acting on CH-OH group of donors;GO:0036094//small molecule binding;GO:0003824//catalytic activity;GO:0046872//metal ion binding;GO:0043167//ion binding;GO:0016491//oxidoreductase activity;GO:0046914//transition metal ion binding;GO:0043169//cat…	GO:0044237//cellular metabolic process;GO:0006066//alcohol metabolic process;GO:0034308//primary alcohol metabolic process;GO:0043436//oxoacid metabolic process;GO:0044710//single-organism metabolic process;GO:0019752//carboxylic acid metabolic process;GO:0008152//metabolic process;GO:0006067//ethanol metabolic process;GO:0044281//small molecule metabolic process;GO:0044763//single-organism cellu…
gene3788	37.6667	75.3333	4.29	10.62	1.30773	1.72e-05	0.000140988	yes	EIT79944.1	dihydrolipoamide succinyltransferase	Metabolism	Amino acid metabolism;Global and Overview;Carbohydrate metabolism	ko01200//Carbon metabolism;ko00310//Lysine degradation;ko00020//Citrate cycle (TCA cycle)	K00658	GO:0005622//intracellular;GO:0044464//cell part;GO:0044444//cytoplasmic part;GO:0005623//cell;GO:1902494//catalytic complex;GO:1990204//oxidoreductase complex;GO:0043234//protein complex;GO:0045239//tricarboxylic acid cycle enzyme complex;GO:0005737//cytoplasm;GO:0032991//macromolecular complex;GO:0045240//dihydrolipoyl dehydrogenase complex;GO:0044424//intracellular part	GO:0016751//S-succinyltransferase activity;GO:0016747//transferase activity, transferring acyl groups other than amino-acyl groups;GO:0016740//transferase activity;GO:0016746//transferase activity, transferring acyl groups;GO:0003824//catalytic activity;GO:0016748//succinyltransferase activity;GO:0016417//S-acyltransferase activity	GO:0015980//energy derivation by oxidation of organic compounds;GO:0009060//aerobic respiration;GO:0044699//single-organism process;GO:0009987//cellular process;GO:0006091//generation of precursor metabolites and energy;GO:0044763//single-organism cellular process;GO:0045333//cellular respiration;GO:0055114//oxidation-reduction process;GO:0044710//single-organism metabolic process;GO:0044237//cel…
gene10452	269	676.667	28.94	90.7167	1.6483	1.09e-09	2.04e-08	yes	EIT73324.1	pyruvate dehydrogenase E1, alpha subunit	Metabolism	Global and Overview;Carbohydrate metabolism	ko01200//Carbon metabolism;ko00010//Glycolysis / Gluconeogenesis;ko00620//Pyruvate metabolism;ko00020//Citrate cycle (TCA cycle)	K00161	GO:0043226//organelle;GO:0043227//membrane-bounded organelle	GO:0003824//catalytic activity;GO:0016903//oxidoreductase activity, acting on the aldehyde or oxo group of donors;GO:0004738//pyruvate dehydrogenase activity;GO:0016491//oxidoreductase activity	GO:0006091//generation of precursor metabolites and energy;GO:0044710//single-organism metabolic process;GO:0008152//metabolic process;GO:0044237//cellular metabolic process;GO:0009987//cellular process;GO:0044699//single-organism process
gene9626	4.66667	16	0.38	1.62	2.09192	0.000114208	0.000770548	yes	EIT74183.1	Glutamyl-tRNA synthetase	Genetic Information Processing;Metabolism	Metabolism of cofactors and vitamins;Translation	ko00970//Aminoacyl-tRNA biosynthesis;ko00860//Porphyrin and chlorophyll metabolism	K01885	GO:0005623//cell;GO:0005622//intracellular;GO:0044424//intracellular part;GO:0044464//cell part	GO:0004812//aminoacyl-tRNA ligase activity;GO:0016874//ligase activity;GO:0097159//organic cyclic compound binding;GO:1901363//heterocyclic compound binding;GO:0097367//carbohydrate derivative binding;GO:0016876//ligase activity, forming aminoacyl-tRNA and related compounds;GO:0032549//ribonucleoside binding;GO:0032550//purine ribonucleoside binding;GO:0001883//purine nucleoside binding;GO:001687…	GO:0043038//amino acid activation;GO:0090304//nucleic acid metabolic process;GO:0008152//metabolic process;GO:0034641//cellular nitrogen compound metabolic process;GO:0043436//oxoacid metabolic process;GO:0043604//amide biosynthetic process;GO:0006412//translation;GO:0044699//single-organism process;GO:0006520//cellular amino acid metabolic process;GO:0044260//cellular macromolecule metabolic pro…
gene6881	28	46	4.65	9.48667	1.02867	0.00188896	0.00871112	yes	EIT76751.1	Methionyl-tRNA formyltransferase	Genetic Information Processing;Metabolism	Metabolism of cofactors and vitamins;Translation	ko00970//Aminoacyl-tRNA biosynthesis;ko00670//One carbon pool by folate	K00604	-	GO:0003824//catalytic activity;GO:0016741//transferase activity, transferring one-carbon groups;GO:0016740//transferase activity	GO:0008152//metabolic process
XLOC_001341	5.33333	14	0.923333	2.91667	1.6594	0.00307337	0.0130283	yes	TCONS_00002410	Prolyl-tRNA synthetase [Aspergillus oryzae 3.042]	Genetic Information Processing	Translation	ko00970//Aminoacyl-tRNA biosynthesis	K01881	-	GO:0003824//catalytic activity;GO:0016874//ligase activity;GO:0016875//ligase activity, forming carbon-oxygen bonds;GO:0016876//ligase activity, forming aminoacyl-tRNA and related compounds	-
gene4447	38	1.66667	3.34	0.18	-4.21378	4.74e-10	9.33e-09	yes	EIT79305.1	Prolyl-tRNA synthetase	Genetic Information Processing	Translation	ko00970//Aminoacyl-tRNA biosynthesis	K01881	GO:0044424//intracellular part;GO:0005622//intracellular;GO:0005623//cell;GO:0044464//cell part	GO:0032549//ribonucleoside binding;GO:0004812//aminoacyl-tRNA ligase activity;GO:0005488//binding;GO:0016876//ligase activity, forming aminoacyl-tRNA and related compounds;GO:0001882//nucleoside binding;GO:0097159//organic cyclic compound binding;GO:0016875//ligase activity, forming carbon-oxygen bonds;GO:0097367//carbohydrate derivative binding;GO:0003824//catalytic activity;GO:0001883//purine n…	GO:0044249//cellular biosynthetic process;GO:0006807//nitrogen compound metabolic process;GO:0043039//tRNA aminoacylation;GO:0044267//cellular protein metabolic process;GO:0010467//gene expression;GO:0090304//nucleic acid metabolic process;GO:1901564//organonitrogen compound metabolic process;GO:0043170//macromolecule metabolic process;GO:0006520//cellular amino acid metabolic process;GO:0044281/…
gene7929	50.3333	109.333	7.37	19.8667	1.43061	1.96e-07	2.48e-06	yes	EIT75866.1	cytoplasmic tryptophanyl-tRNA synthetase	Genetic Information Processing	Translation	ko00970//Aminoacyl-tRNA biosynthesis	K01867	GO:0044424//intracellular part;GO:0044464//cell part;GO:0005623//cell;GO:0005622//intracellular	GO:0001882//nucleoside binding;GO:0097367//carbohydrate derivative binding;GO:0097159//organic cyclic compound binding;GO:0032549//ribonucleoside binding;GO:1901363//heterocyclic compound binding;GO:0001883//purine nucleoside binding;GO:0016876//ligase activity, forming aminoacyl-tRNA and related compounds;GO:0032550//purine ribonucleoside binding;GO:0005488//binding;GO:0016875//ligase activity, …	GO:0034641//cellular nitrogen compound metabolic process;GO:0043043//peptide biosynthetic process;GO:0019538//protein metabolic process;GO:0006139//nucleobase-containing compound metabolic process;GO:0071704//organic substance metabolic process;GO:1901576//organic substance biosynthetic process;GO:0044281//small molecule metabolic process;GO:0006725//cellular aromatic compound metabolic process;G…
gene11438	106	521.333	14.7767	91.0267	2.62297	1.18e-21	8.16e-20	yes	EIT72444.1	phosphoadenosine phosphosulfate reductase	Metabolism	Energy metabolism	ko00920//Sulfur metabolism	K00390	-	GO:0016671//oxidoreductase activity, acting on a sulfur group of donors, disulfide as acceptor;GO:0016667//oxidoreductase activity, acting on a sulfur group of donors;GO:0003824//catalytic activity;GO:0016491//oxidoreductase activity	GO:0006082//organic acid metabolic process;GO:1901576//organic substance biosynthetic process;GO:0006790//sulfur compound metabolic process;GO:0044249//cellular biosynthetic process;GO:0009987//cellular process;GO:0044237//cellular metabolic process;GO:0044763//single-organism cellular process;GO:0008652//cellular amino acid biosynthetic process;GO:0000097//sulfur amino acid biosynthetic process;…
gene11531	771	3192.33	64.65	329.987	2.35169	4.23e-15	1.62e-13	yes	EIT72405.1	sulfite oxidase, molybdopterin-binding component	Metabolism	Energy metabolism	ko00920//Sulfur metabolism	K00387	-	GO:0046872//metal ion binding;GO:0043169//cation binding;GO:0005488//binding;GO:0046914//transition metal ion binding;GO:0043167//ion binding;GO:0003824//catalytic activity	GO:0008152//metabolic process;GO:0044699//single-organism process;GO:0044710//single-organism metabolic process
gene8443	186.667	2.66667	21.69	0.39	-5.79741	3.96e-15	1.52e-13	yes	EIT75713.1	coenzyme dependent N5,N10-methylene tetrahydromethanopterin reductase	Metabolism	Energy metabolism	ko00920//Sulfur metabolism	K04091	-	GO:0016491//oxidoreductase activity;GO:0003824//catalytic activity	GO:0044710//single-organism metabolic process;GO:0044699//single-organism process;GO:0008152//metabolic process
gene2025	0.333333	40	0.0466667	7.40333	7.30964	7.37e-23	5.53e-21	yes	EIT81646.1	NADH-cytochrome b-5 reductase	Metabolism	Energy metabolism	ko00910//Nitrogen metabolism	K10534	-	GO:0046872//metal ion binding;GO:1901363//heterocyclic compound binding;GO:0003824//catalytic activity;GO:0005488//binding;GO:0008940//nitrate reductase activity;GO:0043167//ion binding;GO:0016661//oxidoreductase activity, acting on other nitrogenous compounds as donors;GO:0046906//tetrapyrrole binding;GO:0046914//transition metal ion binding;GO:0016491//oxidoreductase activity;GO:0043169//cation…	GO:0008152//metabolic process;GO:0044710//single-organism metabolic process;GO:0044699//single-organism process
gene2026	1.33333	38.6667	0.163333	6.06333	5.21422	4.09e-19	2.26e-17	yes	EIT81664.1	sulfite oxidase, molybdopterin-binding component	Metabolism	Energy metabolism	ko00910//Nitrogen metabolism	K10534	-	GO:0005488//binding;GO:0003824//catalytic activity;GO:0046872//metal ion binding;GO:0043169//cation binding;GO:0043167//ion binding	GO:0044699//single-organism process;GO:0008152//metabolic process;GO:0044710//single-organism metabolic process
gene3742	5.33333	0.333333	0.553333	0.0433333	-3.6746	0.00555913	0.0213043	yes	EIT79958.1	cytochrome protein	Metabolism	Energy metabolism	ko00910//Nitrogen metabolism	K15877	-	GO:0016491//oxidoreductase activity;GO:0097159//organic cyclic compound binding;GO:0043169//cation binding;GO:0046914//transition metal ion binding;GO:0003824//catalytic activity;GO:0005488//binding;GO:0046872//metal ion binding;GO:0046906//tetrapyrrole binding;GO:1901363//heterocyclic compound binding;GO:0043167//ion binding	GO:0044699//single-organism process;GO:0044710//single-organism metabolic process;GO:0008152//metabolic process
gene4893	5445.67	1771.67	461.447	189.12	-1.28686	8.55e-05	0.000596645	yes	EIT78908.1	nitrate/nitrite transporter	Metabolism	Energy metabolism	ko00910//Nitrogen metabolism	K02575	GO:0044425//membrane part;GO:0016020//membrane;GO:0031224//intrinsic component of membrane	GO:0022836//gated channel activity;GO:0005215//transporter activity;GO:0022804//active transmembrane transporter activity;GO:0008509//anion transmembrane transporter activity;GO:0022803//passive transmembrane transporter activity;GO:0015291//secondary active transmembrane transporter activity;GO:0022892//substrate-specific transporter activity;GO:0015075//ion transmembrane transporter activity;GO…	GO:0015698//inorganic anion transport;GO:0006810//transport;GO:0044765//single-organism transport;GO:0006811//ion transport;GO:0051234//establishment of localization;GO:0006820//anion transport;GO:0051179//localization;GO:0044699//single-organism process;GO:1902578//single-organism localization;GO:0009987//cellular process;GO:0044763//single-organism cellular process
gene4894	8880.33	2930.33	343.557	143.493	-1.25956	0.00202174	0.0092052	yes	EIT78801.1	NAD(P)H-nitrite reductase	Metabolism	Energy metabolism	ko00910//Nitrogen metabolism	K17877	-	GO:0016491//oxidoreductase activity;GO:0051540//metal cluster binding;GO:0003824//catalytic activity;GO:1901265//nucleoside phosphate binding;GO:0051536//iron-sulfur cluster binding;GO:0043169//cation binding;GO:0046906//tetrapyrrole binding;GO:0036094//small molecule binding;GO:0005488//binding;GO:0097159//organic cyclic compound binding;GO:0016661//oxidoreductase activity, acting on other nitro…	GO:0009987//cellular process;GO:0043436//oxoacid metabolic process;GO:0042126//nitrate metabolic process;GO:0044763//single-organism cellular process;GO:0044710//single-organism metabolic process;GO:2001057//reactive nitrogen species metabolic process;GO:0006082//organic acid metabolic process;GO:0050896//response to stimulus;GO:0044699//single-organism process;GO:0006950//response to stress;GO:0…
gene7648	96.3333	178	12.1333	27.87	1.19974	0.0019093	0.00878441	yes	EIT76033.1	dioxygenases related to 2-nitropropane dioxygenase	Metabolism	Energy metabolism	ko00910//Nitrogen metabolism	K00459	-	GO:0003824//catalytic activity;GO:0016491//oxidoreductase activity;GO:0004497//monooxygenase activity;GO:0016703//oxidoreductase activity, acting on single donors with incorporation of molecular oxygen, incorporation of one atom of oxygen (internal monooxygenases or internal mixed function oxidases);GO:0016701//oxidoreductase activity, acting on single donors with incorporation of molecular oxygen	GO:0044710//single-organism metabolic process;GO:0008152//metabolic process;GO:0044699//single-organism process
gene9406	81.3333	0.333333	10.3933	0.0533333	-7.60641	1.09e-14	3.98e-13	yes	EIT74356.1	hypothetical protein	Metabolism	Metabolism of terpenoids and polyketides	ko00909//Sesquiterpenoid and triterpenoid biosynthesis	K14180	-	GO:0005488//binding;GO:0043169//cation binding;GO:0043167//ion binding;GO:0016829//lyase activity;GO:0010333//terpene synthase activity;GO:0003824//catalytic activity;GO:0046872//metal ion binding;GO:0016835//carbon-oxygen lyase activity;GO:0016838//carbon-oxygen lyase activity, acting on phosphates	GO:0008152//metabolic process
gene204	23.3333	50	1.87	4.87667	1.38286	0.000280382	0.0016907	yes	EIT83443.1	beta, beta-carotene 15,15'-dioxygenase	Metabolism	Metabolism of terpenoids and polyketides	ko00906//Carotenoid biosynthesis	K17842	-	GO:0016491//oxidoreductase activity;GO:0003824//catalytic activity	GO:0044710//single-organism metabolic process;GO:0044699//single-organism process;GO:0008152//metabolic process
gene5824	42.6667	122	3.17667	11.1833	1.81576	5.85e-10	1.14e-08	yes	EIT77838.1	phytoene synthase	Metabolism	Metabolism of terpenoids and polyketides	ko00906//Carotenoid biosynthesis	K17841	GO:0031224//intrinsic component of membrane;GO:0016020//membrane;GO:0044425//membrane part	GO:0004659//prenyltransferase activity;GO:0004337//geranyltranstransferase activity;GO:0016853//isomerase activity;GO:0016740//transferase activity;GO:0016765//transferase activity, transferring alkyl or aryl (other than methyl) groups;GO:0003824//catalytic activity	GO:0009987//cellular process;GO:1901576//organic substance biosynthetic process;GO:0006720//isoprenoid metabolic process;GO:0006721//terpenoid metabolic process;GO:0044763//single-organism cellular process;GO:0044255//cellular lipid metabolic process;GO:0016109//tetraterpenoid biosynthetic process;GO:0044699//single-organism process;GO:0016108//tetraterpenoid metabolic process;GO:0008152//metabol…
gene10063	1567.67	614.333	64.07	31.7133	-1.01456	0.000397886	0.00228207	yes	EIT73568.1	3-hydroxy-3-methylglutaryl-CoA (HMG-CoA) reductase	Metabolism	Metabolism of terpenoids and polyketides	ko00900//Terpenoid backbone biosynthesis	K00021	GO:0016020//membrane;GO:0042175//nuclear outer membrane-endoplasmic reticulum membrane network;GO:0031224//intrinsic component of membrane;GO:0044425//membrane part;GO:0044464//cell part;GO:0005623//cell;GO:0043226//organelle;GO:0043227//membrane-bounded organelle;GO:0043231//intracellular membrane-bounded organelle;GO:0043229//intracellular organelle;GO:0005622//intracellular;GO:0012505//endomem…	GO:0005488//binding;GO:0036094//small molecule binding;GO:0003824//catalytic activity;GO:0016491//oxidoreductase activity;GO:0048037//cofactor binding;GO:0000166//nucleotide binding;GO:1901265//nucleoside phosphate binding;GO:1901363//heterocyclic compound binding;GO:0016614//oxidoreductase activity, acting on CH-OH group of donors;GO:0097159//organic cyclic compound binding;GO:0016616//oxidoredu…	GO:1901576//organic substance biosynthetic process;GO:0044550//secondary metabolite biosynthetic process;GO:0006720//isoprenoid metabolic process;GO:0019748//secondary metabolic process;GO:0044237//cellular metabolic process;GO:0006694//steroid biosynthetic process;GO:0006732//coenzyme metabolic process;GO:0044710//single-organism metabolic process;GO:0044711//single-organism biosynthetic process…
gene8921	2296	907	365.213	178.88	-1.02975	1.78e-06	1.83e-05	yes	EIT75013.1	isopentenyl pyrophosphate,dimethylallyl pyrophosphate isomerase	Metabolism	Metabolism of terpenoids and polyketides	ko00900//Terpenoid backbone biosynthesis	K01823	-	GO:0003824//catalytic activity;GO:0016863//intramolecular oxidoreductase activity, transposing C=C bonds;GO:0016853//isomerase activity;GO:0016860//intramolecular oxidoreductase activity	GO:0006629//lipid metabolic process;GO:0044238//primary metabolic process;GO:0044763//single-organism cellular process;GO:0071704//organic substance metabolic process;GO:0044710//single-organism metabolic process;GO:0009987//cellular process;GO:0044237//cellular metabolic process;GO:0008152//metabolic process;GO:0006720//isoprenoid metabolic process;GO:0044699//single-organism process;GO:0044255/…
gene10198	150.333	54.3333	19.4733	8.78333	-1.14866	0.000171859	0.00110483	yes	EIT73658.1	porphobilinogen deaminase	Metabolism	Metabolism of cofactors and vitamins	ko00860//Porphyrin and chlorophyll metabolism	K01749	-	GO:0016740//transferase activity;GO:0016765//transferase activity, transferring alkyl or aryl (other than methyl) groups;GO:0003824//catalytic activity	GO:0009058//biosynthetic process;GO:0071704//organic substance metabolic process;GO:0019538//protein metabolic process;GO:0018130//heterocycle biosynthetic process;GO:0006464//cellular protein modification process;GO:0044249//cellular biosynthetic process;GO:0036211//protein modification process;GO:0044238//primary metabolic process;GO:0044237//cellular metabolic process;GO:0043170//macromolecule…
gene7771	20.3333	3.33333	2.60667	0.546667	-2.25347	0.000638875	0.00344441	yes	EIT75997.1	porphobilinogen deaminase	Metabolism	Metabolism of cofactors and vitamins	ko00860//Porphyrin and chlorophyll metabolism	K01749	-	GO:0003824//catalytic activity;GO:0016765//transferase activity, transferring alkyl or aryl (other than methyl) groups;GO:0016740//transferase activity	GO:0043412//macromolecule modification;GO:0044260//cellular macromolecule metabolic process;GO:0009987//cellular process;GO:0018065//protein-cofactor linkage;GO:0009058//biosynthetic process;GO:0018130//heterocycle biosynthetic process;GO:0071704//organic substance metabolic process;GO:0044249//cellular biosynthetic process;GO:0006464//cellular protein modification process;GO:0008152//metabolic p…
gene11529	20.6667	41	4.79333	11.7333	1.29151	0.000644851	0.00347241	yes	EIT72441.1	molybdopterin synthase catalytic subunit	Genetic Information Processing;Metabolism	Metabolism of cofactors and vitamins;Folding, sorting and degradation	ko00790//Folate biosynthesis;ko04122//Sulfur relay system	K03635	GO:0044464//cell part;GO:0043234//protein complex;GO:0044424//intracellular part;GO:0032991//macromolecular complex;GO:0005737//cytoplasm;GO:0005623//cell;GO:0044444//cytoplasmic part;GO:0005622//intracellular	GO:0016740//transferase activity;GO:0003824//catalytic activity;GO:0016783//sulfurtransferase activity;GO:0016782//transferase activity, transferring sulfur-containing groups	GO:0051188//cofactor biosynthetic process;GO:0044249//cellular biosynthetic process;GO:0009987//cellular process;GO:0008152//metabolic process;GO:0009108//coenzyme biosynthetic process;GO:0051186//cofactor metabolic process;GO:0009058//biosynthetic process;GO:0006732//coenzyme metabolic process;GO:0044237//cellular metabolic process
gene1285	42	10.6667	9	2.77	-1.70004	0.000159457	0.00103407	yes	EIT82369.1	hypothetical protein	Metabolism	Metabolism of cofactors and vitamins	ko00790//Folate biosynthesis	K01077	-	GO:0001883//purine nucleoside binding;GO:0032550//purine ribonucleoside binding;GO:0001882//nucleoside binding;GO:1901363//heterocyclic compound binding;GO:0097159//organic cyclic compound binding;GO:0036094//small molecule binding;GO:0097367//carbohydrate derivative binding;GO:0032549//ribonucleoside binding;GO:0005488//binding	-
gene6058	84.6667	420	15.5133	95.08	2.61563	8.47e-31	1.04e-28	yes	EIT77637.1	GTP cyclohydrolase I	Metabolism	Metabolism of cofactors and vitamins	ko00790//Folate biosynthesis	K01495	GO:0005622//intracellular;GO:0044424//intracellular part;GO:0005623//cell;GO:0044464//cell part	GO:0016787//hydrolase activity;GO:0003824//catalytic activity;GO:0003933//GTP cyclohydrolase activity;GO:0016814//hydrolase activity, acting on carbon-nitrogen (but not peptide) bonds, in cyclic amidines;GO:0016810//hydrolase activity, acting on carbon-nitrogen (but not peptide) bonds;GO:0019238//cyclohydrolase activity	GO:0042398//cellular modified amino acid biosynthetic process;GO:0006082//organic acid metabolic process;GO:0051186//cofactor metabolic process;GO:0044763//single-organism cellular process;GO:0009396//folic acid-containing compound biosynthetic process;GO:0044271//cellular nitrogen compound biosynthetic process;GO:0006725//cellular aromatic compound metabolic process;GO:0006807//nitrogen compound…
gene11267	101	23.3333	10.5167	3.03	-1.79529	9.08e-08	1.24e-06	yes	EIT72609.1	7-keto-8-aminopelargonate synthetase	Metabolism	Metabolism of cofactors and vitamins	ko00780//Biotin metabolism	K00652	-	GO:0043168//anion binding;GO:0016746//transferase activity, transferring acyl groups;GO:0016769//transferase activity, transferring nitrogenous groups;GO:0005488//binding;GO:0003824//catalytic activity;GO:0016747//transferase activity, transferring acyl groups other than amino-acyl groups;GO:0043167//ion binding;GO:0016740//transferase activity	GO:0051186//cofactor metabolic process;GO:0032787//monocarboxylic acid metabolic process;GO:0008152//metabolic process;GO:0006790//sulfur compound metabolic process;GO:0044281//small molecule metabolic process;GO:0006768//biotin metabolic process;GO:0006807//nitrogen compound metabolic process;GO:0044710//single-organism metabolic process;GO:0071704//organic substance metabolic process;GO:0019752…
gene5283	188.667	783.667	23.59	118.8	2.33229	1.27e-13	4.08e-12	yes	EIT78434.1	7-keto-8-aminopelargonate synthetase	Metabolism	Metabolism of cofactors and vitamins	ko00780//Biotin metabolism	K00652	-	GO:0043168//anion binding;GO:0005488//binding;GO:0043167//ion binding;GO:0016740//transferase activity;GO:0003824//catalytic activity	GO:0008152//metabolic process
XLOC_003889	247.283	64.87	18.7633	6.08	-1.62577	3.22e-11	7.61e-10	yes	TCONS_00007018	4'-phosphopantetheinyl transferase superfamily protein [Aspergillus parasiticus SU-1]	Metabolism	Metabolism of cofactors and vitamins	ko00770//Pantothenate and CoA biosynthesis	K00997	GO:0042575//DNA polymerase complex;GO:1990234//transferase complex;GO:0043234//protein complex;GO:0061695//transferase complex, transferring phosphorus-containing groups;GO:1902494//catalytic complex;GO:0032991//macromolecular complex;GO:0005623//cell;GO:0044464//cell part;GO:0044424//intracellular part;GO:0005622//intracellular	GO:0034061//DNA polymerase activity;GO:0016829//lyase activity;GO:0001882//nucleoside binding;GO:0004520//endodeoxyribonuclease activity;GO:0001883//purine nucleoside binding;GO:0016779//nucleotidyltransferase activity;GO:0016788//hydrolase activity, acting on ester bonds;GO:0016740//transferase activity;GO:0016746//transferase activity, transferring acyl groups;GO:0043168//anion binding;GO:00325…	GO:0044270//cellular nitrogen compound catabolic process;GO:0042398//cellular modified amino acid biosynthetic process;GO:1901576//organic substance biosynthetic process;GO:0006807//nitrogen compound metabolic process;GO:0019439//aromatic compound catabolic process;GO:0051186//cofactor metabolic process;GO:1901566//organonitrogen compound biosynthetic process;GO:0009197//pyrimidine deoxyribonucle…
gene11277	4.66667	47.3333	0.56	7.30667	3.70571	9.69e-10	1.82e-08	yes	EIT72743.1	ketopantoate reductase	Metabolism	Metabolism of cofactors and vitamins	ko00770//Pantothenate and CoA biosynthesis	K00077	GO:0005623//cell;GO:0005622//intracellular;GO:0044464//cell part;GO:0044424//intracellular part	GO:0005488//binding;GO:0016491//oxidoreductase activity;GO:1901363//heterocyclic compound binding;GO:0000166//nucleotide binding;GO:0003824//catalytic activity;GO:0036094//small molecule binding;GO:0016614//oxidoreductase activity, acting on CH-OH group of donors;GO:0016616//oxidoreductase activity, acting on the CH-OH group of donors, NAD or NADP as acceptor;GO:0048037//cofactor binding;GO:00971…	GO:0051188//cofactor biosynthetic process;GO:0008152//metabolic process;GO:0006732//coenzyme metabolic process;GO:0044237//cellular metabolic process;GO:0044249//cellular biosynthetic process;GO:0044699//single-organism process;GO:0009058//biosynthetic process;GO:0009108//coenzyme biosynthetic process;GO:0051186//cofactor metabolic process;GO:0044710//single-organism metabolic process;GO:0009987/…
gene11555	244	473	24.9733	59.8133	1.26008	4.57e-09	7.7e-08	yes	EIT72364.1	pantothenate kinase PanK	Metabolism	Metabolism of cofactors and vitamins	ko00770//Pantothenate and CoA biosynthesis	K09680	-	GO:0032550//purine ribonucleoside binding;GO:0016772//transferase activity, transferring phosphorus-containing groups;GO:0036094//small molecule binding;GO:0016301//kinase activity;GO:0097159//organic cyclic compound binding;GO:0003824//catalytic activity;GO:0016740//transferase activity;GO:1901363//heterocyclic compound binding;GO:0097367//carbohydrate derivative binding;GO:0032549//ribonucleosi…	GO:0009108//coenzyme biosynthetic process;GO:0006732//coenzyme metabolic process;GO:0008152//metabolic process;GO:0051188//cofactor biosynthetic process;GO:0009987//cellular process;GO:0006796//phosphate-containing compound metabolic process;GO:0044249//cellular biosynthetic process;GO:0009058//biosynthetic process;GO:0051186//cofactor metabolic process;GO:0044237//cellular metabolic process;GO:0…
gene6318	7.66667	17	0.966667	2.65	1.4549	0.00560366	0.0214265	yes	EIT77527.1	ketopantoate hydroxymethyltransferase	Metabolism	Metabolism of cofactors and vitamins	ko00770//Pantothenate and CoA biosynthesis	K00606	-	GO:0003824//catalytic activity;GO:0016740//transferase activity;GO:0016742//hydroxymethyl-, formyl- and related transferase activity;GO:0016741//transferase activity, transferring one-carbon groups	GO:0006732//coenzyme metabolic process;GO:0009058//biosynthetic process;GO:0044237//cellular metabolic process;GO:0044249//cellular biosynthetic process;GO:0009108//coenzyme biosynthetic process;GO:0009987//cellular process;GO:0051186//cofactor metabolic process;GO:0008152//metabolic process;GO:0051188//cofactor biosynthetic process
gene8203	81	30.3333	7.53	3.55	-1.08483	0.003067	0.0130106	yes	EIT75784.1	hydroxymethylglutaryl-CoA synthase	Metabolism	Amino acid metabolism;Metabolism of terpenoids and polyketides;Carbohydrate metabolism;Lipid metabolism	ko00650//Butanoate metabolism;ko00280//Valine, leucine and isoleucine degradation;ko00900//Terpenoid backbone biosynthesis;ko00072//Synthesis and degradation of ketone bodies	K01641	-	GO:0016740//transferase activity;GO:0046912//transferase activity, transferring acyl groups, acyl groups converted into alkyl on transfer;GO:0003824//catalytic activity;GO:0016746//transferase activity, transferring acyl groups	GO:0044763//single-organism cellular process;GO:0006629//lipid metabolic process;GO:0008152//metabolic process;GO:0044699//single-organism process;GO:0006720//isoprenoid metabolic process;GO:0009987//cellular process;GO:0044237//cellular metabolic process;GO:0044238//primary metabolic process;GO:0044255//cellular lipid metabolic process;GO:0044710//single-organism metabolic process;GO:0071704//or…
gene10035	1069.67	300.333	131.223	45.07	-1.54178	1.2e-08	1.88e-07	yes	EIT73669.1	threonine dehydrogenase	Metabolism	Carbohydrate metabolism	ko00640//Propanoate metabolism	K18369	-	GO:0016614//oxidoreductase activity, acting on CH-OH group of donors;GO:0043167//ion binding;GO:0046914//transition metal ion binding;GO:0016616//oxidoreductase activity, acting on the CH-OH group of donors, NAD or NADP as acceptor;GO:0046872//metal ion binding;GO:0043169//cation binding;GO:0003824//catalytic activity;GO:0005488//binding;GO:0036094//small molecule binding;GO:0004033//aldo-keto re…	GO:0008152//metabolic process;GO:0044699//single-organism process;GO:0044710//single-organism metabolic process
gene3930	124	259	15.5633	40.37	1.37513	1.62e-07	2.11e-06	yes	EIT79729.1	PEP phosphonomutase	Metabolism	Carbohydrate metabolism	ko00640//Propanoate metabolism	K03417	-	GO:0016830//carbon-carbon lyase activity;GO:0016822//hydrolase activity, acting on acid carbon-carbon bonds;GO:0016829//lyase activity;GO:0016740//transferase activity;GO:0016823//hydrolase activity, acting on acid carbon-carbon bonds, in ketonic substances;GO:0016787//hydrolase activity;GO:0016833//oxo-acid-lyase activity;GO:0003824//catalytic activity;GO:0016772//transferase activity, transferr…	GO:0044237//cellular metabolic process;GO:0019752//carboxylic acid metabolic process;GO:0006082//organic acid metabolic process;GO:0009987//cellular process;GO:0044710//single-organism metabolic process;GO:0043436//oxoacid metabolic process;GO:0043648//dicarboxylic acid metabolic process;GO:0006796//phosphate-containing compound metabolic process;GO:0044763//single-organism cellular process;GO:00…
gene4755	288.333	506.667	26.2933	56.4867	1.10321	1.35e-06	1.43e-05	yes	EIT79041.1	uncharacterized protein involved in propionate catabolism	Metabolism	Carbohydrate metabolism	ko00640//Propanoate metabolism	K01720	-	GO:0016829//lyase activity;GO:0003824//catalytic activity;GO:0016835//carbon-oxygen lyase activity;GO:0016836//hydro-lyase activity	GO:0044281//small molecule metabolic process;GO:0044699//single-organism process;GO:0019543//propionate catabolic process;GO:0044255//cellular lipid metabolic process;GO:0044710//single-organism metabolic process;GO:1901575//organic substance catabolic process;GO:0071704//organic substance metabolic process;GO:0043436//oxoacid metabolic process;GO:0009062//fatty acid catabolic process;GO:0019541/…
gene9301	222.667	70	26.0233	10.1333	-1.3607	1.6e-06	1.66e-05	yes	EIT74524.1	threonine dehydrogenase	Metabolism	Carbohydrate metabolism	ko00640//Propanoate metabolism	K18369	-	GO:0003824//catalytic activity;GO:0046872//metal ion binding;GO:0043167//ion binding;GO:0043169//cation binding;GO:0046914//transition metal ion binding;GO:0005488//binding	GO:0044699//single-organism process;GO:0044710//single-organism metabolic process;GO:0008152//metabolic process
gene4750	130.333	36.6667	21.2733	7.41667	-1.5202	9.78e-08	1.33e-06	yes	EIT79023.1	hypothetical protein	Environmental Information Processing;Metabolism	Signal transduction;Carbohydrate metabolism	ko00620//Pyruvate metabolism;ko04011//MAPK signaling pathway - yeast	K01759	-	GO:0016829//lyase activity;GO:0003824//catalytic activity;GO:0043167//ion binding;GO:0005488//binding;GO:0016846//carbon-sulfur lyase activity;GO:0043169//cation binding	-
gene11464	115	43.3333	8.63	4.05667	-1.08907	0.00156727	0.00743575	yes	EIT72312.1	proteins containing the FAD binding domain protein	Metabolism	Carbohydrate metabolism	ko00620//Pyruvate metabolism	K00102	-	GO:1901265//nucleoside phosphate binding;GO:0000166//nucleotide binding;GO:0097159//organic cyclic compound binding;GO:1901363//heterocyclic compound binding;GO:0003824//catalytic activity;GO:0005488//binding;GO:0036094//small molecule binding;GO:0016614//oxidoreductase activity, acting on CH-OH group of donors;GO:0004457//lactate dehydrogenase activity;GO:0016616//oxidoreductase activity, acting…	GO:0008152//metabolic process;GO:0044710//single-organism metabolic process;GO:0044699//single-organism process
gene2931	63	220	4.77667	20.43	2.09661	7.74e-13	2.22e-11	yes	EIT80884.1	proteins containing the FAD binding domain protein	Metabolism	Carbohydrate metabolism	ko00620//Pyruvate metabolism	K00102	-	GO:0016616//oxidoreductase activity, acting on the CH-OH group of donors, NAD or NADP as acceptor;GO:0005488//binding;GO:1901363//heterocyclic compound binding;GO:0003824//catalytic activity;GO:0097159//organic cyclic compound binding;GO:0000166//nucleotide binding;GO:0004457//lactate dehydrogenase activity;GO:1901265//nucleoside phosphate binding;GO:0016614//oxidoreductase activity, acting on CH…	GO:0044699//single-organism process;GO:0044710//single-organism metabolic process;GO:0008152//metabolic process
gene6843	147.667	8.66667	13.9967	1.03333	-3.75971	9.09e-20	5.42e-18	yes	EIT76920.1	glycolate oxidase	Metabolism	Carbohydrate metabolism	ko00620//Pyruvate metabolism	K00101	-	GO:0046906//tetrapyrrole binding;GO:0097367//carbohydrate derivative binding;GO:0005488//binding;GO:0036094//small molecule binding;GO:0097159//organic cyclic compound binding;GO:0016491//oxidoreductase activity;GO:0043167//ion binding;GO:1901265//nucleoside phosphate binding;GO:0000166//nucleotide binding;GO:1901363//heterocyclic compound binding;GO:0043169//cation binding;GO:0003824//catalytic …	GO:0044710//single-organism metabolic process;GO:0044699//single-organism process;GO:0008152//metabolic process
XLOC_002763	225.333	55	25.6333	7.74667	-1.72637	1.94e-07	2.47e-06	yes	TCONS_00004989	alkaline phytoceramidase [Aspergillus oryzae RIB40]	Metabolism	Lipid metabolism	ko00600//Sphingolipid metabolism	K04711	GO:0016020//membrane;GO:0031224//intrinsic component of membrane;GO:0044425//membrane part	GO:0016787//hydrolase activity;GO:0016810//hydrolase activity, acting on carbon-nitrogen (but not peptide) bonds;GO:0003824//catalytic activity	GO:0044699//single-organism process;GO:0006807//nitrogen compound metabolic process;GO:0044763//single-organism cellular process;GO:0044238//primary metabolic process;GO:0009987//cellular process;GO:1901564//organonitrogen compound metabolic process;GO:0006643//membrane lipid metabolic process;GO:0071704//organic substance metabolic process;GO:0044255//cellular lipid metabolic process;GO:0044710/…
gene8010	20.6667	1.66667	1.60333	0.156667	-3.3553	8.5e-07	9.38e-06	yes	EIT75435.1	glutamate decarboxylase/sphingosine phosphate lyase	Metabolism	Lipid metabolism	ko00600//Sphingolipid metabolism	K01634	-	GO:0016832//aldehyde-lyase activity;GO:0043167//ion binding;GO:0016829//lyase activity;GO:0043168//anion binding;GO:0003824//catalytic activity;GO:0005488//binding;GO:0016830//carbon-carbon lyase activity	GO:0043436//oxoacid metabolic process;GO:0009987//cellular process;GO:0044281//small molecule metabolic process;GO:0044763//single-organism cellular process;GO:0044710//single-organism metabolic process;GO:0071704//organic substance metabolic process;GO:0006643//membrane lipid metabolic process;GO:0006664//glycolipid metabolic process;GO:0044699//single-organism process;GO:0044238//primary metabo…
gene803	233.667	769.333	24.3067	99.0367	2.02661	1.7e-19	9.77e-18	yes	EIT82838.1	hypothetical protein	Metabolism	Lipid metabolism	ko00600//Sphingolipid metabolism	K04711	-	GO:0043167//ion binding;GO:0046914//transition metal ion binding;GO:0046906//tetrapyrrole binding;GO:0005488//binding;GO:1901363//heterocyclic compound binding;GO:0097159//organic cyclic compound binding;GO:0043169//cation binding;GO:0003824//catalytic activity;GO:0016491//oxidoreductase activity;GO:0046872//metal ion binding	GO:0008152//metabolic process;GO:0044699//single-organism process;GO:0044710//single-organism metabolic process
gene8121	3.66667	1380.67	0.19	86.8633	8.8366	2.67e-93	1.05e-89	yes	EIT75500.1	peroxidase/oxygenase	Metabolism	Lipid metabolism	ko00591//Linoleic acid metabolism	K17862	-	GO:0016491//oxidoreductase activity;GO:0043167//ion binding;GO:1901363//heterocyclic compound binding;GO:0046914//transition metal ion binding;GO:0005488//binding;GO:0003824//catalytic activity;GO:0043169//cation binding;GO:0016209//antioxidant activity;GO:0097159//organic cyclic compound binding;GO:0046872//metal ion binding;GO:0046906//tetrapyrrole binding	GO:0044711//single-organism biosynthetic process;GO:0043436//oxoacid metabolic process;GO:0044255//cellular lipid metabolic process;GO:0009987//cellular process;GO:0044238//primary metabolic process;GO:0046394//carboxylic acid biosynthetic process;GO:0008610//lipid biosynthetic process;GO:0072330//monocarboxylic acid biosynthetic process;GO:0006633//fatty acid biosynthetic process;GO:0006082//org…
XLOC_005449	12.9433	29.1033	0.593333	1.64667	1.47263	0.00268651	0.011715	yes	TCONS_00009968	short chain dehydrogenase/reductase [Aspergillus oryzae RIB40]	Metabolism	Lipid metabolism	ko00564//Glycerophospholipid metabolism;ko00565//Ether lipid metabolism	K06123	GO:0043226//organelle;GO:0043232//intracellular non-membrane-bounded organelle;GO:0044446//intracellular organelle part;GO:0098805//whole membrane;GO:0005737//cytoplasm;GO:0005739//mitochondrion;GO:0031967//organelle envelope;GO:0043228//non-membrane-bounded organelle;GO:0044429//mitochondrial part;GO:0098588//bounding membrane of organelle;GO:0044422//organelle part;GO:0043227//membrane-bounded …	GO:0016788//hydrolase activity, acting on ester bonds;GO:0016616//oxidoreductase activity, acting on the CH-OH group of donors, NAD or NADP as acceptor;GO:0016614//oxidoreductase activity, acting on CH-OH group of donors;GO:0003824//catalytic activity;GO:0016298//lipase activity;GO:0016491//oxidoreductase activity;GO:0016787//hydrolase activity	GO:0008152//metabolic process;GO:0006629//lipid metabolic process;GO:0006644//phospholipid metabolic process;GO:0044238//primary metabolic process;GO:0044710//single-organism metabolic process;GO:0071704//organic substance metabolic process;GO:0019637//organophosphate metabolic process;GO:0044255//cellular lipid metabolic process;GO:0046486//glycerolipid metabolic process;GO:0006796//phosphate-co…
XLOC_005469	20.0567	37.8967	1.13333	2.65667	1.22904	0.000833773	0.00433935	yes	TCONS_00010004	short chain dehydrogenase/reductase [Aspergillus luchuensis]	Metabolism	Lipid metabolism	ko00564//Glycerophospholipid metabolism;ko00565//Ether lipid metabolism	K06123	GO:0005623//cell;GO:0043227//membrane-bounded organelle;GO:0043232//intracellular non-membrane-bounded organelle;GO:0044444//cytoplasmic part;GO:0098588//bounding membrane of organelle;GO:0005740//mitochondrial envelope;GO:0005737//cytoplasm;GO:0043231//intracellular membrane-bounded organelle;GO:0031966//mitochondrial membrane;GO:0098805//whole membrane;GO:0043228//non-membrane-bounded organelle…	GO:0016614//oxidoreductase activity, acting on CH-OH group of donors;GO:0016298//lipase activity;GO:0016491//oxidoreductase activity;GO:0016616//oxidoreductase activity, acting on the CH-OH group of donors, NAD or NADP as acceptor;GO:0003824//catalytic activity;GO:0016788//hydrolase activity, acting on ester bonds;GO:0016787//hydrolase activity	GO:0006641//triglyceride metabolic process;GO:0046486//glycerolipid metabolic process;GO:0046473//phosphatidic acid metabolic process;GO:0044255//cellular lipid metabolic process;GO:0006796//phosphate-containing compound metabolic process;GO:0008152//metabolic process;GO:0044763//single-organism cellular process;GO:0006793//phosphorus metabolic process;GO:0006629//lipid metabolic process;GO:00066…
gene4952	207.333	56	31.21	10.4833	-1.57391	3.86e-08	5.57e-07	yes	EIT78893.1	1-Acyl dihydroxyacetone phosphate reductase	Metabolism	Lipid metabolism	ko00564//Glycerophospholipid metabolism;ko00565//Ether lipid metabolism	K06123	-	GO:0016491//oxidoreductase activity;GO:0016614//oxidoreductase activity, acting on CH-OH group of donors;GO:0003824//catalytic activity;GO:0016616//oxidoreductase activity, acting on the CH-OH group of donors, NAD or NADP as acceptor	GO:0044699//single-organism process;GO:0006796//phosphate-containing compound metabolic process;GO:0009987//cellular process;GO:0006793//phosphorus metabolic process;GO:0044710//single-organism metabolic process;GO:0008152//metabolic process;GO:0044237//cellular metabolic process
gene10262	2080.67	498.667	176.74	53.1533	-1.7334	1.93e-08	2.92e-07	yes	EIT73781.1	phospholipase C	Metabolism	Carbohydrate metabolism;Lipid metabolism	ko00564//Glycerophospholipid metabolism;ko00562//Inositol phosphate metabolism;ko00565//Ether lipid metabolism	K01114	-	GO:0004629//phospholipase C activity;GO:0042578//phosphoric ester hydrolase activity;GO:0016787//hydrolase activity;GO:0008081//phosphoric diester hydrolase activity;GO:0003824//catalytic activity;GO:0004620//phospholipase activity;GO:0016298//lipase activity;GO:0016788//hydrolase activity, acting on ester bonds	-
gene3845	128	29	8.64667	2.49	-1.796	0.000258711	0.00157481	yes	EIT79876.1	phospholipase C	Metabolism	Carbohydrate metabolism;Lipid metabolism	ko00564//Glycerophospholipid metabolism;ko00562//Inositol phosphate metabolism;ko00565//Ether lipid metabolism	K01114	-	GO:0003824//catalytic activity;GO:0016787//hydrolase activity	-
gene7675	3771.67	569	343.647	65.7967	-2.38484	4.13e-11	9.62e-10	yes	EIT76054.1	phospholipase C	Metabolism	Carbohydrate metabolism;Lipid metabolism	ko00564//Glycerophospholipid metabolism;ko00562//Inositol phosphate metabolism;ko00565//Ether lipid metabolism	K01114	-	GO:0042578//phosphoric ester hydrolase activity;GO:0003824//catalytic activity;GO:0016298//lipase activity;GO:0016787//hydrolase activity;GO:0016788//hydrolase activity, acting on ester bonds;GO:0008081//phosphoric diester hydrolase activity;GO:0004620//phospholipase activity;GO:0004629//phospholipase C activity	-
gene8547	217.333	412.333	19.3833	45.45	1.22946	1.46e-09	2.66e-08	yes	EIT75318.1	putative esterase of the alpha-beta hydrolase superfamily	Metabolism	Lipid metabolism	ko00564//Glycerophospholipid metabolism;ko00561//Glycerolipid metabolism;ko00100//Steroid biosynthesis;ko00591//Linoleic acid metabolism;ko00565//Ether lipid metabolism;ko00592//alpha-Linolenic acid metabolism;ko00590//Arachidonic acid metabolism	K14674	-	GO:0003824//catalytic activity	GO:0044238//primary metabolic process;GO:0008152//metabolic process
gene2254	56.3333	4034.67	5.37	475.793	6.46927	7.34e-72	7.25e-69	yes	EIT81456.1	phosphatidylserine decarboxylase	Metabolism	Lipid metabolism	ko00564//Glycerophospholipid metabolism	K01613	-	GO:0016831//carboxy-lyase activity;GO:0016829//lyase activity;GO:0016830//carbon-carbon lyase activity;GO:0003824//catalytic activity	GO:0006796//phosphate-containing compound metabolic process;GO:0044763//single-organism cellular process;GO:0071704//organic substance metabolic process;GO:0006793//phosphorus metabolic process;GO:0006629//lipid metabolic process;GO:0008152//metabolic process;GO:0044710//single-organism metabolic process;GO:0006644//phospholipid metabolic process;GO:0044255//cellular lipid metabolic process;GO:00…
gene2256	7	21	0.683333	2.52	1.88276	4.4e-05	0.000331057	yes	EIT81410.1	phosphatidylserine decarboxylase	Metabolism	Lipid metabolism	ko00564//Glycerophospholipid metabolism	K01613	-	GO:0016830//carbon-carbon lyase activity;GO:0016829//lyase activity;GO:0016831//carboxy-lyase activity;GO:0003824//catalytic activity	GO:0006796//phosphate-containing compound metabolic process;GO:0019637//organophosphate metabolic process;GO:0044237//cellular metabolic process;GO:0044699//single-organism process;GO:0008152//metabolic process;GO:0006629//lipid metabolic process;GO:0006644//phospholipid metabolic process;GO:0006793//phosphorus metabolic process;GO:0044763//single-organism cellular process;GO:0071704//organic sub…
gene4941	236.667	47	16.55	4.09667	-2.01431	4.55e-10	8.99e-09	yes	EIT78900.1	lysophospholipase	Metabolism	Lipid metabolism	ko00564//Glycerophospholipid metabolism	K13333	GO:0016020//membrane	GO:0003824//catalytic activity;GO:0016298//lipase activity;GO:0016788//hydrolase activity, acting on ester bonds;GO:0004620//phospholipase activity;GO:0016787//hydrolase activity	GO:0006629//lipid metabolic process;GO:0071704//organic substance metabolic process;GO:0044710//single-organism metabolic process;GO:0006796//phosphate-containing compound metabolic process;GO:0006793//phosphorus metabolic process;GO:0009987//cellular process;GO:0044699//single-organism process;GO:0044237//cellular metabolic process;GO:0006644//phospholipid metabolic process;GO:0044238//primary m…
gene5052	297.667	577	31.91	76.06	1.25313	1.87e-07	2.39e-06	yes	EIT78681.1	glycerol-3-phosphate dehydrogenase/dihydroxyacetone 3-phosphate reductase	Metabolism	Lipid metabolism	ko00564//Glycerophospholipid metabolism	K00006	GO:0005623//cell;GO:0005622//intracellular;GO:0044444//cytoplasmic part;GO:0044424//intracellular part;GO:0044464//cell part;GO:0005737//cytoplasm	GO:1901363//heterocyclic compound binding;GO:0016614//oxidoreductase activity, acting on CH-OH group of donors;GO:0036094//small molecule binding;GO:0048037//cofactor binding;GO:0003824//catalytic activity;GO:0016616//oxidoreductase activity, acting on the CH-OH group of donors, NAD or NADP as acceptor;GO:1901265//nucleoside phosphate binding;GO:0097159//organic cyclic compound binding;GO:0005488…	GO:0044710//single-organism metabolic process;GO:0009987//cellular process;GO:0044238//primary metabolic process;GO:0008152//metabolic process;GO:0044237//cellular metabolic process;GO:1901135//carbohydrate derivative metabolic process;GO:1901615//organic hydroxy compound metabolic process;GO:0006793//phosphorus metabolic process;GO:0044262//cellular carbohydrate metabolic process;GO:0044699//sin…
gene5626	814.667	199.333	41.5633	12.81	-1.69804	2.45e-08	3.64e-07	yes	EIT78086.1	hypothetical protein	Metabolism	Lipid metabolism	ko00564//Glycerophospholipid metabolism	K13621	-	-	-
gene6629	1349.33	521.333	122.273	57.7533	-1.08213	0.00298236	0.0127198	yes	EIT77179.1	phosphatidylserine decarboxylase family protein	Metabolism	Lipid metabolism	ko00564//Glycerophospholipid metabolism	K01613	-	GO:0016830//carbon-carbon lyase activity;GO:0003824//catalytic activity;GO:0016829//lyase activity;GO:0016831//carboxy-lyase activity	GO:0044710//single-organism metabolic process;GO:0019637//organophosphate metabolic process;GO:0008152//metabolic process;GO:0006629//lipid metabolic process;GO:0006796//phosphate-containing compound metabolic process;GO:0071704//organic substance metabolic process;GO:0044238//primary metabolic process;GO:0044237//cellular metabolic process;GO:0009987//cellular process;GO:0044699//single-organism…
gene11554	112	180.667	14.4233	28.94	1.00466	7.31e-05	0.000516436	yes	EIT72362.1	N-acetylglucosaminyltransferase complex, subunit PIG-C/GPI2	Metabolism	Glycan biosynthesis and metabolism	ko00563//Glycosylphosphatidylinositol(GPI)-anchor biosynthesis	K03859	GO:0044425//membrane part;GO:0016020//membrane;GO:0031224//intrinsic component of membrane	GO:0016757//transferase activity, transferring glycosyl groups;GO:0016740//transferase activity;GO:0003824//catalytic activity;GO:0008375//acetylglucosaminyltransferase activity;GO:0016758//transferase activity, transferring hexosyl groups;GO:0008194//UDP-glycosyltransferase activity	GO:0044267//cellular protein metabolic process;GO:0009987//cellular process;GO:0036211//protein modification process;GO:0043412//macromolecule modification;GO:0042158//lipoprotein biosynthetic process;GO:0043170//macromolecule metabolic process;GO:0019538//protein metabolic process;GO:0008152//metabolic process;GO:0006497//protein lipidation;GO:0044249//cellular biosynthetic process;GO:0042157//l…
gene1590	241.667	431	24.2067	53.5567	1.14566	3.97e-07	4.76e-06	yes	EIT82060.1	inositol polyphosphate multikinase	Environmental Information Processing;Metabolism	Signal transduction;Carbohydrate metabolism	ko00562//Inositol phosphate metabolism;ko04070//Phosphatidylinositol signaling system	K00915	-	GO:0016301//kinase activity;GO:0016740//transferase activity;GO:0016773//phosphotransferase activity, alcohol group as acceptor;GO:0003824//catalytic activity;GO:0051766//inositol trisphosphate kinase activity;GO:0016772//transferase activity, transferring phosphorus-containing groups	GO:0008152//metabolic process;GO:0006793//phosphorus metabolic process;GO:0006796//phosphate-containing compound metabolic process;GO:0044237//cellular metabolic process;GO:0009987//cellular process
gene5517	1184	201.667	164.4	34.2233	-2.26416	4.27e-17	1.97e-15	yes	EIT78223.1	aldehyde reductase	Metabolism	Carbohydrate metabolism	ko00562//Inositol phosphate metabolism;ko00053//Ascorbate and aldarate metabolism	K00469	GO:0005623//cell;GO:0044464//cell part;GO:0044424//intracellular part;GO:0005622//intracellular	GO:0043169//cation binding;GO:0046914//transition metal ion binding;GO:0046872//metal ion binding;GO:0016701//oxidoreductase activity, acting on single donors with incorporation of molecular oxygen;GO:0003824//catalytic activity;GO:0016491//oxidoreductase activity;GO:0043167//ion binding;GO:0005488//binding	GO:0071704//organic substance metabolic process;GO:0044699//single-organism process;GO:1901615//organic hydroxy compound metabolic process;GO:0044763//single-organism cellular process;GO:0009987//cellular process;GO:0044723//single-organism carbohydrate metabolic process;GO:0008152//metabolic process;GO:0006066//alcohol metabolic process;GO:0044238//primary metabolic process;GO:0019751//polyol me…
gene8876	9.66667	47.3333	0.89	5.46	2.61702	5.05e-10	9.92e-09	yes	EIT74952.1	multiple inositol polyphosphate phosphatase	Metabolism	Carbohydrate metabolism	ko00562//Inositol phosphate metabolism	K01083	-	GO:0016788//hydrolase activity, acting on ester bonds;GO:0016787//hydrolase activity;GO:0003824//catalytic activity;GO:0016791//phosphatase activity;GO:0042578//phosphoric ester hydrolase activity	GO:0044763//single-organism cellular process;GO:0044699//single-organism process;GO:0006796//phosphate-containing compound metabolic process;GO:0071704//organic substance metabolic process;GO:0044237//cellular metabolic process;GO:1901615//organic hydroxy compound metabolic process;GO:0044710//single-organism metabolic process;GO:0044281//small molecule metabolic process;GO:0019637//organophospha…
gene8042	78.6667	11.6667	4.57333	0.846667	-2.43338	9.4e-11	2.08e-09	yes	EIT75577.1	alpha-galactosidase	Metabolism	Carbohydrate metabolism;Glycan biosynthesis and metabolism;Lipid metabolism	ko00561//Glycerolipid metabolism;ko00052//Galactose metabolism;ko00600//Sphingolipid metabolism;ko00603//Glycosphingolipid biosynthesis - globo series	K07407	-	GO:0004553//hydrolase activity, hydrolyzing O-glycosyl compounds;GO:0003824//catalytic activity;GO:0016798//hydrolase activity, acting on glycosyl bonds;GO:0016787//hydrolase activity;GO:0004557//alpha-galactosidase activity;GO:0015925//galactosidase activity	GO:0071554//cell wall organization or biogenesis;GO:0044281//small molecule metabolic process;GO:0044699//single-organism process;GO:0071704//organic substance metabolic process;GO:0005975//carbohydrate metabolic process;GO:0043170//macromolecule metabolic process;GO:0019318//hexose metabolic process;GO:0044260//cellular macromolecule metabolic process;GO:0044710//single-organism metabolic proces…
gene5518	646	237.667	90.4267	40.9333	-1.14347	2.34e-08	3.5e-07	yes	EIT78220.1	aldo/keto reductase family protein	Metabolism	Lipid metabolism	ko00561//Glycerolipid metabolism	K18097	-	GO:0003824//catalytic activity	GO:0044710//single-organism metabolic process;GO:0044699//single-organism process;GO:0008152//metabolic process
gene6870	1623.67	489	238.783	88.28	-1.43554	1.92e-08	2.91e-07	yes	EIT76903.1	aldo/keto reductase family protein	Metabolism	Lipid metabolism	ko00561//Glycerolipid metabolism	K18097	GO:0044464//cell part;GO:0005623//cell	GO:0003824//catalytic activity	GO:0044699//single-organism process;GO:0044710//single-organism metabolic process;GO:0008152//metabolic process
gene7891	82.3333	8.33333	8.05	1.01	-2.99463	6.2e-12	1.61e-10	yes	EIT75986.1	hypothetical protein	Metabolism	Lipid metabolism	ko00561//Glycerolipid metabolism	K01046	-	GO:0003824//catalytic activity;GO:0016298//lipase activity;GO:0016788//hydrolase activity, acting on ester bonds;GO:0016787//hydrolase activity	GO:0044710//single-organism metabolic process;GO:0006629//lipid metabolic process;GO:0008152//metabolic process;GO:0044238//primary metabolic process;GO:0071704//organic substance metabolic process;GO:0044699//single-organism process
gene1183	14.3333	106	0.98	9.03667	3.20494	2.48e-17	1.19e-15	yes	EIT82411.1	alpha-N-acetylglucosaminidase	Metabolism	Glycan biosynthesis and metabolism	ko00531//Glycosaminoglycan degradation	K01205	-	-	-
gene2023	211	361.333	13.8333	28.65	1.05039	0.0024969	0.0110055	yes	EIT81579.1	glucosamine 6-phosphate synthetase	Metabolism	Amino acid metabolism;Carbohydrate metabolism	ko00520//Amino sugar and nucleotide sugar metabolism;ko00250//Alanine, aspartate and glutamate metabolism	K00820	-	GO:0003824//catalytic activity;GO:0016740//transferase activity;GO:0005488//binding;GO:0008483//transaminase activity;GO:0070548//L-glutamine aminotransferase activity;GO:0016769//transferase activity, transferring nitrogenous groups	GO:0044711//single-organism biosynthetic process;GO:0008152//metabolic process;GO:0044699//single-organism process;GO:0009058//biosynthetic process;GO:0044238//primary metabolic process;GO:0044710//single-organism metabolic process
gene3946	550	159.667	56.12	19.9867	-1.48948	7.4e-08	1.02e-06	yes	EIT79744.1	UDP-glucose 4-epimerase	Metabolism	Carbohydrate metabolism	ko00520//Amino sugar and nucleotide sugar metabolism;ko00052//Galactose metabolism	K01784	-	GO:0036094//small molecule binding;GO:0016857//racemase and epimerase activity, acting on carbohydrates and derivatives;GO:0016853//isomerase activity;GO:0016854//racemase and epimerase activity;GO:0005488//binding;GO:0003824//catalytic activity;GO:0048037//cofactor binding	GO:0044238//primary metabolic process;GO:0005975//carbohydrate metabolic process;GO:0044281//small molecule metabolic process;GO:0005996//monosaccharide metabolic process;GO:0044723//single-organism carbohydrate metabolic process;GO:0019318//hexose metabolic process;GO:0071704//organic substance metabolic process;GO:0044710//single-organism metabolic process;GO:0008152//metabolic process;GO:00446…
gene11052	14.6667	65.3333	2.42333	13.06	2.43009	8.49e-11	1.89e-09	yes	EIT72868.1	phosphomannomutase	Metabolism	Carbohydrate metabolism	ko00520//Amino sugar and nucleotide sugar metabolism;ko00051//Fructose and mannose metabolism	K17497	GO:0044424//intracellular part;GO:0005622//intracellular;GO:0005623//cell;GO:0044464//cell part	GO:0003824//catalytic activity;GO:0016866//intramolecular transferase activity;GO:0016868//intramolecular transferase activity, phosphotransferases;GO:0016853//isomerase activity	GO:0005975//carbohydrate metabolic process;GO:0044699//single-organism process;GO:0006013//mannose metabolic process;GO:0071704//organic substance metabolic process;GO:0005996//monosaccharide metabolic process;GO:0044710//single-organism metabolic process;GO:0044723//single-organism carbohydrate metabolic process;GO:0044281//small molecule metabolic process;GO:0008152//metabolic process;GO:004423…
gene5267	689	1264	74.37	168.063	1.17621	3.04e-05	0.000236616	yes	EIT78394.1	mannose-6-phosphate isomerase	Metabolism	Carbohydrate metabolism	ko00520//Amino sugar and nucleotide sugar metabolism;ko00051//Fructose and mannose metabolism	K01809	-	GO:0046872//metal ion binding;GO:0016860//intramolecular oxidoreductase activity;GO:0043169//cation binding;GO:0046914//transition metal ion binding;GO:0016861//intramolecular oxidoreductase activity, interconverting aldoses and ketoses;GO:0043167//ion binding;GO:0005488//binding;GO:0003824//catalytic activity;GO:0016853//isomerase activity	GO:1901362//organic cyclic compound biosynthetic process;GO:0046483//heterocycle metabolic process;GO:0044710//single-organism metabolic process;GO:0034654//nucleobase-containing compound biosynthetic process;GO:0006139//nucleobase-containing compound metabolic process;GO:0044699//single-organism process;GO:0009058//biosynthetic process;GO:0006807//nitrogen compound metabolic process;GO:0019438//…
gene10142	35.6667	12.3333	2.94	1.25333	-1.23005	0.00181588	0.00843313	yes	EIT73826.1	hypothetical protein	Metabolism	Carbohydrate metabolism	ko00520//Amino sugar and nucleotide sugar metabolism	K01183	-	-	-
gene10143	9.33333	1.33333	0.37	0.0666667	-2.47249	0.0022818	0.0102092	yes	EIT73610.1	chitinase	Metabolism	Carbohydrate metabolism	ko00520//Amino sugar and nucleotide sugar metabolism	K01183	-	GO:0016798//hydrolase activity, acting on glycosyl bonds;GO:0005488//binding;GO:0003824//catalytic activity;GO:0016787//hydrolase activity;GO:0097367//carbohydrate derivative binding;GO:0004553//hydrolase activity, hydrolyzing O-glycosyl compounds	GO:0006026//aminoglycan catabolic process;GO:0043170//macromolecule metabolic process;GO:0044238//primary metabolic process;GO:1901136//carbohydrate derivative catabolic process;GO:0006807//nitrogen compound metabolic process;GO:0071704//organic substance metabolic process;GO:0006022//aminoglycan metabolic process;GO:1901575//organic substance catabolic process;GO:1901565//organonitrogen compound…
gene10306	313.667	1136.33	31.9367	142.177	2.1544	4.1e-21	2.66e-19	yes	EIT73620.1	N-acetyl-glucosamine-6-phosphate deacetylase	Metabolism	Carbohydrate metabolism	ko00520//Amino sugar and nucleotide sugar metabolism	K01443	-	GO:0016810//hydrolase activity, acting on carbon-nitrogen (but not peptide) bonds;GO:0003824//catalytic activity;GO:0016787//hydrolase activity;GO:0016811//hydrolase activity, acting on carbon-nitrogen (but not peptide) bonds, in linear amides	GO:1901135//carbohydrate derivative metabolic process;GO:1901071//glucosamine-containing compound metabolic process;GO:0044238//primary metabolic process;GO:0008152//metabolic process;GO:0071704//organic substance metabolic process;GO:0006040//amino sugar metabolic process
gene10309	1039.67	3243.67	128.45	487.787	1.92504	4.84e-13	1.42e-11	yes	EIT73595.1	glucosamine-6-phosphate isomerase	Metabolism	Carbohydrate metabolism	ko00520//Amino sugar and nucleotide sugar metabolism	K02564	-	GO:0016860//intramolecular oxidoreductase activity;GO:0003824//catalytic activity;GO:0016861//intramolecular oxidoreductase activity, interconverting aldoses and ketoses;GO:0016853//isomerase activity	GO:0006040//amino sugar metabolic process;GO:0044238//primary metabolic process;GO:1901135//carbohydrate derivative metabolic process;GO:0071704//organic substance metabolic process;GO:1901071//glucosamine-containing compound metabolic process;GO:0008152//metabolic process
gene2487	4	16.6667	0.29	1.46	2.33184	1.95e-05	0.000157729	yes	EIT81242.1	hypothetical protein	Metabolism	Carbohydrate metabolism	ko00520//Amino sugar and nucleotide sugar metabolism	K01209	-	GO:0016787//hydrolase activity;GO:0003824//catalytic activity;GO:0004553//hydrolase activity, hydrolyzing O-glycosyl compounds;GO:0016798//hydrolase activity, acting on glycosyl bonds	GO:0044699//single-organism process;GO:0044723//single-organism carbohydrate metabolic process;GO:0000272//polysaccharide catabolic process;GO:0071704//organic substance metabolic process;GO:0044238//primary metabolic process;GO:0019566//arabinose metabolic process;GO:0044710//single-organism metabolic process;GO:0005975//carbohydrate metabolic process;GO:0009056//catabolic process;GO:1901575//or…
gene4145	257.333	1	28.22	0.14	-7.65515	2.41e-07	3.02e-06	yes	EIT79551.1	hypothetical protein	Metabolism	Carbohydrate metabolism	ko00520//Amino sugar and nucleotide sugar metabolism	K01233	-	GO:0004553//hydrolase activity, hydrolyzing O-glycosyl compounds;GO:0003824//catalytic activity;GO:0005488//binding;GO:0043167//ion binding;GO:0016798//hydrolase activity, acting on glycosyl bonds;GO:0043169//cation binding;GO:0016787//hydrolase activity	-
gene744	5130.33	182.667	216.127	9.77667	-4.46639	3.35e-30	3.94e-28	yes	EIT82904.1	chitinase	Metabolism	Carbohydrate metabolism	ko00520//Amino sugar and nucleotide sugar metabolism	K01183	-	GO:0004553//hydrolase activity, hydrolyzing O-glycosyl compounds;GO:0016798//hydrolase activity, acting on glycosyl bonds;GO:0016787//hydrolase activity;GO:0003824//catalytic activity	GO:0019835//cytolysis;GO:0009987//cellular process;GO:0008152//metabolic process;GO:0044238//primary metabolic process
gene7645	159.667	3	5.37333	0.13	-5.36923	4.14e-11	9.62e-10	yes	EIT76002.1	chitinase	Metabolism	Carbohydrate metabolism	ko00520//Amino sugar and nucleotide sugar metabolism	K01183	-	GO:0003824//catalytic activity;GO:0016787//hydrolase activity;GO:0097367//carbohydrate derivative binding;GO:0004553//hydrolase activity, hydrolyzing O-glycosyl compounds;GO:0016798//hydrolase activity, acting on glycosyl bonds;GO:0005488//binding	GO:0043170//macromolecule metabolic process;GO:0071704//organic substance metabolic process;GO:0009987//cellular process;GO:0006026//aminoglycan catabolic process;GO:0006022//aminoglycan metabolic process;GO:1901564//organonitrogen compound metabolic process;GO:0009056//catabolic process;GO:0006807//nitrogen compound metabolic process;GO:1901565//organonitrogen compound catabolic process;GO:00715…
gene7850	140.333	252.667	9.73	21.3433	1.13327	2.29e-05	0.000181853	yes	EIT76109.1	alpha-L-arabinofuranosidase	Metabolism	Carbohydrate metabolism	ko00520//Amino sugar and nucleotide sugar metabolism	K01209	-	GO:0043167//ion binding;GO:0005488//binding;GO:0003824//catalytic activity;GO:0016787//hydrolase activity;GO:0016798//hydrolase activity, acting on glycosyl bonds;GO:0004553//hydrolase activity, hydrolyzing O-glycosyl compounds	GO:0044699//single-organism process;GO:0005996//monosaccharide metabolic process;GO:0005975//carbohydrate metabolic process;GO:0044723//single-organism carbohydrate metabolic process;GO:0044238//primary metabolic process;GO:0008152//metabolic process;GO:0019321//pentose metabolic process;GO:0044710//single-organism metabolic process;GO:0071704//organic substance metabolic process;GO:0044281//smal…
gene8396	8.66667	0.666667	0.673333	0.0666667	-3.33628	0.000843189	0.00438259	yes	EIT75622.1	hypothetical protein	Metabolism	Carbohydrate metabolism	ko00520//Amino sugar and nucleotide sugar metabolism	K01183	-	-	-
gene5232	269.333	483	32.1933	71.6167	1.15353	2.14e-07	2.71e-06	yes	EIT78530.1	alpha-1,6-mannosyltransferase	Metabolism	Glycan biosynthesis and metabolism	ko00513//Various types of N-glycan biosynthesis	K05528	-	GO:0016740//transferase activity;GO:0003824//catalytic activity	GO:1901137//carbohydrate derivative biosynthetic process;GO:0005975//carbohydrate metabolic process;GO:0036211//protein modification process;GO:0044710//single-organism metabolic process;GO:0044238//primary metabolic process;GO:0044699//single-organism process;GO:0044267//cellular protein metabolic process;GO:0009058//biosynthetic process;GO:1901135//carbohydrate derivative metabolic process;GO:0…
gene6956	163.667	47.6667	15.0333	5.43333	-1.46826	3.15e-07	3.84e-06	yes	EIT76887.1	hypothetical protein	Metabolism	Glycan biosynthesis and metabolism	ko00513//Various types of N-glycan biosynthesis	K05535	-	GO:0003824//catalytic activity;GO:0016740//transferase activity	GO:0009987//cellular process;GO:0043412//macromolecule modification;GO:0019538//protein metabolic process;GO:0044267//cellular protein metabolic process;GO:0044238//primary metabolic process;GO:0044260//cellular macromolecule metabolic process;GO:0008152//metabolic process;GO:0036211//protein modification process;GO:0044237//cellular metabolic process;GO:0043170//macromolecule metabolic process;G…
gene9942	48.6667	81.6667	4.36	8.98	1.04239	0.00237862	0.0105904	yes	EIT73844.1	alpha-1,2-mannosyltransferase	Metabolism	Glycan biosynthesis and metabolism	ko00513//Various types of N-glycan biosynthesis	K05535	-	GO:0003824//catalytic activity;GO:0016740//transferase activity	GO:0006464//cellular protein modification process;GO:0043412//macromolecule modification;GO:0044260//cellular macromolecule metabolic process;GO:0008152//metabolic process;GO:0009987//cellular process;GO:0044267//cellular protein metabolic process;GO:0044238//primary metabolic process;GO:0043170//macromolecule metabolic process;GO:0019538//protein metabolic process;GO:0044237//cellular metabolic …
gene10224	44	77.6667	2.35667	5.24667	1.15465	0.00197109	0.00901624	yes	EIT73609.1	beta-glucosidase-related glycosidase	Metabolism	Carbohydrate metabolism	ko00500//Starch and sucrose metabolism;ko00520//Amino sugar and nucleotide sugar metabolism	K15920	-	GO:0016740//transferase activity;GO:0003824//catalytic activity;GO:0016798//hydrolase activity, acting on glycosyl bonds;GO:0016763//transferase activity, transferring pentosyl groups;GO:0016787//hydrolase activity;GO:0016757//transferase activity, transferring glycosyl groups;GO:0004553//hydrolase activity, hydrolyzing O-glycosyl compounds	GO:0044237//cellular metabolic process;GO:0044238//primary metabolic process;GO:0044710//single-organism metabolic process;GO:0010383//cell wall polysaccharide metabolic process;GO:0005975//carbohydrate metabolic process;GO:1901575//organic substance catabolic process;GO:0044036//cell wall macromolecule metabolic process;GO:0009057//macromolecule catabolic process;GO:0071554//cell wall organizati…
gene164	14.3333	27.6667	0.763333	1.82333	1.25619	0.00158537	0.00750632	yes	EIT83472.1	beta-glucosidase-related glycosidase	Metabolism	Carbohydrate metabolism;Metabolism of other amino acids	ko00500//Starch and sucrose metabolism;ko00460//Cyanoamino acid metabolism	K05349	-	GO:0016798//hydrolase activity, acting on glycosyl bonds;GO:0004553//hydrolase activity, hydrolyzing O-glycosyl compounds;GO:0003824//catalytic activity;GO:0016787//hydrolase activity;GO:0015926//glucosidase activity	GO:0005976//polysaccharide metabolic process;GO:0009987//cellular process;GO:0005975//carbohydrate metabolic process;GO:0044264//cellular polysaccharide metabolic process;GO:0044237//cellular metabolic process;GO:0043170//macromolecule metabolic process;GO:0030243//cellulose metabolic process;GO:0044260//cellular macromolecule metabolic process;GO:0044042//glucan metabolic process;GO:0044238//pri…
gene1714	5.33333	20.3333	0.27	1.28333	2.24886	1.77e-05	0.000144554	yes	EIT81952.1	beta-glucosidase-related glycosidase	Metabolism	Carbohydrate metabolism;Metabolism of other amino acids	ko00500//Starch and sucrose metabolism;ko00460//Cyanoamino acid metabolism	K05349	-	GO:0004553//hydrolase activity, hydrolyzing O-glycosyl compounds;GO:0015926//glucosidase activity;GO:0005515//protein binding;GO:0005488//binding;GO:0044877//macromolecular complex binding;GO:0016787//hydrolase activity;GO:0016798//hydrolase activity, acting on glycosyl bonds;GO:0032403//protein complex binding;GO:0003824//catalytic activity;GO:0015925//galactosidase activity	GO:0044238//primary metabolic process;GO:0008152//metabolic process
gene2290	49	8.66667	2.83333	0.606667	-2.22352	0.00607618	0.0228244	yes	EIT81463.1	beta-glucosidase-related glycosidase	Metabolism	Carbohydrate metabolism;Metabolism of other amino acids	ko00500//Starch and sucrose metabolism;ko00460//Cyanoamino acid metabolism	K05349	-	GO:0004553//hydrolase activity, hydrolyzing O-glycosyl compounds;GO:0003824//catalytic activity;GO:0016787//hydrolase activity;GO:0015926//glucosidase activity;GO:0016798//hydrolase activity, acting on glycosyl bonds	GO:0044238//primary metabolic process;GO:0008152//metabolic process
gene3154	251.333	98.6667	20.7667	10.12	-1.03706	8.44e-06	7.39e-05	yes	EIT80452.1	beta-fructofuranosidase	Metabolism	Carbohydrate metabolism	ko00500//Starch and sucrose metabolism;ko00052//Galactose metabolism	K01193	-	GO:0004558//alpha-1,4-glucosidase activity;GO:0090599//alpha-glucosidase activity;GO:0004553//hydrolase activity, hydrolyzing O-glycosyl compounds;GO:0016787//hydrolase activity;GO:0016798//hydrolase activity, acting on glycosyl bonds;GO:0015926//glucosidase activity;GO:0003824//catalytic activity	GO:0008152//metabolic process;GO:0044238//primary metabolic process
gene7287	702	50	47.8367	4.35	-3.45903	1.27e-14	4.58e-13	yes	EIT76425.1	extracellular invertase	Metabolism	Carbohydrate metabolism	ko00500//Starch and sucrose metabolism;ko00052//Galactose metabolism	K01193	-	GO:0016740//transferase activity;GO:0016787//hydrolase activity;GO:0016798//hydrolase activity, acting on glycosyl bonds;GO:0016757//transferase activity, transferring glycosyl groups;GO:0016758//transferase activity, transferring hexosyl groups;GO:0003824//catalytic activity	GO:0008152//metabolic process;GO:0044238//primary metabolic process
gene8641	880.667	76.6667	101.49	11.3567	-3.15973	2.56e-08	3.78e-07	yes	EIT75072.1	extracellular endo-polygalacturonase, putative	Metabolism	Carbohydrate metabolism	ko00500//Starch and sucrose metabolism;ko00040//Pentose and glucuronate interconversions	K01184	-	GO:0004553//hydrolase activity, hydrolyzing O-glycosyl compounds;GO:0016798//hydrolase activity, acting on glycosyl bonds;GO:0003824//catalytic activity;GO:0016787//hydrolase activity	GO:0071704//organic substance metabolic process;GO:0009987//cellular process;GO:0009057//macromolecule catabolic process;GO:0032787//monocarboxylic acid metabolic process;GO:0006082//organic acid metabolic process;GO:0044281//small molecule metabolic process;GO:0044237//cellular metabolic process;GO:0043170//macromolecule metabolic process;GO:0005976//polysaccharide metabolic process;GO:0043436//…
gene8837	352	2.33333	40.2133	0.34	-6.886	2.35e-13	7.27e-12	yes	EIT75145.1	endopolygalacturonase C	Metabolism	Carbohydrate metabolism	ko00500//Starch and sucrose metabolism;ko00040//Pentose and glucuronate interconversions	K01213	-	GO:0016798//hydrolase activity, acting on glycosyl bonds;GO:0016787//hydrolase activity;GO:0003824//catalytic activity;GO:0004553//hydrolase activity, hydrolyzing O-glycosyl compounds	GO:1901575//organic substance catabolic process;GO:0009056//catabolic process;GO:0044238//primary metabolic process;GO:0005975//carbohydrate metabolic process;GO:0043170//macromolecule metabolic process;GO:0009057//macromolecule catabolic process;GO:0071704//organic substance metabolic process;GO:0005976//polysaccharide metabolic process;GO:0016052//carbohydrate catabolic process;GO:0008152//meta…
gene9966	36.6667	11.6667	4.28667	1.70333	-1.3315	0.00304309	0.0129184	yes	EIT73861.1	polygalacturonase precursor, putative	Metabolism	Carbohydrate metabolism	ko00500//Starch and sucrose metabolism;ko00040//Pentose and glucuronate interconversions	K01184	-	GO:0004553//hydrolase activity, hydrolyzing O-glycosyl compounds;GO:0003824//catalytic activity;GO:0016798//hydrolase activity, acting on glycosyl bonds;GO:0016787//hydrolase activity	GO:0008152//metabolic process;GO:0005975//carbohydrate metabolic process;GO:0071704//organic substance metabolic process;GO:0009056//catabolic process;GO:0000272//polysaccharide catabolic process;GO:0005976//polysaccharide metabolic process;GO:1901575//organic substance catabolic process;GO:0009057//macromolecule catabolic process;GO:0016052//carbohydrate catabolic process;GO:0044238//primary met…
XLOC_006872	194.667	419.333	22.8867	61.4733	1.42545	0.000357293	0.00208044	yes	TCONS_00012547	Taka-amylase A precursor [Aspergillus oryzae]	Metabolism	Carbohydrate metabolism	ko00500//Starch and sucrose metabolism	K01176	GO:0032158//septin band;GO:0071944//cell periphery;GO:0005623//cell;GO:0042597//periplasmic space;GO:0005618//cell wall;GO:0043234//protein complex;GO:0044422//organelle part;GO:0005622//intracellular;GO:0044464//cell part;GO:0043232//intracellular non-membrane-bounded organelle;GO:0043226//organelle;GO:0032156//septin cytoskeleton;GO:0032991//macromolecular complex;GO:0043228//non-membrane-bound…	GO:0016787//hydrolase activity;GO:0004553//hydrolase activity, hydrolyzing O-glycosyl compounds;GO:0003824//catalytic activity;GO:0016798//hydrolase activity, acting on glycosyl bonds;GO:0046872//metal ion binding;GO:0043169//cation binding;GO:0005488//binding;GO:0043167//ion binding;GO:0016160//amylase activity	GO:0008152//metabolic process;GO:0005975//carbohydrate metabolic process;GO:0071704//organic substance metabolic process;GO:0044238//primary metabolic process
gene10429	126.333	264	11.1033	28.8567	1.37791	1.45e-08	2.24e-07	yes	EIT73393.1	glucoamylase	Metabolism	Carbohydrate metabolism	ko00500//Starch and sucrose metabolism	K01178	-	GO:0003824//catalytic activity;GO:0016787//hydrolase activity;GO:0004553//hydrolase activity, hydrolyzing O-glycosyl compounds;GO:0015926//glucosidase activity;GO:0016798//hydrolase activity, acting on glycosyl bonds	GO:0044238//primary metabolic process;GO:0005975//carbohydrate metabolic process;GO:0071704//organic substance metabolic process;GO:0008152//metabolic process
gene1363	92.3333	3.66667	10.53	0.54	-4.2854	6.59e-09	1.09e-07	yes	EIT82267.1	endoglucanase, putative	Metabolism	Carbohydrate metabolism	ko00500//Starch and sucrose metabolism	K19356	-	GO:0016787//hydrolase activity;GO:0030246//carbohydrate binding;GO:0005488//binding;GO:0030247//polysaccharide binding;GO:0001871//pattern binding;GO:0003824//catalytic activity;GO:0016798//hydrolase activity, acting on glycosyl bonds;GO:0004553//hydrolase activity, hydrolyzing O-glycosyl compounds	GO:0030243//cellulose metabolic process;GO:0043170//macromolecule metabolic process;GO:0009056//catabolic process;GO:0044264//cellular polysaccharide metabolic process;GO:0051273//beta-glucan metabolic process;GO:0008152//metabolic process;GO:1901575//organic substance catabolic process;GO:0005976//polysaccharide metabolic process;GO:0009987//cellular process;GO:0009057//macromolecule catabolic p…
gene1724	1529.33	558.667	120.803	54.7367	-1.14208	7.55e-09	1.23e-07	yes	EIT81950.1	alpha-amylase	Metabolism	Carbohydrate metabolism	ko00500//Starch and sucrose metabolism	K01176	GO:0005856//cytoskeleton;GO:0044422//organelle part;GO:0044464//cell part;GO:0032158//septin band;GO:0043226//organelle;GO:0042597//periplasmic space;GO:0044424//intracellular part;GO:0005618//cell wall;GO:0032156//septin cytoskeleton;GO:0043232//intracellular non-membrane-bounded organelle;GO:0043229//intracellular organelle;GO:0001411//hyphal tip;GO:0071944//cell periphery;GO:0030427//site of p…	GO:0043169//cation binding;GO:0016787//hydrolase activity;GO:0005488//binding;GO:0004553//hydrolase activity, hydrolyzing O-glycosyl compounds;GO:0016798//hydrolase activity, acting on glycosyl bonds;GO:0016160//amylase activity;GO:0046872//metal ion binding;GO:0043167//ion binding;GO:0003824//catalytic activity	GO:0008152//metabolic process;GO:0005975//carbohydrate metabolic process;GO:0044238//primary metabolic process;GO:0071704//organic substance metabolic process
gene213	70	127	6.69333	14.71	1.136	0.000522007	0.00289189	yes	EIT83444.1	1,4-beta-D-glucan cellobiohydrolase B	Metabolism	Carbohydrate metabolism	ko00500//Starch and sucrose metabolism	K01225	-	GO:0004553//hydrolase activity, hydrolyzing O-glycosyl compounds;GO:0016798//hydrolase activity, acting on glycosyl bonds;GO:0030247//polysaccharide binding;GO:0030246//carbohydrate binding;GO:0003824//catalytic activity;GO:0016787//hydrolase activity;GO:0005488//binding;GO:0001871//pattern binding	GO:1901575//organic substance catabolic process;GO:0044264//cellular polysaccharide metabolic process;GO:0051273//beta-glucan metabolic process;GO:0009057//macromolecule catabolic process;GO:0030243//cellulose metabolic process;GO:0009987//cellular process;GO:0044262//cellular carbohydrate metabolic process;GO:0016052//carbohydrate catabolic process;GO:0005975//carbohydrate metabolic process;GO:0…
gene3471	480.333	1301.33	43.8533	146.923	1.74431	1.24e-09	2.3e-08	yes	EIT80239.1	trehalose-6-phosphate synthase component TPS1	Metabolism	Carbohydrate metabolism	ko00500//Starch and sucrose metabolism	K00697	GO:0044464//cell part;GO:0005622//intracellular;GO:0044424//intracellular part;GO:0005737//cytoplasm;GO:0044444//cytoplasmic part;GO:0005623//cell	GO:0046527//glucosyltransferase activity;GO:0016740//transferase activity;GO:0035251//UDP-glucosyltransferase activity;GO:0003824//catalytic activity;GO:0016758//transferase activity, transferring hexosyl groups;GO:0008194//UDP-glycosyltransferase activity;GO:0016757//transferase activity, transferring glycosyl groups	GO:0009628//response to abiotic stimulus;GO:0051716//cellular response to stimulus;GO:0005984//disaccharide metabolic process;GO:0006950//response to stress;GO:0044699//single-organism process;GO:0009987//cellular process;GO:1901701//cellular response to oxygen-containing compound;GO:0005975//carbohydrate metabolic process;GO:1901700//response to oxygen-containing compound;GO:0044237//cellular me…
gene4404	4236.67	1433	392.637	166.207	-1.24022	4.1e-08	5.89e-07	yes	EIT79240.1	glucan endo-1,3-beta-glucosidase eglC	Metabolism	Carbohydrate metabolism	ko00500//Starch and sucrose metabolism	K01199	GO:0071944//cell periphery;GO:0044425//membrane part;GO:0044464//cell part;GO:0016020//membrane;GO:0030312//external encapsulating structure;GO:0005623//cell;GO:0031224//intrinsic component of membrane	GO:0008422//beta-glucosidase activity;GO:0016787//hydrolase activity;GO:0015926//glucosidase activity;GO:0005488//binding;GO:0004553//hydrolase activity, hydrolyzing O-glycosyl compounds;GO:0043167//ion binding;GO:0003824//catalytic activity;GO:0016740//transferase activity;GO:0016798//hydrolase activity, acting on glycosyl bonds	GO:0071704//organic substance metabolic process;GO:0044238//primary metabolic process;GO:0005975//carbohydrate metabolic process;GO:0008152//metabolic process;GO:0005976//polysaccharide metabolic process;GO:0043170//macromolecule metabolic process
gene4611	54.3333	19	7.18	3.06333	-1.22888	0.000489756	0.00273751	yes	EIT79150.1	endoglucanase	Metabolism	Carbohydrate metabolism	ko00500//Starch and sucrose metabolism	K01179	-	GO:0016787//hydrolase activity;GO:0005488//binding;GO:0043167//ion binding;GO:0016798//hydrolase activity, acting on glycosyl bonds;GO:0003824//catalytic activity;GO:0004553//hydrolase activity, hydrolyzing O-glycosyl compounds	GO:0016052//carbohydrate catabolic process;GO:0000272//polysaccharide catabolic process;GO:0009056//catabolic process;GO:0008152//metabolic process;GO:0051273//beta-glucan metabolic process;GO:0009251//glucan catabolic process;GO:0005975//carbohydrate metabolic process;GO:0044260//cellular macromolecule metabolic process;GO:0044237//cellular metabolic process;GO:1901575//organic substance catabol…
gene4877	4432.33	1633.33	218.083	99.9733	-1.12526	8.26e-07	9.15e-06	yes	EIT78769.1	glycogen phosphorylase	Metabolism	Carbohydrate metabolism	ko00500//Starch and sucrose metabolism	K00688	-	GO:0004645//phosphorylase activity;GO:0016757//transferase activity, transferring glycosyl groups;GO:0043167//ion binding;GO:0003824//catalytic activity;GO:0005488//binding;GO:0043168//anion binding;GO:0016740//transferase activity;GO:0016758//transferase activity, transferring hexosyl groups	GO:0044238//primary metabolic process;GO:0008152//metabolic process
gene5598	6354	383.667	543.547	42.13	-3.68948	2.93e-09	5.12e-08	yes	EIT78233.1	endoglucanase	Metabolism	Carbohydrate metabolism	ko00500//Starch and sucrose metabolism	K01179	-	GO:0005488//binding;GO:0001871//pattern binding;GO:0004553//hydrolase activity, hydrolyzing O-glycosyl compounds;GO:0030247//polysaccharide binding;GO:0043167//ion binding;GO:0030246//carbohydrate binding;GO:0003824//catalytic activity;GO:0016798//hydrolase activity, acting on glycosyl bonds;GO:0016787//hydrolase activity	GO:0008152//metabolic process;GO:0044042//glucan metabolic process;GO:0044238//primary metabolic process;GO:0009251//glucan catabolic process;GO:0016052//carbohydrate catabolic process;GO:0005976//polysaccharide metabolic process;GO:0005975//carbohydrate metabolic process;GO:0009056//catabolic process;GO:1901575//organic substance catabolic process;GO:0009057//macromolecule catabolic process;GO:0…
gene7205	2953.67	4867.67	255.423	514.977	1.01162	3.16e-06	3.06e-05	yes	EIT76761.1	trehalose-6-phosphate synthase component TPS1	Metabolism	Carbohydrate metabolism	ko00500//Starch and sucrose metabolism	K00697	-	GO:0003824//catalytic activity;GO:0046527//glucosyltransferase activity;GO:0016758//transferase activity, transferring hexosyl groups;GO:0016757//transferase activity, transferring glycosyl groups;GO:0035251//UDP-glucosyltransferase activity;GO:0016740//transferase activity;GO:0008194//UDP-glycosyltransferase activity	GO:1901700//response to oxygen-containing compound;GO:0005991//trehalose metabolic process;GO:0044710//single-organism metabolic process;GO:0009266//response to temperature stimulus;GO:0006950//response to stress;GO:0033554//cellular response to stress;GO:0009408//response to heat;GO:0044237//cellular metabolic process;GO:0034599//cellular response to oxidative stress;GO:0042221//response to chem…
gene8341	83	135.667	8.78	17.58	1.00164	0.00071411	0.00379653	yes	EIT75638.1	endo-beta-1,4-glucanase celB	Metabolism	Carbohydrate metabolism	ko00500//Starch and sucrose metabolism	K19357	-	GO:0003824//catalytic activity;GO:0016787//hydrolase activity;GO:0016798//hydrolase activity, acting on glycosyl bonds;GO:0004553//hydrolase activity, hydrolyzing O-glycosyl compounds	GO:0071704//organic substance metabolic process;GO:0008152//metabolic process;GO:0030243//cellulose metabolic process;GO:0043170//macromolecule metabolic process;GO:0009987//cellular process;GO:0051273//beta-glucan metabolic process;GO:0044238//primary metabolic process;GO:0005976//polysaccharide metabolic process;GO:0009057//macromolecule catabolic process;GO:1901575//organic substance catabolic…
gene9197	0.333333	3.66667	0.123333	1.57	3.67013	0.00789193	0.0282372	yes	EIT74710.1	hypothetical protein	Metabolism	Carbohydrate metabolism	ko00500//Starch and sucrose metabolism	K01210	-	GO:0005488//binding;GO:0003676//nucleic acid binding;GO:0097159//organic cyclic compound binding;GO:1901363//heterocyclic compound binding	-
gene975	578.667	943	62.45	125.36	1.0053	5.55e-06	5.13e-05	yes	EIT82712.1	exo-beta-1,3-glucanase (Exg1), putative	Metabolism	Carbohydrate metabolism	ko00500//Starch and sucrose metabolism	K01210	-	GO:0016798//hydrolase activity, acting on glycosyl bonds;GO:0004553//hydrolase activity, hydrolyzing O-glycosyl compounds;GO:0015926//glucosidase activity;GO:0043169//cation binding;GO:0016787//hydrolase activity;GO:0003824//catalytic activity;GO:0008422//beta-glucosidase activity;GO:0005488//binding;GO:0043167//ion binding	GO:0071704//organic substance metabolic process;GO:0044238//primary metabolic process;GO:0043170//macromolecule metabolic process;GO:0005975//carbohydrate metabolic process;GO:0005976//polysaccharide metabolic process;GO:0008152//metabolic process
gene4172	443	71.6667	31.96	6.40333	-2.31937	6.19e-15	2.31e-13	yes	EIT79474.1	gamma-glutamyltransferase	Metabolism	Metabolism of other amino acids	ko00480//Glutathione metabolism;ko00460//Cyanoamino acid metabolism;ko00430//Taurine and hypotaurine metabolism	K00681	-	GO:0003824//catalytic activity;GO:0016755//transferase activity, transferring amino-acyl groups;GO:0016746//transferase activity, transferring acyl groups;GO:0016740//transferase activity	GO:0008152//metabolic process;GO:0006790//sulfur compound metabolic process;GO:0009987//cellular process;GO:0044237//cellular metabolic process
gene8955	93.3333	19.6667	6.53667	1.68667	-1.95438	1.29e-06	1.38e-05	yes	EIT74843.1	gamma-glutamyltransferase	Metabolism	Metabolism of other amino acids	ko00480//Glutathione metabolism;ko00460//Cyanoamino acid metabolism;ko00430//Taurine and hypotaurine metabolism	K00681	-	GO:0003824//catalytic activity;GO:0016740//transferase activity;GO:0016755//transferase activity, transferring amino-acyl groups;GO:0016746//transferase activity, transferring acyl groups	GO:0008152//metabolic process;GO:0009987//cellular process;GO:0006790//sulfur compound metabolic process;GO:0044237//cellular metabolic process
gene10200	691.667	183.333	117.967	38.8233	-1.60338	2.02e-07	2.56e-06	yes	EIT73614.1	glutathione S-transferase	Metabolism	Metabolism of other amino acids	ko00480//Glutathione metabolism	K00799	-	GO:0003676//nucleic acid binding;GO:0003723//RNA binding;GO:0005488//binding;GO:1901363//heterocyclic compound binding;GO:0008135//translation factor activity, RNA binding;GO:0097159//organic cyclic compound binding;GO:0003824//catalytic activity	GO:0009987//cellular process;GO:0044271//cellular nitrogen compound biosynthetic process;GO:0043604//amide biosynthetic process;GO:0010467//gene expression;GO:0034645//cellular macromolecule biosynthetic process;GO:0006807//nitrogen compound metabolic process;GO:0008152//metabolic process;GO:0034641//cellular nitrogen compound metabolic process;GO:0006518//peptide metabolic process;GO:0044237//ce…
gene8801	1.66667	10	0.32	2.37667	2.8928	0.0022125	0.0099328	yes	EIT75160.1	glutathione S-transferase	Metabolism	Metabolism of other amino acids	ko00480//Glutathione metabolism	K00799	-	GO:0003824//catalytic activity	-
gene8558	161	53	22.2533	9.11667	-1.28744	0.000107078	0.000727823	yes	EIT74881.1	geranylgeranyl pyrophosphate synthase/Polyprenyl synthetase	Metabolism	Biosynthesis of other secondary metabolites	ko00403//Indole diterpene alkaloid biosynthesis	K18385	-	GO:0016740//transferase activity;GO:0003824//catalytic activity	GO:0044238//primary metabolic process;GO:0044710//single-organism metabolic process;GO:0044255//cellular lipid metabolic process;GO:0071704//organic substance metabolic process;GO:0008152//metabolic process;GO:0006720//isoprenoid metabolic process;GO:0009987//cellular process;GO:0006629//lipid metabolic process;GO:0044237//cellular metabolic process;GO:0044699//single-organism process;GO:0044763/…
gene9386	73.6667	18	6.68667	2.02667	-1.72218	5.65e-07	6.52e-06	yes	EIT74391.1	FAD-dependent monooxygenase	Metabolism	Biosynthesis of other secondary metabolites	ko00403//Indole diterpene alkaloid biosynthesis	K18386	-	GO:0016491//oxidoreductase activity;GO:0003824//catalytic activity	GO:0044699//single-organism process;GO:0008152//metabolic process;GO:0044710//single-organism metabolic process
gene8009	29554	2580	1744.52	184.697	-3.2396	1.99e-13	6.18e-12	yes	EIT75561.1	catalase	Metabolism	Amino acid metabolism	ko00380//Tryptophan metabolism;ko00360//Phenylalanine metabolism	K03782	GO:0044464//cell part;GO:0005623//cell;GO:0005622//intracellular;GO:0044424//intracellular part	GO:1901363//heterocyclic compound binding;GO:0043167//ion binding;GO:0003824//catalytic activity;GO:0016684//oxidoreductase activity, acting on peroxide as acceptor;GO:0016209//antioxidant activity;GO:0046906//tetrapyrrole binding;GO:0097159//organic cyclic compound binding;GO:0016491//oxidoreductase activity;GO:0004601//peroxidase activity;GO:0005488//binding;GO:0043169//cation binding	GO:0044699//single-organism process;GO:0044710//single-organism metabolic process;GO:0008152//metabolic process;GO:0072593//reactive oxygen species metabolic process;GO:0006950//response to stress;GO:0009987//cellular process;GO:0042743//hydrogen peroxide metabolic process;GO:0044237//cellular metabolic process;GO:0050896//response to stimulus
gene6436	901.333	291.333	80.09	31.54	-1.34444	1.72e-07	2.22e-06	yes	EIT77257.1	indoleamine 2,3-dioxygenase family protein	Metabolism	Amino acid metabolism	ko00380//Tryptophan metabolism	K00463	-	GO:0097159//organic cyclic compound binding;GO:0046906//tetrapyrrole binding;GO:0003824//catalytic activity;GO:1901363//heterocyclic compound binding;GO:0005488//binding;GO:0016491//oxidoreductase activity	GO:0008152//metabolic process;GO:0044710//single-organism metabolic process;GO:0044699//single-organism process
gene4858	71.3333	131	6.41	14.52	1.17965	6.99e-06	6.26e-05	yes	EIT78947.1	acyl-CoA synthetase	Metabolism	Metabolism of cofactors and vitamins;Amino acid metabolism	ko00360//Phenylalanine metabolism;ko00130//Ubiquinone and other terpenoid-quinone biosynthesis	K01904	-	GO:0015645//fatty acid ligase activity;GO:0016877//ligase activity, forming carbon-sulfur bonds;GO:0016874//ligase activity;GO:0003824//catalytic activity;GO:0016405//CoA-ligase activity	GO:0032787//monocarboxylic acid metabolic process;GO:0044238//primary metabolic process;GO:0006631//fatty acid metabolic process;GO:0043436//oxoacid metabolic process;GO:0044237//cellular metabolic process;GO:0044255//cellular lipid metabolic process;GO:0044699//single-organism process;GO:0044710//single-organism metabolic process;GO:0009987//cellular process;GO:0019752//carboxylic acid metabolic…
gene1364	969.667	319.667	58.92	24.07	-1.29152	6.19e-08	8.67e-07	yes	EIT82274.1	phenylalanine and histidine ammonia-lyase	Metabolism	Amino acid metabolism	ko00360//Phenylalanine metabolism	K10775	GO:0044464//cell part;GO:0044424//intracellular part;GO:0005622//intracellular;GO:0005623//cell	GO:0016829//lyase activity;GO:0016840//carbon-nitrogen lyase activity;GO:0016841//ammonia-lyase activity;GO:0003824//catalytic activity	GO:0009058//biosynthetic process;GO:0006725//cellular aromatic compound metabolic process;GO:0044763//single-organism cellular process;GO:1901605//alpha-amino acid metabolic process;GO:0071704//organic substance metabolic process;GO:0043436//oxoacid metabolic process;GO:0006520//cellular amino acid metabolic process;GO:0009698//phenylpropanoid metabolic process;GO:0019752//carboxylic acid metabol…
gene1925	1371	337	82.6633	25.54	-1.69449	1.36e-09	2.5e-08	yes	EIT81691.1	phenylalanine and histidine ammonia-lyase	Metabolism	Amino acid metabolism	ko00360//Phenylalanine metabolism	K10775	GO:0044464//cell part;GO:0005623//cell;GO:0044424//intracellular part;GO:0005622//intracellular	GO:0016829//lyase activity;GO:0043169//cation binding;GO:0016491//oxidoreductase activity;GO:0046914//transition metal ion binding;GO:0043167//ion binding;GO:0003824//catalytic activity;GO:0016840//carbon-nitrogen lyase activity;GO:0046872//metal ion binding;GO:0046906//tetrapyrrole binding;GO:0097159//organic cyclic compound binding;GO:1901363//heterocyclic compound binding;GO:0005488//binding	GO:0044281//small molecule metabolic process;GO:0006725//cellular aromatic compound metabolic process;GO:0009072//aromatic amino acid family metabolic process;GO:1901576//organic substance biosynthetic process;GO:1902221//erythrose 4-phosphate/phosphoenolpyruvate family amino acid metabolic process;GO:0044238//primary metabolic process;GO:0009058//biosynthetic process;GO:1901362//organic cyclic c…
gene186	192	57.3333	20.2367	7.55333	-1.42179	1.21e-06	1.3e-05	yes	EIT83447.1	tyrosinase	Metabolism	Metabolism of cofactors and vitamins;Amino acid metabolism	ko00350//Tyrosine metabolism;ko00740//Riboflavin metabolism	K00505	-	GO:0016682//oxidoreductase activity, acting on diphenols and related substances as donors, oxygen as acceptor;GO:0005488//binding;GO:0003824//catalytic activity;GO:0043167//ion binding;GO:0016491//oxidoreductase activity;GO:0016679//oxidoreductase activity, acting on diphenols and related substances as donors;GO:0043169//cation binding	GO:0044699//single-organism process;GO:0044710//single-organism metabolic process;GO:0008152//metabolic process
gene4867	283.333	66.3333	31.08	9.2	-1.75628	6.29e-06	5.72e-05	yes	EIT78860.1	hypothetical protein	Metabolism	Metabolism of cofactors and vitamins;Amino acid metabolism	ko00350//Tyrosine metabolism;ko00740//Riboflavin metabolism	K00505	-	GO:0043167//ion binding;GO:0016716//oxidoreductase activity, acting on paired donors, with incorporation or reduction of molecular oxygen, another compound as one donor, and incorporation of one atom of oxygen;GO:0043169//cation binding;GO:0004497//monooxygenase activity;GO:0016491//oxidoreductase activity;GO:0016705//oxidoreductase activity, acting on paired donors, with incorporation or reducti…	GO:0008152//metabolic process;GO:0044710//single-organism metabolic process;GO:0044699//single-organism process
gene6780	0.333333	4	0.0433333	0.696667	4.00692	0.00421003	0.0169559	yes	EIT77043.1	hypothetical protein	Metabolism	Metabolism of cofactors and vitamins;Amino acid metabolism	ko00350//Tyrosine metabolism;ko00740//Riboflavin metabolism	K00505	-	GO:0005488//binding;GO:0003824//catalytic activity;GO:0043169//cation binding;GO:0043167//ion binding	GO:0008152//metabolic process;GO:0044710//single-organism metabolic process;GO:0044699//single-organism process
gene7495	11.6667	2.33333	0.93	0.236667	-1.97437	0.00441743	0.0176456	yes	EIT76308.1	Tyrosinase	Metabolism	Metabolism of cofactors and vitamins;Amino acid metabolism	ko00350//Tyrosine metabolism;ko00740//Riboflavin metabolism	K00505	-	GO:0005488//binding;GO:0016716//oxidoreductase activity, acting on paired donors, with incorporation or reduction of molecular oxygen, another compound as one donor, and incorporation of one atom of oxygen;GO:0043167//ion binding;GO:0016491//oxidoreductase activity;GO:0043169//cation binding;GO:0016705//oxidoreductase activity, acting on paired donors, with incorporation or reduction of molecular…	GO:0042440//pigment metabolic process;GO:1901615//organic hydroxy compound metabolic process;GO:0006725//cellular aromatic compound metabolic process;GO:0071704//organic substance metabolic process;GO:0044237//cellular metabolic process;GO:0009987//cellular process;GO:0019748//secondary metabolic process;GO:0044763//single-organism cellular process;GO:1901360//organic cyclic compound metabolic pr…
gene412	472.667	85.6667	39.5167	8.99	-2.13607	2.87e-09	5.04e-08	yes	EIT83197.1	fumarate reductase, flavoprotein subunit	Metabolism	Amino acid metabolism	ko00350//Tyrosine metabolism;ko00380//Tryptophan metabolism;ko00360//Phenylalanine metabolism;ko00340//Histidine metabolism	K01593	-	GO:0016829//lyase activity;GO:0016491//oxidoreductase activity;GO:0003824//catalytic activity;GO:0016627//oxidoreductase activity, acting on the CH-CH group of donors	GO:0043436//oxoacid metabolic process;GO:0019752//carboxylic acid metabolic process;GO:0044699//single-organism process;GO:0009987//cellular process;GO:0044237//cellular metabolic process;GO:0044763//single-organism cellular process;GO:0008152//metabolic process;GO:0044710//single-organism metabolic process;GO:0044281//small molecule metabolic process;GO:0071704//organic substance metabolic proce…
gene10346	11.6667	21	1.52333	3.38667	1.15263	0.00625881	0.0233887	yes	EIT73516.1	sugar phosphate isomerase	Metabolism	Metabolism of cofactors and vitamins;Amino acid metabolism	ko00350//Tyrosine metabolism;ko00360//Phenylalanine metabolism;ko00130//Ubiquinone and other terpenoid-quinone biosynthesis	K00457	-	GO:0016616//oxidoreductase activity, acting on the CH-OH group of donors, NAD or NADP as acceptor;GO:0016614//oxidoreductase activity, acting on CH-OH group of donors;GO:0016491//oxidoreductase activity;GO:0003824//catalytic activity	GO:0008152//metabolic process;GO:0044710//single-organism metabolic process;GO:0044699//single-organism process
gene9205	9.33333	21.3333	1.11667	3.14667	1.49463	0.00315192	0.0132948	yes	EIT74634.1	sugar phosphate isomerase	Metabolism	Metabolism of cofactors and vitamins;Amino acid metabolism	ko00350//Tyrosine metabolism;ko00360//Phenylalanine metabolism;ko00130//Ubiquinone and other terpenoid-quinone biosynthesis	K00457	-	GO:0016491//oxidoreductase activity;GO:0003824//catalytic activity	GO:1901615//organic hydroxy compound metabolic process;GO:0009987//cellular process;GO:0044763//single-organism cellular process;GO:0044237//cellular metabolic process;GO:0044710//single-organism metabolic process;GO:1901360//organic cyclic compound metabolic process;GO:0006082//organic acid metabolic process;GO:0019752//carboxylic acid metabolic process;GO:0044699//single-organism process;GO:004…
gene10012	217	82	22.57	10.7133	-1.075	0.000201301	0.00126531	yes	EIT73836.1	alcohol dehydrogenase, class V	Metabolism	Amino acid metabolism;Global and Overview;Carbohydrate metabolism;Lipid metabolism	ko00350//Tyrosine metabolism;ko00010//Glycolysis / Gluconeogenesis;ko01220//Degradation of aromatic compounds;ko00071//Fatty acid degradation	K13953	-	GO:0016491//oxidoreductase activity;GO:0005488//binding;GO:0003824//catalytic activity;GO:0046872//metal ion binding;GO:0016614//oxidoreductase activity, acting on CH-OH group of donors;GO:0043167//ion binding;GO:0016616//oxidoreductase activity, acting on the CH-OH group of donors, NAD or NADP as acceptor;GO:0043169//cation binding;GO:0046914//transition metal ion binding;GO:0036094//small molec…	GO:0044710//single-organism metabolic process;GO:0044281//small molecule metabolic process;GO:0044699//single-organism process;GO:0008152//metabolic process
gene11305	34426.7	6248.67	4314.6	960.427	-2.16748	3.52e-24	2.9e-22	yes	EIT72698.1	alcohol dehydrogenase, class V	Metabolism	Amino acid metabolism;Global and Overview;Carbohydrate metabolism;Lipid metabolism	ko00350//Tyrosine metabolism;ko00010//Glycolysis / Gluconeogenesis;ko01220//Degradation of aromatic compounds;ko00071//Fatty acid degradation	K13953	GO:0005622//intracellular;GO:0044464//cell part;GO:0044424//intracellular part;GO:0005623//cell	GO:0036094//small molecule binding;GO:0043167//ion binding;GO:0003824//catalytic activity;GO:0016616//oxidoreductase activity, acting on the CH-OH group of donors, NAD or NADP as acceptor;GO:0005488//binding;GO:0046872//metal ion binding;GO:0016614//oxidoreductase activity, acting on CH-OH group of donors;GO:0046914//transition metal ion binding;GO:0016491//oxidoreductase activity;GO:0043169//cat…	GO:0019752//carboxylic acid metabolic process;GO:0006067//ethanol metabolic process;GO:0034308//primary alcohol metabolic process;GO:0044699//single-organism process;GO:0008152//metabolic process;GO:1901576//organic substance biosynthetic process;GO:0044237//cellular metabolic process;GO:0044711//single-organism biosynthetic process;GO:0044283//small molecule biosynthetic process;GO:0006566//thre…
gene2083	46.6667	79.3333	5.50333	11.6833	1.08607	0.000328403	0.00193118	yes	EIT81575.1	alcohol dehydrogenase, class V	Metabolism	Amino acid metabolism;Global and Overview;Carbohydrate metabolism;Lipid metabolism	ko00350//Tyrosine metabolism;ko00010//Glycolysis / Gluconeogenesis;ko01220//Degradation of aromatic compounds;ko00071//Fatty acid degradation	K13953	-	GO:0016491//oxidoreductase activity;GO:0005488//binding;GO:0016614//oxidoreductase activity, acting on CH-OH group of donors;GO:0046872//metal ion binding;GO:0046914//transition metal ion binding;GO:0003824//catalytic activity;GO:0036094//small molecule binding;GO:0043167//ion binding;GO:0043169//cation binding;GO:0016616//oxidoreductase activity, acting on the CH-OH group of donors, NAD or NADP …	GO:0008152//metabolic process;GO:0044699//single-organism process;GO:0044710//single-organism metabolic process
gene591	1849.33	514	219.767	75.7167	-1.53729	1.94e-11	4.72e-10	yes	EIT83079.1	alcohol dehydrogenase, class V	Metabolism	Amino acid metabolism;Global and Overview;Carbohydrate metabolism;Lipid metabolism	ko00350//Tyrosine metabolism;ko00010//Glycolysis / Gluconeogenesis;ko01220//Degradation of aromatic compounds;ko00071//Fatty acid degradation	K13953	-	GO:0003824//catalytic activity;GO:0005488//binding;GO:0046872//metal ion binding;GO:0043169//cation binding;GO:0043167//ion binding;GO:0046914//transition metal ion binding	GO:0044699//single-organism process;GO:0044710//single-organism metabolic process;GO:0008152//metabolic process
gene9420	23	4.33333	2.71333	0.623333	-2.12199	0.000151575	0.000986195	yes	EIT74351.1	Zn-dependent alcohol dehydrogenase	Metabolism	Amino acid metabolism;Global and Overview;Carbohydrate metabolism;Lipid metabolism	ko00350//Tyrosine metabolism;ko00010//Glycolysis / Gluconeogenesis;ko01220//Degradation of aromatic compounds;ko00071//Fatty acid degradation	K13953	-	GO:0003824//catalytic activity;GO:0005488//binding;GO:0046872//metal ion binding;GO:0046914//transition metal ion binding;GO:0043169//cation binding;GO:0043167//ion binding	GO:0008152//metabolic process;GO:0044710//single-organism metabolic process;GO:0044699//single-organism process
gene1669	5	116	0.29	8.55667	4.88292	1.99e-22	1.47e-20	yes	EIT81994.1	hypothetical protein	Metabolism	Amino acid metabolism	ko00350//Tyrosine metabolism	K00545	-	GO:0003824//catalytic activity;GO:0008168//methyltransferase activity;GO:0008171//O-methyltransferase activity;GO:0016741//transferase activity, transferring one-carbon groups;GO:0016740//transferase activity	GO:0008152//metabolic process
gene2551	41	75	9.83	21.8933	1.15523	0.000891996	0.00459599	yes	EIT81132.1	O-methyltransferase	Metabolism	Amino acid metabolism	ko00350//Tyrosine metabolism	K00545	-	GO:0016740//transferase activity;GO:0003824//catalytic activity;GO:0008171//O-methyltransferase activity;GO:0008168//methyltransferase activity;GO:0016741//transferase activity, transferring one-carbon groups	GO:0008152//metabolic process
gene8274	121	12.3333	22.3933	2.83	-2.9842	1.06e-11	2.67e-10	yes	EIT75593.1	2,4-dihydroxyhept-2-ene-1,7-dioic acid aldolase	Metabolism	Amino acid metabolism	ko00350//Tyrosine metabolism	K02510	-	GO:0016829//lyase activity;GO:0003824//catalytic activity	GO:0008152//metabolic process;GO:0009987//cellular process;GO:0044237//cellular metabolic process
gene9051	79	163.333	9.50667	24.2667	1.35196	2.8e-06	2.76e-05	yes	EIT74809.1	fumarylacetoacetase	Metabolism	Amino acid metabolism	ko00350//Tyrosine metabolism	K01555	-	GO:0016822//hydrolase activity, acting on acid carbon-carbon bonds;GO:0016787//hydrolase activity;GO:0003824//catalytic activity;GO:0016823//hydrolase activity, acting on acid carbon-carbon bonds, in ketonic substances	GO:0008152//metabolic process;GO:0044237//cellular metabolic process;GO:0006082//organic acid metabolic process;GO:0044281//small molecule metabolic process;GO:0006520//cellular amino acid metabolic process;GO:0043436//oxoacid metabolic process;GO:0044238//primary metabolic process;GO:0019752//carboxylic acid metabolic process;GO:0071704//organic substance metabolic process;GO:1901564//organonitr…
gene9881	3.66667	13	0.493333	2.19	2.1503	0.000166765	0.00107617	yes	EIT73939.1	gentisate 1,2-dioxygenase	Metabolism	Amino acid metabolism	ko00350//Tyrosine metabolism	K00450	-	GO:0051213//dioxygenase activity;GO:0016701//oxidoreductase activity, acting on single donors with incorporation of molecular oxygen;GO:0003824//catalytic activity;GO:0016702//oxidoreductase activity, acting on single donors with incorporation of molecular oxygen, incorporation of two atoms of oxygen;GO:0016491//oxidoreductase activity	GO:0044699//single-organism process;GO:0008152//metabolic process;GO:0044710//single-organism metabolic process
gene8321	555.667	172	45.4467	17.3667	-1.38785	7.02e-10	1.35e-08	yes	EIT75710.1	amine oxidase	Metabolism	Amino acid metabolism;Metabolism of other amino acids	ko00330//Arginine and proline metabolism;ko00410//beta-Alanine metabolism	K13366	-	GO:0003824//catalytic activity;GO:0016645//oxidoreductase activity, acting on the CH-NH group of donors;GO:0016491//oxidoreductase activity;GO:0016647//oxidoreductase activity, acting on the CH-NH group of donors, oxygen as acceptor	GO:0044710//single-organism metabolic process;GO:0008152//metabolic process;GO:0044699//single-organism process
gene1703	103.667	40.6667	8.39667	3.99333	-1.07222	0.00220757	0.00991442	yes	EIT81944.1	alpha-glucosidase	Metabolism	Amino acid metabolism	ko00330//Arginine and proline metabolism;ko00380//Tryptophan metabolism;ko00360//Phenylalanine metabolism	K01426	-	GO:0016810//hydrolase activity, acting on carbon-nitrogen (but not peptide) bonds;GO:0016874//ligase activity;GO:0003824//catalytic activity;GO:0016787//hydrolase activity;GO:0016811//hydrolase activity, acting on carbon-nitrogen (but not peptide) bonds, in linear amides;GO:0016879//ligase activity, forming carbon-nitrogen bonds	-
gene638	22.3333	75.3333	1.82667	7.67333	2.07064	4.4e-10	8.75e-09	yes	EIT83018.1	hypothetical protein	Metabolism	Amino acid metabolism	ko00330//Arginine and proline metabolism;ko00380//Tryptophan metabolism;ko00360//Phenylalanine metabolism	K01426	GO:0043227//membrane-bounded organelle;GO:0043231//intracellular membrane-bounded organelle;GO:0043229//intracellular organelle;GO:0005623//cell;GO:0043226//organelle;GO:0044464//cell part;GO:0044424//intracellular part;GO:0005622//intracellular	GO:0046872//metal ion binding;GO:0043167//ion binding;GO:0003676//nucleic acid binding;GO:1901363//heterocyclic compound binding;GO:0046914//transition metal ion binding;GO:0005488//binding;GO:0043169//cation binding;GO:0097159//organic cyclic compound binding	GO:0032774//RNA biosynthetic process;GO:0006807//nitrogen compound metabolic process;GO:0010467//gene expression;GO:1901576//organic substance biosynthetic process;GO:0009987//cellular process;GO:0008152//metabolic process;GO:0043170//macromolecule metabolic process;GO:0006351//transcription, DNA-templated;GO:0009059//macromolecule biosynthetic process;GO:0044238//primary metabolic process;GO:004…
gene4881	8.66667	1.33333	0.713333	0.136667	-2.38391	0.00332669	0.0139034	yes	EIT78921.1	delta-1-pyrroline-5-carboxylate dehydrogenase	Metabolism	Amino acid metabolism	ko00330//Arginine and proline metabolism;ko00250//Alanine, aspartate and glutamate metabolism	K00294	-	GO:0016646//oxidoreductase activity, acting on the CH-NH group of donors, NAD or NADP as acceptor;GO:0003824//catalytic activity;GO:0016645//oxidoreductase activity, acting on the CH-NH group of donors;GO:0016491//oxidoreductase activity;GO:0016903//oxidoreductase activity, acting on the aldehyde or oxo group of donors	GO:0009987//cellular process;GO:0046483//heterocycle metabolic process;GO:1901360//organic cyclic compound metabolic process;GO:0044699//single-organism process;GO:0006082//organic acid metabolic process;GO:0044237//cellular metabolic process;GO:1901564//organonitrogen compound metabolic process;GO:0006807//nitrogen compound metabolic process;GO:0044238//primary metabolic process;GO:1901605//alph…
gene470	257.333	482.667	22.26	51.7767	1.21785	5.74e-09	9.59e-08	yes	EIT83160.1	putative protein methyltransferase involved in meiosis and transcriptional silencing	Metabolism	Amino acid metabolism	ko00310//Lysine degradation	K11427	GO:0043227//membrane-bounded organelle;GO:0043231//intracellular membrane-bounded organelle;GO:0005622//intracellular;GO:0044464//cell part;GO:0043229//intracellular organelle;GO:0044424//intracellular part;GO:0043226//organelle;GO:0005623//cell	GO:0016279//protein-lysine N-methyltransferase activity;GO:0016741//transferase activity, transferring one-carbon groups;GO:0008170//N-methyltransferase activity;GO:0016278//lysine N-methyltransferase activity;GO:0008757//S-adenosylmethionine-dependent methyltransferase activity;GO:0016740//transferase activity;GO:0008276//protein methyltransferase activity;GO:0003824//catalytic activity;GO:00081…	GO:0043933//macromolecular complex subunit organization;GO:0051276//chromosome organization;GO:0044260//cellular macromolecule metabolic process;GO:0008213//protein alkylation;GO:0044699//single-organism process;GO:0043412//macromolecule modification;GO:1901576//organic substance biosynthetic process;GO:0006464//cellular protein modification process;GO:0009987//cellular process;GO:0046483//hetero…
gene8023	0	7.66667	0.001	1.39667	10.4478	3.49e-06	3.35e-05	yes	EIT75818.1	3-hydroxyisobutyrate dehydrogenase	Metabolism	Amino acid metabolism	ko00280//Valine, leucine and isoleucine degradation	K00020	-	GO:0005488//binding;GO:0016616//oxidoreductase activity, acting on the CH-OH group of donors, NAD or NADP as acceptor;GO:0003824//catalytic activity;GO:0016614//oxidoreductase activity, acting on CH-OH group of donors;GO:0016491//oxidoreductase activity	GO:1901564//organonitrogen compound metabolic process;GO:0044712//single-organism catabolic process;GO:0005996//monosaccharide metabolic process;GO:1901575//organic substance catabolic process;GO:0044710//single-organism metabolic process;GO:0006807//nitrogen compound metabolic process;GO:0019320//hexose catabolic process;GO:0006007//glucose catabolic process;GO:0071704//organic substance metabol…
gene8963	15.6667	0	1.92	0.001	-10.9069	5.8e-09	9.67e-08	yes	EIT75042.1	hypothetical protein	Metabolism	Amino acid metabolism	ko00280//Valine, leucine and isoleucine degradation	K18660	-	GO:0003824//catalytic activity	-
gene9294	15.3333	350	1.16	32.89	4.82545	4.19e-38	6.71e-36	yes	EIT74565.1	gamma-glutamylcysteine synthetase	Metabolism	Amino acid metabolism;Metabolism of other amino acids	ko00270//Cysteine and methionine metabolism;ko00480//Glutathione metabolism	K11204	-	GO:0016879//ligase activity, forming carbon-nitrogen bonds;GO:0016881//acid-amino acid ligase activity;GO:0016874//ligase activity;GO:0003824//catalytic activity	GO:0006749//glutathione metabolic process;GO:0006790//sulfur compound metabolic process;GO:0006807//nitrogen compound metabolic process;GO:0008152//metabolic process;GO:0009987//cellular process;GO:1901564//organonitrogen compound metabolic process;GO:0044237//cellular metabolic process;GO:0006518//peptide metabolic process;GO:0006575//cellular modified amino acid metabolic process;GO:0071704//or…
gene3121	1063.33	346	150.603	61.68	-1.28788	1.59e-05	0.000131209	yes	EIT80560.1	1-aminocyclopropane-1-carboxylate deaminase	Metabolism	Amino acid metabolism	ko00270//Cysteine and methionine metabolism	K01505	-	GO:0043168//anion binding;GO:0016810//hydrolase activity, acting on carbon-nitrogen (but not peptide) bonds;GO:0016787//hydrolase activity;GO:0043167//ion binding;GO:0003824//catalytic activity;GO:0005488//binding	GO:0008152//metabolic process;GO:0009308//amine metabolic process;GO:0006807//nitrogen compound metabolic process;GO:0071704//organic substance metabolic process;GO:1901564//organonitrogen compound metabolic process
gene10400	535.667	177	34.37	14.28	-1.26715	1.29e-05	0.000109022	yes	EIT73439.1	copper amine oxidase	Metabolism	Amino acid metabolism;Metabolism of other amino acids	ko00260//Glycine, serine and threonine metabolism;ko00350//Tyrosine metabolism;ko00360//Phenylalanine metabolism;ko00410//beta-Alanine metabolism	K00276	-	GO:0003824//catalytic activity;GO:0016491//oxidoreductase activity;GO:0046914//transition metal ion binding;GO:0016641//oxidoreductase activity, acting on the CH-NH2 group of donors, oxygen as acceptor;GO:0005488//binding;GO:0016638//oxidoreductase activity, acting on the CH-NH2 group of donors;GO:0043169//cation binding;GO:0043167//ion binding;GO:0048037//cofactor binding;GO:0046872//metal ion b…	GO:0006807//nitrogen compound metabolic process;GO:0008152//metabolic process;GO:1901564//organonitrogen compound metabolic process;GO:0044699//single-organism process;GO:0044710//single-organism metabolic process;GO:0071704//organic substance metabolic process
gene4042	686.667	272.667	43.54	21.2767	-1.03307	0.000345305	0.00201856	yes	EIT79687.1	copper amine oxidase	Metabolism	Amino acid metabolism;Metabolism of other amino acids	ko00260//Glycine, serine and threonine metabolism;ko00350//Tyrosine metabolism;ko00360//Phenylalanine metabolism;ko00410//beta-Alanine metabolism	K00276	-	GO:0043167//ion binding;GO:0003824//catalytic activity;GO:0016638//oxidoreductase activity, acting on the CH-NH2 group of donors;GO:0046914//transition metal ion binding;GO:0048037//cofactor binding;GO:0046872//metal ion binding;GO:0005488//binding;GO:0043169//cation binding;GO:0016491//oxidoreductase activity;GO:0016641//oxidoreductase activity, acting on the CH-NH2 group of donors, oxygen as ac…	GO:0044710//single-organism metabolic process;GO:0044699//single-organism process;GO:0006807//nitrogen compound metabolic process;GO:0071704//organic substance metabolic process;GO:1901564//organonitrogen compound metabolic process;GO:0008152//metabolic process
gene97	457.667	155.333	25.1233	10.63	-1.24089	1.37e-06	1.45e-05	yes	EIT83572.1	copper amine oxidase	Metabolism	Amino acid metabolism;Metabolism of other amino acids	ko00260//Glycine, serine and threonine metabolism;ko00350//Tyrosine metabolism;ko00360//Phenylalanine metabolism;ko00410//beta-Alanine metabolism	K00276	-	GO:0046872//metal ion binding;GO:0003824//catalytic activity;GO:0005488//binding;GO:0016638//oxidoreductase activity, acting on the CH-NH2 group of donors;GO:0016491//oxidoreductase activity;GO:0046914//transition metal ion binding;GO:0016641//oxidoreductase activity, acting on the CH-NH2 group of donors, oxygen as acceptor;GO:0048037//cofactor binding;GO:0043169//cation binding;GO:0043167//ion b…	GO:1901564//organonitrogen compound metabolic process;GO:0044710//single-organism metabolic process;GO:0044699//single-organism process;GO:0006807//nitrogen compound metabolic process;GO:0008152//metabolic process;GO:0071704//organic substance metabolic process
gene10226	73.3333	146	6.7	16.48	1.29848	5.4e-07	6.26e-06	yes	EIT73736.1	amine oxidase	Metabolism	Amino acid metabolism	ko00260//Glycine, serine and threonine metabolism;ko00350//Tyrosine metabolism;ko00330//Arginine and proline metabolism;ko00380//Tryptophan metabolism;ko00360//Phenylalanine metabolism;ko00340//Histidine metabolism	K00274	-	GO:0003824//catalytic activity	GO:0044710//single-organism metabolic process;GO:0044699//single-organism process;GO:0008152//metabolic process
gene5288	10	22.3333	1.32667	3.61667	1.44685	0.00244828	0.0108436	yes	EIT78428.1	monoamine oxidase	Metabolism	Amino acid metabolism	ko00260//Glycine, serine and threonine metabolism;ko00350//Tyrosine metabolism;ko00330//Arginine and proline metabolism;ko00380//Tryptophan metabolism;ko00360//Phenylalanine metabolism;ko00340//Histidine metabolism	K00274	-	GO:0003824//catalytic activity	GO:0044710//single-organism metabolic process;GO:0044699//single-organism process;GO:0008152//metabolic process
gene3250	43.3333	10.3333	2.94667	0.886667	-1.73262	9.49e-05	0.000657041	yes	EIT80575.1	choline dehydrogenase	Metabolism	Amino acid metabolism	ko00260//Glycine, serine and threonine metabolism	K00108	-	GO:0097159//organic cyclic compound binding;GO:1901363//heterocyclic compound binding;GO:1901265//nucleoside phosphate binding;GO:0016614//oxidoreductase activity, acting on CH-OH group of donors;GO:0005488//binding;GO:0000166//nucleotide binding;GO:0016491//oxidoreductase activity;GO:0036094//small molecule binding;GO:0003824//catalytic activity	GO:0044281//small molecule metabolic process;GO:0044699//single-organism process;GO:0008152//metabolic process;GO:0044710//single-organism metabolic process
gene3961	382.333	138	26.51	11.7933	-1.16857	2.27e-06	2.27e-05	yes	EIT79742.1	choline dehydrogenase	Metabolism	Amino acid metabolism	ko00260//Glycine, serine and threonine metabolism	K00108	-	GO:0097159//organic cyclic compound binding;GO:0003824//catalytic activity;GO:0016614//oxidoreductase activity, acting on CH-OH group of donors;GO:1901265//nucleoside phosphate binding;GO:0016491//oxidoreductase activity;GO:0005488//binding;GO:0000166//nucleotide binding;GO:0036094//small molecule binding;GO:1901363//heterocyclic compound binding	GO:0044699//single-organism process;GO:0044710//single-organism metabolic process;GO:0008152//metabolic process;GO:0044281//small molecule metabolic process
gene487	40.3333	5	2.6	0.42	-2.63005	0.00041517	0.00236974	yes	EIT83151.1	choline dehydrogenase	Metabolism	Amino acid metabolism	ko00260//Glycine, serine and threonine metabolism	K00108	-	GO:0036094//small molecule binding;GO:0000166//nucleotide binding;GO:1901265//nucleoside phosphate binding;GO:0003824//catalytic activity;GO:0005488//binding;GO:1901363//heterocyclic compound binding;GO:0097159//organic cyclic compound binding;GO:0016614//oxidoreductase activity, acting on CH-OH group of donors;GO:0016491//oxidoreductase activity	GO:0008152//metabolic process;GO:0044699//single-organism process;GO:0044281//small molecule metabolic process;GO:0044710//single-organism metabolic process
gene5259	502	99.6667	88.4767	21.65	-2.03093	4.55e-17	2.09e-15	yes	EIT78481.1	putative short chain-type dehydrogenase	Metabolism	Biosynthesis of other secondary metabolites	ko00254//Aflatoxin biosynthesis	K17644	-	GO:0003824//catalytic activity	GO:0044699//single-organism process;GO:0044710//single-organism metabolic process;GO:0008152//metabolic process
gene6968	8.33333	18.6667	1.46667	4.03667	1.46062	0.00129094	0.00631323	yes	EIT76760.1	hypothetical protein	Metabolism	Biosynthesis of other secondary metabolites	ko00254//Aflatoxin biosynthesis	K17649	-	GO:0016741//transferase activity, transferring one-carbon groups;GO:0003824//catalytic activity;GO:0008168//methyltransferase activity;GO:0016740//transferase activity	GO:0008152//metabolic process
gene10036	1657.33	662	138.903	69.2933	-1.00329	4.77e-06	4.47e-05	yes	EIT73755.1	glutamate decarboxylase/sphingosine phosphate lyase	Metabolism	Amino acid metabolism;Carbohydrate metabolism;Metabolism of other amino acids	ko00250//Alanine, aspartate and glutamate metabolism;ko00650//Butanoate metabolism;ko00410//beta-Alanine metabolism;ko00430//Taurine and hypotaurine metabolism	K01580	-	GO:0043168//anion binding;GO:0003824//catalytic activity;GO:0005488//binding;GO:0016830//carbon-carbon lyase activity;GO:0016831//carboxy-lyase activity;GO:0016829//lyase activity;GO:0043167//ion binding	GO:0044763//single-organism cellular process;GO:0044238//primary metabolic process;GO:0043648//dicarboxylic acid metabolic process;GO:0006082//organic acid metabolic process;GO:0044699//single-organism process;GO:0009064//glutamine family amino acid metabolic process;GO:0071704//organic substance metabolic process;GO:0006105//succinate metabolic process;GO:1901564//organonitrogen compound metabol…
gene1342	130	1327	11.18	140.773	3.65438	3.15e-32	4.1e-30	yes	EIT82298.1	glutamate decarboxylase/sphingosine phosphate lyase	Metabolism	Amino acid metabolism;Carbohydrate metabolism;Metabolism of other amino acids	ko00250//Alanine, aspartate and glutamate metabolism;ko00650//Butanoate metabolism;ko00410//beta-Alanine metabolism;ko00430//Taurine and hypotaurine metabolism	K01580	-	GO:0016831//carboxy-lyase activity;GO:0003824//catalytic activity;GO:0043167//ion binding;GO:0005488//binding;GO:0016830//carbon-carbon lyase activity;GO:0016829//lyase activity;GO:0043168//anion binding	GO:1901605//alpha-amino acid metabolic process;GO:0006807//nitrogen compound metabolic process;GO:0044238//primary metabolic process;GO:1901564//organonitrogen compound metabolic process;GO:0043436//oxoacid metabolic process;GO:0006082//organic acid metabolic process;GO:0071704//organic substance metabolic process;GO:0044763//single-organism cellular process;GO:0044237//cellular metabolic process…
gene6993	92.3333	230.333	7.03667	21.7833	1.63026	1.58e-10	3.37e-09	yes	EIT76712.1	glutamate decarboxylase	Metabolism	Amino acid metabolism;Carbohydrate metabolism;Metabolism of other amino acids	ko00250//Alanine, aspartate and glutamate metabolism;ko00650//Butanoate metabolism;ko00410//beta-Alanine metabolism;ko00430//Taurine and hypotaurine metabolism	K01580	-	GO:0016831//carboxy-lyase activity;GO:0043167//ion binding;GO:0016830//carbon-carbon lyase activity;GO:0043168//anion binding;GO:0016829//lyase activity;GO:0005488//binding;GO:0003824//catalytic activity	GO:0044699//single-organism process;GO:0044710//single-organism metabolic process;GO:0006082//organic acid metabolic process;GO:0071704//organic substance metabolic process;GO:0044281//small molecule metabolic process;GO:0043436//oxoacid metabolic process;GO:0044237//cellular metabolic process;GO:0009987//cellular process;GO:0008152//metabolic process;GO:0044763//single-organism cellular process
gene11545	537.667	100	46.17	10.77	-2.09994	3.38e-11	7.98e-10	yes	EIT72356.1	aldehyde dehydrogenase	Metabolism	Amino acid metabolism;Carbohydrate metabolism	ko00250//Alanine, aspartate and glutamate metabolism;ko00650//Butanoate metabolism	K00139	-	GO:0016620//oxidoreductase activity, acting on the aldehyde or oxo group of donors, NAD or NADP as acceptor;GO:0003824//catalytic activity;GO:0016903//oxidoreductase activity, acting on the aldehyde or oxo group of donors;GO:0016491//oxidoreductase activity	GO:0009987//cellular process;GO:0044237//cellular metabolic process;GO:0043436//oxoacid metabolic process;GO:0008152//metabolic process;GO:0006105//succinate metabolic process;GO:0044281//small molecule metabolic process;GO:0071704//organic substance metabolic process;GO:0043648//dicarboxylic acid metabolic process;GO:0019752//carboxylic acid metabolic process;GO:0044710//single-organism metaboli…
gene4552	9706.67	2713.67	1210.28	413.2	-1.55042	6.07e-06	5.55e-05	yes	EIT79325.1	thioredoxin reductase	Metabolism	Nucleotide metabolism;Metabolism of other amino acids	ko00240//Pyrimidine metabolism;ko00450//Selenocompound metabolism	K00384	GO:0005623//cell;GO:0005622//intracellular;GO:0044424//intracellular part;GO:0044464//cell part	GO:0003824//catalytic activity;GO:0097159//organic cyclic compound binding;GO:0005488//binding;GO:0016209//antioxidant activity;GO:1901363//heterocyclic compound binding;GO:1901265//nucleoside phosphate binding;GO:0000166//nucleotide binding;GO:0036094//small molecule binding	GO:0044699//single-organism process;GO:0050896//response to stimulus;GO:0006801//superoxide metabolic process;GO:0009987//cellular process;GO:0006950//response to stress;GO:0044237//cellular metabolic process;GO:0072593//reactive oxygen species metabolic process;GO:0044710//single-organism metabolic process;GO:0006979//response to oxidative stress;GO:0008152//metabolic process;GO:0006725//cellula…
gene9670	3624.33	1115.67	527.053	198.33	-1.41005	6.61e-11	1.49e-09	yes	EIT74275.1	uricase	Metabolism	Nucleotide metabolism;Biosynthesis of other secondary metabolites	ko00230//Purine metabolism;ko00232//Caffeine metabolism	K00365	GO:0043227//membrane-bounded organelle;GO:0044464//cell part;GO:0005737//cytoplasm;GO:0043229//intracellular organelle;GO:0043226//organelle;GO:0043231//intracellular membrane-bounded organelle;GO:0042579//microbody;GO:0005622//intracellular;GO:0044444//cytoplasmic part;GO:0044424//intracellular part;GO:0005623//cell	GO:0003824//catalytic activity;GO:0016663//oxidoreductase activity, acting on other nitrogenous compounds as donors, oxygen as acceptor;GO:0016491//oxidoreductase activity;GO:0016661//oxidoreductase activity, acting on other nitrogenous compounds as donors	GO:0044712//single-organism catabolic process;GO:0044763//single-organism cellular process;GO:0044710//single-organism metabolic process;GO:0034641//cellular nitrogen compound metabolic process;GO:0009987//cellular process;GO:0006139//nucleobase-containing compound metabolic process;GO:0006807//nitrogen compound metabolic process;GO:0009112//nucleobase metabolic process;GO:0044281//small molecule…
gene2007	71.3333	137	8.23667	19.41	1.23667	4.5e-06	4.24e-05	yes	EIT81657.1	adenine deaminase/adenosine deaminase	Metabolism	Nucleotide metabolism	ko00230//Purine metabolism	K01488	-	GO:0003824//catalytic activity;GO:0016814//hydrolase activity, acting on carbon-nitrogen (but not peptide) bonds, in cyclic amidines;GO:0016810//hydrolase activity, acting on carbon-nitrogen (but not peptide) bonds;GO:0016787//hydrolase activity	GO:0044710//single-organism metabolic process;GO:0034641//cellular nitrogen compound metabolic process;GO:0044711//single-organism biosynthetic process;GO:0044237//cellular metabolic process;GO:0090407//organophosphate biosynthetic process;GO:0044699//single-organism process;GO:1901293//nucleoside phosphate biosynthetic process;GO:0009126//purine nucleoside monophosphate metabolic process;GO:0018…
gene7520	117	33.3333	24.47	8.66	-1.49858	7.43e-07	8.33e-06	yes	EIT76199.1	nucleoside diphosphate-sugar hydrolase of the MutT (NUDIX) family	Metabolism	Nucleotide metabolism	ko00230//Purine metabolism	K01515	-	GO:0016787//hydrolase activity;GO:0003824//catalytic activity	-
gene9370	972.667	121	71.6367	11.2667	-2.66864	7.45e-14	2.48e-12	yes	EIT74334.1	adenine deaminase/adenosine deaminase	Metabolism	Nucleotide metabolism	ko00230//Purine metabolism	K01488	-	GO:0016810//hydrolase activity, acting on carbon-nitrogen (but not peptide) bonds;GO:0003824//catalytic activity;GO:0016787//hydrolase activity;GO:0016814//hydrolase activity, acting on carbon-nitrogen (but not peptide) bonds, in cyclic amidines	-
gene8117	2.66667	7.66667	0.296667	1.06333	1.84168	0.0108035	0.0366848	yes	EIT75764.1	allophanate hydrolase subunit 1	Metabolism	Amino acid metabolism	ko00220//Arginine biosynthesis	K14541	-	GO:0016859//cis-trans isomerase activity;GO:0016853//isomerase activity;GO:0003824//catalytic activity	GO:0071704//organic substance metabolic process;GO:0018193//peptidyl-amino acid modification;GO:0044267//cellular protein metabolic process;GO:0006464//cellular protein modification process;GO:0043412//macromolecule modification;GO:0019538//protein metabolic process;GO:0044237//cellular metabolic process;GO:0036211//protein modification process;GO:0008152//metabolic process;GO:0043170//macromolec…
gene11616	0.666667	13.6667	0.0533333	1.30333	4.61102	0.00240596	0.0106961	yes	AFM82515.1	-	Metabolism	Energy metabolism	ko00190//Oxidative phosphorylation	K03883	GO:0044444//cytoplasmic part;GO:0031090//organelle membrane;GO:0044424//intracellular part;GO:0044429//mitochondrial part;GO:0044464//cell part;GO:0043229//intracellular organelle;GO:0043227//membrane-bounded organelle;GO:0044455//mitochondrial membrane part;GO:0005623//cell;GO:0005622//intracellular;GO:0019866//organelle inner membrane;GO:0044425//membrane part;GO:0016020//membrane;GO:0031967//o…	GO:0016651//oxidoreductase activity, acting on NAD(P)H;GO:0016491//oxidoreductase activity;GO:0003954//NADH dehydrogenase activity;GO:0050136//NADH dehydrogenase (quinone) activity;GO:0016655//oxidoreductase activity, acting on NAD(P)H, quinone or similar compound as acceptor;GO:0003824//catalytic activity	GO:0044237//cellular metabolic process;GO:0009987//cellular process;GO:0044763//single-organism cellular process;GO:0006091//generation of precursor metabolites and energy;GO:0022904//respiratory electron transport chain;GO:0044710//single-organism metabolic process;GO:0015980//energy derivation by oxidation of organic compounds;GO:0022900//electron transport chain;GO:0045333//cellular respiratio…
gene11633	0.666667	26	0.123333	5.58667	5.50135	1.16e-10	2.52e-09	yes	AFM82519.1	ATP synthase A subunit	Metabolism	Energy metabolism	ko00190//Oxidative phosphorylation	K02126	GO:0043229//intracellular organelle;GO:0031966//mitochondrial membrane;GO:0098800//inner mitochondrial membrane protein complex;GO:0033177//proton-transporting two-sector ATPase complex, proton-transporting domain;GO:0005753//mitochondrial proton-transporting ATP synthase complex;GO:0044464//cell part;GO:0043231//intracellular membrane-bounded organelle;GO:0044424//intracellular part;GO:0005743//…	GO:0022890//inorganic cation transmembrane transporter activity;GO:0022857//transmembrane transporter activity;GO:0017111//nucleoside-triphosphatase activity;GO:0016818//hydrolase activity, acting on acid anhydrides, in phosphorus-containing anhydrides;GO:0016820//hydrolase activity, acting on acid anhydrides, catalyzing transmembrane movement of substances;GO:0022891//substrate-specific transmem…	GO:1901565//organonitrogen compound catabolic process;GO:1901137//carbohydrate derivative biosynthetic process;GO:0019439//aromatic compound catabolic process;GO:0072521//purine-containing compound metabolic process;GO:0009145//purine nucleoside triphosphate biosynthetic process;GO:0046034//ATP metabolic process;GO:0042455//ribonucleoside biosynthetic process;GO:0019438//aromatic compound biosynt…
gene11637	0.333333	20	0.0366667	2.88333	6.29712	3.61e-06	3.44e-05	yes	AFM82513.1	NADH dehydrogenase subunit 4	Metabolism	Energy metabolism	ko00190//Oxidative phosphorylation	K03881	GO:0043231//intracellular membrane-bounded organelle;GO:0044444//cytoplasmic part;GO:0044446//intracellular organelle part;GO:0005743//mitochondrial inner membrane;GO:0005623//cell;GO:0043229//intracellular organelle;GO:0044425//membrane part;GO:0043226//organelle;GO:0044424//intracellular part;GO:0005737//cytoplasm;GO:0031967//organelle envelope;GO:0070469//respiratory chain;GO:0031975//envelope…	GO:0003824//catalytic activity;GO:0003954//NADH dehydrogenase activity;GO:0016491//oxidoreductase activity;GO:0016655//oxidoreductase activity, acting on NAD(P)H, quinone or similar compound as acceptor;GO:0016651//oxidoreductase activity, acting on NAD(P)H;GO:0050136//NADH dehydrogenase (quinone) activity	GO:0045333//cellular respiration;GO:0044699//single-organism process;GO:0055114//oxidation-reduction process;GO:0022900//electron transport chain;GO:0008152//metabolic process;GO:0006091//generation of precursor metabolites and energy;GO:0015980//energy derivation by oxidation of organic compounds;GO:0022904//respiratory electron transport chain;GO:0009987//cellular process;GO:0044237//cellular m…
gene11638	0	3.66667	0.001	0.706667	9.46489	0.0025197	0.0110941	yes	AFM82512.1	NADH dehydrogenase subunit 1	Metabolism	Energy metabolism	ko00190//Oxidative phosphorylation	K03878	GO:0016020//membrane;GO:0044444//cytoplasmic part;GO:0005740//mitochondrial envelope;GO:0031224//intrinsic component of membrane;GO:0043231//intracellular membrane-bounded organelle;GO:0005746//mitochondrial respiratory chain;GO:0043229//intracellular organelle;GO:0031967//organelle envelope;GO:0005743//mitochondrial inner membrane;GO:0044455//mitochondrial membrane part;GO:0019866//organelle inn…	GO:0016651//oxidoreductase activity, acting on NAD(P)H;GO:0016655//oxidoreductase activity, acting on NAD(P)H, quinone or similar compound as acceptor;GO:0003954//NADH dehydrogenase activity;GO:0050136//NADH dehydrogenase (quinone) activity;GO:0003824//catalytic activity;GO:0016491//oxidoreductase activity	GO:0006091//generation of precursor metabolites and energy;GO:0022904//respiratory electron transport chain;GO:0022900//electron transport chain;GO:0045333//cellular respiration;GO:0044699//single-organism process;GO:0044763//single-organism cellular process;GO:0009987//cellular process;GO:0044237//cellular metabolic process;GO:0015980//energy derivation by oxidation of organic compounds;GO:00447…
gene2866	440.333	168.667	116.953	55.7067	-1.07001	2.11e-06	2.13e-05	yes	EIT80781.1	hypothetical protein	Metabolism	Energy metabolism	ko00190//Oxidative phosphorylation	K00416	-	GO:0008324//cation transmembrane transporter activity;GO:0003824//catalytic activity;GO:0015077//monovalent inorganic cation transmembrane transporter activity;GO:0022890//inorganic cation transmembrane transporter activity;GO:0015075//ion transmembrane transporter activity;GO:0005215//transporter activity;GO:0022857//transmembrane transporter activity;GO:0022891//substrate-specific transmembrane…	GO:1902578//single-organism localization;GO:0015672//monovalent inorganic cation transport;GO:0045333//cellular respiration;GO:0008152//metabolic process;GO:0044710//single-organism metabolic process;GO:0006810//transport;GO:0015992//proton transport;GO:0044763//single-organism cellular process;GO:0051179//localization;GO:0055114//oxidation-reduction process;GO:0044765//single-organism transport;…
gene3610	10.6667	30	0.506667	1.73	1.77166	0.000327707	0.001929	yes	EIT80098.1	plasma membrane H+-transporting ATPase	Metabolism	Energy metabolism	ko00190//Oxidative phosphorylation	K01535	GO:0044425//membrane part;GO:0016020//membrane;GO:0031224//intrinsic component of membrane	GO:0016820//hydrolase activity, acting on acid anhydrides, catalyzing transmembrane movement of substances;GO:0042625//ATPase coupled ion transmembrane transporter activity;GO:0022857//transmembrane transporter activity;GO:0016462//pyrophosphatase activity;GO:0015399//primary active transmembrane transporter activity;GO:0036094//small molecule binding;GO:0016787//hydrolase activity;GO:0097367//ca…	GO:0071704//organic substance metabolic process;GO:0019439//aromatic compound catabolic process;GO:0019693//ribose phosphate metabolic process;GO:0006810//transport;GO:0055086//nucleobase-containing small molecule metabolic process;GO:0051234//establishment of localization;GO:0018130//heterocycle biosynthetic process;GO:0006796//phosphate-containing compound metabolic process;GO:0006163//purine n…
gene3905	397.667	1611.33	22.5767	113.033	2.32384	1.61e-19	9.33e-18	yes	EIT79847.1	plasma membrane H+-transporting ATPase	Metabolism	Energy metabolism	ko00190//Oxidative phosphorylation	K01535	GO:0031224//intrinsic component of membrane;GO:0016020//membrane;GO:0044425//membrane part	GO:0043167//ion binding;GO:0022891//substrate-specific transmembrane transporter activity;GO:0015075//ion transmembrane transporter activity;GO:0097367//carbohydrate derivative binding;GO:0016887//ATPase activity;GO:0001883//purine nucleoside binding;GO:0016820//hydrolase activity, acting on acid anhydrides, catalyzing transmembrane movement of substances;GO:0022857//transmembrane transporter act…	GO:0009150//purine ribonucleotide metabolic process;GO:1901137//carbohydrate derivative biosynthetic process;GO:0044281//small molecule metabolic process;GO:0072523//purine-containing compound catabolic process;GO:0009154//purine ribonucleotide catabolic process;GO:1901293//nucleoside phosphate biosynthetic process;GO:0019637//organophosphate metabolic process;GO:0034654//nucleobase-containing co…
gene871	321	566	25.0833	54.5367	1.1205	2.87e-08	4.2e-07	yes	EIT82766.1	NADH-dehydrogenase	Metabolism	Energy metabolism	ko00190//Oxidative phosphorylation	K03885	-	GO:0000166//nucleotide binding;GO:0036094//small molecule binding;GO:0003824//catalytic activity;GO:1901363//heterocyclic compound binding;GO:0097159//organic cyclic compound binding;GO:1901265//nucleoside phosphate binding;GO:0005488//binding	GO:0008152//metabolic process;GO:0044710//single-organism metabolic process;GO:0044699//single-organism process
gene3638	697.333	1153	149.363	305.37	1.03173	1.62e-06	1.68e-05	yes	EIT80072.1	1,4-benzoquinone reductase-like Trp repressor binding protein	Metabolism	Metabolism of cofactors and vitamins	ko00130//Ubiquinone and other terpenoid-quinone biosynthesis	K03809	GO:0044464//cell part;GO:0005623//cell	GO:0097367//carbohydrate derivative binding;GO:0000166//nucleotide binding;GO:1901363//heterocyclic compound binding;GO:0036094//small molecule binding;GO:1901265//nucleoside phosphate binding;GO:0005488//binding;GO:0003824//catalytic activity;GO:0032553//ribonucleotide binding;GO:0097159//organic cyclic compound binding	GO:0006807//nitrogen compound metabolic process;GO:0044237//cellular metabolic process;GO:0016070//RNA metabolic process;GO:0019438//aromatic compound biosynthetic process;GO:0097659//nucleic acid-templated transcription;GO:1901362//organic cyclic compound biosynthetic process;GO:0009059//macromolecule biosynthetic process;GO:0046483//heterocycle metabolic process;GO:0009987//cellular process;GO:…
XLOC_007508	104	28.3333	10.5767	3.56333	-1.56959	3.75e-05	0.00028645	yes	TCONS_00013697	Fatty acid hydroxylase [Isaria fumosorosea ARSEF 2679]	Metabolism	Lipid metabolism	ko00100//Steroid biosynthesis	K00227	GO:0016020//membrane;GO:0044425//membrane part;GO:0031224//intrinsic component of membrane	GO:0001883//purine nucleoside binding;GO:0005488//binding;GO:0003824//catalytic activity;GO:0097159//organic cyclic compound binding;GO:0032549//ribonucleoside binding;GO:0032550//purine ribonucleoside binding;GO:0036094//small molecule binding;GO:0043169//cation binding;GO:0046872//metal ion binding;GO:0017111//nucleoside-triphosphatase activity;GO:0016817//hydrolase activity, acting on acid anh…	GO:0044710//single-organism metabolic process;GO:0044281//small molecule metabolic process;GO:0044237//cellular metabolic process;GO:0009987//cellular process;GO:0019752//carboxylic acid metabolic process;GO:0043436//oxoacid metabolic process;GO:0071704//organic substance metabolic process;GO:0006631//fatty acid metabolic process;GO:0044699//single-organism process;GO:0032787//monocarboxylic acid…
gene10485	1868.33	450	148.037	45.07	-1.71572	6.67e-09	1.1e-07	yes	EIT73398.1	cytochrome protein	Metabolism	Lipid metabolism	ko00100//Steroid biosynthesis	K09831	-	GO:1901363//heterocyclic compound binding;GO:0046872//metal ion binding;GO:0097159//organic cyclic compound binding;GO:0046906//tetrapyrrole binding;GO:0003824//catalytic activity;GO:0043169//cation binding;GO:0046914//transition metal ion binding;GO:0016491//oxidoreductase activity;GO:0043167//ion binding;GO:0005488//binding	GO:0008152//metabolic process;GO:0044710//single-organism metabolic process;GO:0044699//single-organism process
gene10530	1060.67	257	88.9267	26.9367	-1.72304	4.85e-12	1.28e-10	yes	EIT73378.1	cytochrome protein	Metabolism	Lipid metabolism	ko00100//Steroid biosynthesis	K05917	-	GO:0016741//transferase activity, transferring one-carbon groups;GO:0043167//ion binding;GO:0005488//binding;GO:0046914//transition metal ion binding;GO:0003824//catalytic activity;GO:0043169//cation binding;GO:0046872//metal ion binding;GO:1901363//heterocyclic compound binding;GO:0016491//oxidoreductase activity;GO:0016740//transferase activity;GO:0097159//organic cyclic compound binding;GO:004…	GO:0044699//single-organism process;GO:0008152//metabolic process;GO:0044710//single-organism metabolic process
gene1087	70.3333	8.33333	8.25333	1.22333	-2.75416	3.09e-11	7.35e-10	yes	EIT82518.1	C-3 sterol dehydrogenase/3-beta-hydroxysteroid dehydrogenase	Metabolism	Lipid metabolism	ko00100//Steroid biosynthesis	K07748	-	GO:0016614//oxidoreductase activity, acting on CH-OH group of donors;GO:0016616//oxidoreductase activity, acting on the CH-OH group of donors, NAD or NADP as acceptor;GO:0033764//steroid dehydrogenase activity, acting on the CH-OH group of donors, NAD or NADP as acceptor;GO:0016491//oxidoreductase activity;GO:0016229//steroid dehydrogenase activity;GO:0003824//catalytic activity	GO:0044238//primary metabolic process;GO:1901360//organic cyclic compound metabolic process;GO:0044699//single-organism process;GO:0006629//lipid metabolic process;GO:0044710//single-organism metabolic process;GO:0008202//steroid metabolic process;GO:0071704//organic substance metabolic process;GO:0008152//metabolic process
gene11392	268.333	88.3333	23.31	9.56667	-1.28486	4.15e-06	3.93e-05	yes	EIT72491.1	sterol reductase/lamin B receptor	Metabolism	Lipid metabolism	ko00100//Steroid biosynthesis	K00222	-	GO:0016491//oxidoreductase activity;GO:0003824//catalytic activity;GO:0016627//oxidoreductase activity, acting on the CH-CH group of donors	GO:0008152//metabolic process;GO:0044710//single-organism metabolic process;GO:0044699//single-organism process
gene1670	65.3333	15.6667	12.4067	3.75667	-1.72359	0.000184425	0.00117606	yes	EIT81998.1	C-8,7 sterol isomerase	Metabolism	Lipid metabolism	ko00100//Steroid biosynthesis	K01824	GO:0044464//cell part;GO:0043229//intracellular organelle;GO:0044424//intracellular part;GO:0005623//cell;GO:0031224//intrinsic component of membrane;GO:0043231//intracellular membrane-bounded organelle;GO:0016020//membrane;GO:0005622//intracellular;GO:0044425//membrane part;GO:0043226//organelle;GO:0043227//membrane-bounded organelle	GO:0016863//intramolecular oxidoreductase activity, transposing C=C bonds;GO:0016853//isomerase activity;GO:0016860//intramolecular oxidoreductase activity;GO:0003824//catalytic activity	GO:0008152//metabolic process;GO:0044281//small molecule metabolic process;GO:0044699//single-organism process;GO:0006066//alcohol metabolic process;GO:0044710//single-organism metabolic process;GO:0071704//organic substance metabolic process;GO:1901615//organic hydroxy compound metabolic process
gene3744	66	173	3.87333	12.4467	1.68411	1.22e-10	2.64e-09	yes	EIT79966.1	lanosterol synthase, putative	Metabolism	Lipid metabolism	ko00100//Steroid biosynthesis	K01852	-	GO:0016853//isomerase activity;GO:0016866//intramolecular transferase activity;GO:0003824//catalytic activity;GO:0031559//oxidosqualene cyclase activity	GO:0008152//metabolic process;GO:0044699//single-organism process;GO:0006066//alcohol metabolic process;GO:0071704//organic substance metabolic process;GO:0044710//single-organism metabolic process;GO:0044281//small molecule metabolic process;GO:1901615//organic hydroxy compound metabolic process
gene3839	194	4.33333	24.0333	0.68	-5.14336	9.96e-09	1.59e-07	yes	EIT79919.1	sterol C5 desaturase	Metabolism	Lipid metabolism	ko00100//Steroid biosynthesis	K00227	GO:0031224//intrinsic component of membrane;GO:0044425//membrane part;GO:0016020//membrane	GO:0043167//ion binding;GO:0046872//metal ion binding;GO:0003824//catalytic activity;GO:0046914//transition metal ion binding;GO:0043169//cation binding;GO:0005488//binding	GO:0009987//cellular process;GO:0006082//organic acid metabolic process;GO:0032787//monocarboxylic acid metabolic process;GO:0044710//single-organism metabolic process;GO:0044699//single-organism process;GO:0019752//carboxylic acid metabolic process;GO:0071704//organic substance metabolic process;GO:0044281//small molecule metabolic process;GO:0044237//cellular metabolic process;GO:0044238//prima…
gene4599	8.66667	21.6667	1.20667	3.74667	1.63458	0.00125066	0.00615009	yes	EIT79126.1	C-3 sterol dehydrogenase/3-beta-hydroxysteroid dehydrogenase	Metabolism	Lipid metabolism	ko00100//Steroid biosynthesis	K07748	-	GO:0003824//catalytic activity;GO:0033764//steroid dehydrogenase activity, acting on the CH-OH group of donors, NAD or NADP as acceptor;GO:0016614//oxidoreductase activity, acting on CH-OH group of donors;GO:0016616//oxidoreductase activity, acting on the CH-OH group of donors, NAD or NADP as acceptor;GO:0016229//steroid dehydrogenase activity;GO:0016491//oxidoreductase activity	GO:0044699//single-organism process;GO:0044710//single-organism metabolic process;GO:0044238//primary metabolic process;GO:1901360//organic cyclic compound metabolic process;GO:0006629//lipid metabolic process;GO:0008202//steroid metabolic process;GO:0071704//organic substance metabolic process;GO:0008152//metabolic process
gene5795	599.333	1099	34.8667	79.3667	1.18668	8.14e-09	1.32e-07	yes	EIT77904.1	oxidosqualene-lanosterol cyclase	Metabolism	Lipid metabolism	ko00100//Steroid biosynthesis	K01852	-	GO:0003824//catalytic activity;GO:0016853//isomerase activity	-
gene6118	24.3333	8.33333	2.25667	0.96	-1.23309	0.00714583	0.026087	yes	EIT77602.1	sterol reductase/lamin B receptor	Metabolism	Lipid metabolism	ko00100//Steroid biosynthesis	K00213	-	GO:0003824//catalytic activity;GO:0016491//oxidoreductase activity;GO:0016627//oxidoreductase activity, acting on the CH-CH group of donors	GO:0044710//single-organism metabolic process;GO:0008152//metabolic process;GO:0044699//single-organism process
gene8058	506.667	20.6667	72.5967	3.75333	-4.27366	5.14e-08	7.26e-07	yes	EIT75499.1	C-4 sterol methyl oxidase	Metabolism	Lipid metabolism	ko00100//Steroid biosynthesis	K07750	GO:0044425//membrane part;GO:0031224//intrinsic component of membrane;GO:0016020//membrane	GO:0043169//cation binding;GO:0005488//binding;GO:0046872//metal ion binding;GO:0046914//transition metal ion binding;GO:0003824//catalytic activity;GO:0043167//ion binding	GO:0009987//cellular process;GO:0006631//fatty acid metabolic process;GO:0006082//organic acid metabolic process;GO:0044255//cellular lipid metabolic process;GO:0019752//carboxylic acid metabolic process;GO:0008152//metabolic process;GO:0044281//small molecule metabolic process;GO:0006629//lipid metabolic process;GO:0044710//single-organism metabolic process;GO:0044237//cellular metabolic process…
gene989	1.66667	7	0.19	1.01	2.41028	0.00652313	0.0241633	yes	EIT82624.1	hypothetical protein	Metabolism	Lipid metabolism	ko00100//Steroid biosynthesis	K05917	-	GO:0046872//metal ion binding;GO:0043169//cation binding;GO:0003824//catalytic activity;GO:0043167//ion binding;GO:0016491//oxidoreductase activity;GO:0005488//binding;GO:0046906//tetrapyrrole binding;GO:1901363//heterocyclic compound binding;GO:0097159//organic cyclic compound binding;GO:0046914//transition metal ion binding	GO:0044699//single-organism process;GO:0008152//metabolic process;GO:0044710//single-organism metabolic process
gene2539	781.333	275	33.56	14.7467	-1.18635	1.05e-07	1.42e-06	yes	EIT81130.1	beta-galactosidase	Metabolism	Carbohydrate metabolism;Glycan biosynthesis and metabolism;Lipid metabolism	ko00052//Galactose metabolism;ko00600//Sphingolipid metabolism;ko00511//Other glycan degradation	K01190	-	GO:0005488//binding;GO:0016787//hydrolase activity;GO:0015925//galactosidase activity;GO:0016798//hydrolase activity, acting on glycosyl bonds;GO:0043167//ion binding;GO:0004553//hydrolase activity, hydrolyzing O-glycosyl compounds;GO:0003824//catalytic activity	GO:0043170//macromolecule metabolic process;GO:0044238//primary metabolic process;GO:0005975//carbohydrate metabolic process;GO:0008152//metabolic process;GO:0005976//polysaccharide metabolic process;GO:0071704//organic substance metabolic process
gene1277	52.3333	104	4	9.70333	1.27848	5.43e-05	0.000397561	yes	EIT82463.1	isochorismatase family hydrolase	Metabolism	Carbohydrate metabolism;Lipid metabolism	ko00051//Fructose and mannose metabolism;ko00650//Butanoate metabolism;ko00591//Linoleic acid metabolism	K00100	-	GO:0003824//catalytic activity;GO:0016491//oxidoreductase activity;GO:0016614//oxidoreductase activity, acting on CH-OH group of donors	GO:0044710//single-organism metabolic process;GO:0008152//metabolic process;GO:0044699//single-organism process
gene1627	61.3333	105.333	9.62333	20.4833	1.08984	0.00179093	0.00834118	yes	EIT82083.1	aldo/keto reductase family protein	Metabolism	Carbohydrate metabolism;Lipid metabolism	ko00051//Fructose and mannose metabolism;ko00650//Butanoate metabolism;ko00591//Linoleic acid metabolism	K00100	-	GO:0003824//catalytic activity	GO:0044710//single-organism metabolic process;GO:0008152//metabolic process;GO:0044699//single-organism process
gene3157	394.667	140.667	49.2233	21.72	-1.18032	1.2e-06	1.29e-05	yes	EIT80489.1	glyoxylate/hydroxypyruvate reductase	Metabolism	Carbohydrate metabolism;Lipid metabolism	ko00051//Fructose and mannose metabolism;ko00650//Butanoate metabolism;ko00591//Linoleic acid metabolism	K00100	-	GO:1901265//nucleoside phosphate binding;GO:0016491//oxidoreductase activity;GO:0097159//organic cyclic compound binding;GO:1901363//heterocyclic compound binding;GO:0016614//oxidoreductase activity, acting on CH-OH group of donors;GO:0003824//catalytic activity;GO:0005488//binding;GO:0000166//nucleotide binding;GO:0036094//small molecule binding	GO:0008152//metabolic process;GO:0044699//single-organism process;GO:0044710//single-organism metabolic process
gene7291	166	302.333	19.6933	44.1467	1.1646	1.84e-06	1.88e-05	yes	EIT76460.1	sorbitol dehydrogenase	Metabolism	Carbohydrate metabolism	ko00051//Fructose and mannose metabolism;ko00040//Pentose and glucuronate interconversions	K00008	-	GO:0046914//transition metal ion binding;GO:0043169//cation binding;GO:0046872//metal ion binding;GO:0043167//ion binding;GO:0003824//catalytic activity;GO:0005488//binding	GO:0044699//single-organism process;GO:0008152//metabolic process;GO:0044710//single-organism metabolic process
gene8794	78	148.333	8.80667	20.5367	1.22153	1.61e-06	1.67e-05	yes	EIT75077.1	sorbitol dehydrogenase	Metabolism	Carbohydrate metabolism	ko00051//Fructose and mannose metabolism;ko00040//Pentose and glucuronate interconversions	K00008	-	GO:0016491//oxidoreductase activity;GO:0046914//transition metal ion binding;GO:0003824//catalytic activity;GO:0016614//oxidoreductase activity, acting on CH-OH group of donors;GO:0046872//metal ion binding;GO:0043169//cation binding;GO:0043167//ion binding;GO:0005488//binding;GO:0016616//oxidoreductase activity, acting on the CH-OH group of donors, NAD or NADP as acceptor	GO:0008152//metabolic process;GO:0044710//single-organism metabolic process;GO:0044699//single-organism process
gene880	290	115	31.3333	15.4	-1.02477	8.19e-06	7.18e-05	yes	EIT82809.1	sorbitol dehydrogenase	Metabolism	Carbohydrate metabolism	ko00051//Fructose and mannose metabolism;ko00040//Pentose and glucuronate interconversions	K00008	-	GO:0003824//catalytic activity;GO:0043169//cation binding;GO:0046914//transition metal ion binding;GO:0016491//oxidoreductase activity;GO:0005488//binding;GO:0036094//small molecule binding;GO:0046872//metal ion binding;GO:0016616//oxidoreductase activity, acting on the CH-OH group of donors, NAD or NADP as acceptor;GO:0043167//ion binding;GO:0016614//oxidoreductase activity, acting on CH-OH grou…	GO:0044710//single-organism metabolic process;GO:0044699//single-organism process;GO:0008152//metabolic process
gene10358	168.667	320.333	11.1833	25.9167	1.21253	2.99e-05	0.000233491	yes	EIT73520.1	heat shock trehalose synthase, putative	Metabolism	Carbohydrate metabolism	ko00051//Fructose and mannose metabolism	K00754	-	-	GO:0050896//response to stimulus
gene9365	8	1.33333	0.993333	0.21	-2.24189	0.0139398	0.0452366	yes	EIT74453.1	mannan endo-1,4-beta-mannosidase E	Metabolism	Carbohydrate metabolism	ko00051//Fructose and mannose metabolism	K01218	-	GO:0016798//hydrolase activity, acting on glycosyl bonds;GO:0004567//beta-mannosidase activity;GO:0003824//catalytic activity;GO:0004553//hydrolase activity, hydrolyzing O-glycosyl compounds;GO:0016787//hydrolase activity;GO:0015923//mannosidase activity	GO:0008152//metabolic process;GO:0044238//primary metabolic process;GO:0071704//organic substance metabolic process;GO:0005975//carbohydrate metabolic process;GO:0005976//polysaccharide metabolic process;GO:0043170//macromolecule metabolic process
gene10464	8.33333	25	1.45	5.42333	1.90313	0.000538464	0.00297826	yes	EIT73402.1	dehydrogenase with different specificitie	Metabolism	Carbohydrate metabolism	ko00040//Pentose and glucuronate interconversions	K00065	-	GO:0003824//catalytic activity	GO:0044699//single-organism process;GO:0008152//metabolic process;GO:0044710//single-organism metabolic process
gene1407	4.33333	13.3333	0.773333	2.96	1.93643	0.000245561	0.001506	yes	EIT82270.1	pectate lyase D	Metabolism	Carbohydrate metabolism	ko00040//Pentose and glucuronate interconversions	K01728	-	GO:0003824//catalytic activity;GO:0016837//carbon-oxygen lyase activity, acting on polysaccharides;GO:0016829//lyase activity;GO:0016835//carbon-oxygen lyase activity	GO:0008152//metabolic process;GO:0000272//polysaccharide catabolic process;GO:0016052//carbohydrate catabolic process;GO:0043170//macromolecule metabolic process;GO:1901575//organic substance catabolic process;GO:0009057//macromolecule catabolic process;GO:0044238//primary metabolic process;GO:0071704//organic substance metabolic process;GO:0009056//catabolic process;GO:0005976//polysaccharide me…
gene3166	23	55	2.60667	7.76333	1.57447	1.57e-06	1.64e-05	yes	EIT80458.1	sorbitol dehydrogenase	Metabolism	Carbohydrate metabolism	ko00040//Pentose and glucuronate interconversions	K05351	-	GO:0016614//oxidoreductase activity, acting on CH-OH group of donors;GO:0003824//catalytic activity;GO:0036094//small molecule binding;GO:0016491//oxidoreductase activity;GO:0016787//hydrolase activity;GO:0097159//organic cyclic compound binding;GO:1901363//heterocyclic compound binding;GO:0016462//pyrophosphatase activity;GO:0032550//purine ribonucleoside binding;GO:0001883//purine nucleoside bi…	GO:0006066//alcohol metabolic process;GO:0009987//cellular process;GO:0044763//single-organism cellular process;GO:0019751//polyol metabolic process;GO:0008152//metabolic process;GO:0005975//carbohydrate metabolic process;GO:0044281//small molecule metabolic process;GO:0019400//alditol metabolic process;GO:1901615//organic hydroxy compound metabolic process;GO:0044723//single-organism carbohydrat…
gene5293	149.333	42	19.8933	6.99	-1.50892	5.12e-06	4.77e-05	yes	EIT78446.1	aldo/keto reductase family protein	Metabolism	Carbohydrate metabolism	ko00040//Pentose and glucuronate interconversions	K18107	-	GO:0003824//catalytic activity	GO:0044699//single-organism process;GO:0044710//single-organism metabolic process;GO:0008152//metabolic process
gene884	175	51.3333	29.1367	10.5233	-1.46924	2.96e-07	3.64e-06	yes	EIT82765.1	dehydrogenase with different specificitie	Metabolism	Carbohydrate metabolism	ko00040//Pentose and glucuronate interconversions	K00065	-	GO:0003824//catalytic activity;GO:0016746//transferase activity, transferring acyl groups;GO:0016614//oxidoreductase activity, acting on CH-OH group of donors;GO:0016747//transferase activity, transferring acyl groups other than amino-acyl groups;GO:0016491//oxidoreductase activity;GO:0004312//fatty acid synthase activity;GO:0016740//transferase activity;GO:0016616//oxidoreductase activity, actin…	GO:0044710//single-organism metabolic process;GO:0008152//metabolic process;GO:0044699//single-organism process
gene4974	726.667	3572.67	39.64	238.273	2.58759	9.34e-19	4.92e-17	yes	EIT78785.1	phosphoketolase	Metabolism	Carbohydrate metabolism	ko00030//Pentose phosphate pathway	K01621	-	GO:0016830//carbon-carbon lyase activity;GO:0003824//catalytic activity;GO:0016829//lyase activity	GO:0044238//primary metabolic process;GO:0008152//metabolic process
gene11126	1165	384	105.29	42.7833	-1.29925	3.89e-09	6.64e-08	yes	EIT72694.1	aldehyde dehydrogenase	Metabolism	Amino acid metabolism;Carbohydrate metabolism;Metabolism of other amino acids;Lipid metabolism	ko00010//Glycolysis / Gluconeogenesis;ko00330//Arginine and proline metabolism;ko00380//Tryptophan metabolism;ko00040//Pentose and glucuronate interconversions;ko00280//Valine, leucine and isoleucine degradation;ko00561//Glycerolipid metabolism;ko00620//Pyruvate metabolism;ko00071//Fatty acid degradation;ko00310//Lysine degradation;ko00410//beta-Alanine metabolism;ko00340//Histidine metabolism;ko…	K00128	-	GO:0016491//oxidoreductase activity;GO:0003824//catalytic activity;GO:0016620//oxidoreductase activity, acting on the aldehyde or oxo group of donors, NAD or NADP as acceptor;GO:0016903//oxidoreductase activity, acting on the aldehyde or oxo group of donors	GO:0071704//organic substance metabolic process;GO:0044238//primary metabolic process;GO:0043604//amide biosynthetic process;GO:1901564//organonitrogen compound metabolic process;GO:0044711//single-organism biosynthetic process;GO:0072338//cellular lactam metabolic process;GO:0044281//small molecule metabolic process;GO:0016999//antibiotic metabolic process;GO:1901576//organic substance biosynthe…
gene4314	506	106	47.6667	12.4633	-1.93529	2.93e-14	1.02e-12	yes	EIT79440.1	putative mutarotase	Metabolism	Carbohydrate metabolism	ko00010//Glycolysis / Gluconeogenesis;ko00052//Galactose metabolism	K01785	-	GO:0016857//racemase and epimerase activity, acting on carbohydrates and derivatives;GO:0016853//isomerase activity;GO:0005488//binding;GO:0003824//catalytic activity;GO:0016854//racemase and epimerase activity	GO:0044723//single-organism carbohydrate metabolic process;GO:0008152//metabolic process;GO:0044710//single-organism metabolic process;GO:0044281//small molecule metabolic process;GO:0005996//monosaccharide metabolic process;GO:0044238//primary metabolic process;GO:0044699//single-organism process;GO:0005975//carbohydrate metabolic process;GO:0071704//organic substance metabolic process
gene4364	162	1702.67	22.74	298.157	3.71277	7.9e-28	7.94e-26	yes	EIT79412.1	aldo/keto reductase family protein	Metabolism	Global and Overview;Carbohydrate metabolism;Lipid metabolism	ko00010//Glycolysis / Gluconeogenesis;ko00040//Pentose and glucuronate interconversions;ko01220//Degradation of aromatic compounds;ko00561//Glycerolipid metabolism	K00002	GO:0005623//cell;GO:0044464//cell part	GO:0016491//oxidoreductase activity;GO:0003824//catalytic activity;GO:0016616//oxidoreductase activity, acting on the CH-OH group of donors, NAD or NADP as acceptor;GO:0004033//aldo-keto reductase (NADP) activity;GO:0016614//oxidoreductase activity, acting on CH-OH group of donors;GO:0008106//alcohol dehydrogenase (NADP+) activity	GO:0044710//single-organism metabolic process;GO:0008152//metabolic process;GO:0044699//single-organism process
gene6918	62	189.333	7.62667	28.31	1.89219	6.38e-10	1.23e-08	yes	EIT76823.1	alcohol dehydrogenase, class V	Metabolism	Global and Overview;Carbohydrate metabolism;Lipid metabolism	ko00010//Glycolysis / Gluconeogenesis;ko00040//Pentose and glucuronate interconversions;ko01220//Degradation of aromatic compounds;ko00561//Glycerolipid metabolism	K00002	-	GO:0043169//cation binding;GO:0005488//binding;GO:0046914//transition metal ion binding;GO:0003824//catalytic activity;GO:0046872//metal ion binding;GO:0036094//small molecule binding;GO:0043167//ion binding	GO:0008152//metabolic process;GO:0044710//single-organism metabolic process;GO:0044699//single-organism process
gene6998	23373.7	6755	1788.03	638.377	-1.48589	9.93e-09	1.59e-07	yes	EIT76856.1	thiamine pyrophosphate-requiring enzyme	Metabolism	Carbohydrate metabolism	ko00010//Glycolysis / Gluconeogenesis	K01568	GO:0005623//cell;GO:0044464//cell part	GO:0043167//ion binding;GO:0016744//transferase activity, transferring aldehyde or ketonic groups;GO:0005488//binding;GO:0003824//catalytic activity;GO:0043169//cation binding;GO:0016740//transferase activity;GO:0016830//carbon-carbon lyase activity;GO:0016831//carboxy-lyase activity;GO:0046872//metal ion binding;GO:0019842//vitamin binding;GO:0036094//small molecule binding;GO:0016829//lyase act…	GO:0016999//antibiotic metabolic process;GO:0019752//carboxylic acid metabolic process;GO:1901617//organic hydroxy compound biosynthetic process;GO:0044763//single-organism cellular process;GO:0006082//organic acid metabolic process;GO:0034641//cellular nitrogen compound metabolic process;GO:0044237//cellular metabolic process;GO:1901615//organic hydroxy compound metabolic process;GO:0044238//pri…
XLOC_000070	162.333	413	12.1333	38.0333	1.64829	5.62e-14	1.9e-12	yes	TCONS_00000127	hypothetical protein AFLA70_31g004760 [Aspergillus flavus AF70]	-	-	-	-	-	-	-
XLOC_000105	3747.33	1296	316.337	135.507	-1.2231	1.92e-09	3.43e-08	yes	TCONS_00000191	thimet oligopeptidase [Byssochlamys spectabilis No. 5]	-	-	-	-	-	-	-
XLOC_000126	17	95.3333	1.12	7.58667	2.75997	8.49e-14	2.81e-12	yes	TCONS_00000222	NUDIX domain protein [Talaromyces stipitatus ATCC 10500]	-	-	-	-	-	-	-
XLOC_000208	0	4.33333	0.001	0.513333	9.00375	0.000618363	0.00334599	yes	TCONS_00000376	nonribosomal peptide synthase [Aspergillus flavus AF70]	-	-	-	-	-	GO:0097159//organic cyclic compound binding;GO:0043169//cation binding;GO:0046906//tetrapyrrole binding;GO:0016491//oxidoreductase activity;GO:0043167//ion binding;GO:0046914//transition metal ion binding;GO:1901363//heterocyclic compound binding;GO:0005488//binding;GO:0003824//catalytic activity;GO:0046872//metal ion binding	GO:0008152//metabolic process;GO:0044699//single-organism process;GO:0044710//single-organism metabolic process
XLOC_000227	24.3333	82.6667	0.406667	1.7	2.06362	2.52e-09	4.46e-08	yes	TCONS_00000407	nonribosomal peptide synthase [Aspergillus oryzae RIB40]	-	-	-	-	-	-	-
XLOC_000237	2.33333	16	0.15	1.34	3.1592	1.7e-06	1.76e-05	yes	TCONS_00000423	beta-lactamase [Cladophialophora psammophila CBS 110553]	-	-	-	-	-	-	-
XLOC_000239	2	11.3333	0.326667	2.24333	2.77975	8.9e-05	0.000619376	yes	TCONS_00000425	oxidoreductase, short chain dehydrogenase/reductase family [Aspergillus nomius NRRL 13137]	-	-	-	-	-	-	-
XLOC_000259	43.3333	13.3333	3.84333	1.47	-1.38654	0.00028513	0.00171237	yes	TCONS_00000458	hypothetical protein AOR_1_1004134 [Aspergillus oryzae RIB40]	-	-	-	-	-	-	-
XLOC_000265	76.3333	211.333	4.37	15.1367	1.79234	1.46e-09	2.66e-08	yes	TCONS_00000471	G-protein coupled receptor 1 [Aspergillus udagawae]	-	-	-	-	GO:0016020//membrane	GO:0099600//transmembrane receptor activity;GO:0004872//receptor activity;GO:0038023//signaling receptor activity;GO:0004888//transmembrane signaling receptor activity;GO:0004871//signal transducer activity;GO:0060089//molecular transducer activity	GO:0050789//regulation of biological process;GO:0009987//cellular process;GO:0007165//signal transduction;GO:0007154//cell communication;GO:0023052//signaling;GO:0050794//regulation of cellular process;GO:0044699//single-organism process;GO:0044700//single organism signaling;GO:0051716//cellular response to stimulus;GO:0044763//single-organism cellular process;GO:0007166//cell surface receptor si…
XLOC_000297	88.6667	161.667	4.44667	9.95667	1.16294	6.37e-05	0.000458232	yes	TCONS_00000534	hypothetical protein AOR_1_464054 [Aspergillus oryzae RIB40]	-	-	-	-	-	-	-
XLOC_000358	2.33333	89.3333	0.38	18.4033	5.59782	8.13e-25	7.09e-23	yes	TCONS_00000648	similar to An01g11170 [Aspergillus luchuensis]	-	-	-	-	-	-	-
XLOC_000364	1.66667	10.3333	0.1	0.77	2.94486	2e-05	0.000161419	yes	TCONS_00000657	hypothetical protein AFLA70_640g000442 [Aspergillus flavus AF70]	-	-	-	-	-	-	-
XLOC_000489	5	15.3333	0.4	1.53667	1.94173	0.000766212	0.00404632	yes	TCONS_00000873	E1-E2 ATPase [Aspergillus parasiticus SU-1]	-	-	-	-	GO:0043227//membrane-bounded organelle;GO:0043226//organelle;GO:0043231//intracellular membrane-bounded organelle;GO:0044464//cell part;GO:0044424//intracellular part;GO:0005623//cell;GO:0043229//intracellular organelle;GO:0005622//intracellular	GO:0046872//metal ion binding;GO:0005488//binding;GO:0043169//cation binding;GO:0043167//ion binding;GO:0001071//nucleic acid binding transcription factor activity;GO:0046914//transition metal ion binding;GO:0003700//transcription factor activity, sequence-specific DNA binding	GO:0006355//regulation of transcription, DNA-templated;GO:0050794//regulation of cellular process;GO:0051252//regulation of RNA metabolic process;GO:0010468//regulation of gene expression;GO:0050789//regulation of biological process;GO:0019219//regulation of nucleobase-containing compound metabolic process;GO:0065007//biological regulation;GO:0019222//regulation of metabolic process;GO:0009889//r…
XLOC_000532	44	17	2.97333	1.43667	-1.04936	0.00450872	0.0179216	yes	TCONS_00000956	MFS multidrug transporter [Aspergillus oryzae RIB40]	-	-	-	-	-	-	-
XLOC_000550	332.667	73.6667	72.4167	19.59	-1.8862	1.53e-11	3.78e-10	yes	TCONS_00000986	hypothetical protein AFLA70_783g000209 [Aspergillus flavus AF70]	-	-	-	-	-	-	-
XLOC_000579	101	30.6667	5.26667	1.98	-1.41139	0.00181711	0.00843553	yes	TCONS_00001035	hypothetical protein TCE0_033r09567 [Talaromyces cellulolyticus]	-	-	-	-	-	-	-
XLOC_000585	27.3333	97	2.22333	9.59333	2.10931	9.58e-11	2.11e-09	yes	TCONS_00001048	hypothetical protein AFLA_036690 [Aspergillus flavus NRRL3357]	-	-	-	-	-	-	-
XLOC_000610	29	1.33333	2.42667	0.146667	-4.04836	3.76e-05	0.000287195	yes	TCONS_00001091	Pc21g06650 [Penicillium rubens Wisconsin 54-1255]	-	-	-	-	-	-	-
XLOC_000714	55	100.667	2.08667	4.68667	1.16736	0.000333098	0.00195659	yes	TCONS_00001278	hypothetical protein AFLA70_76g002821 [Aspergillus flavus AF70]	-	-	-	-	-	-	-
XLOC_000727	188	10.3333	15.5167	1.08333	-3.84027	5.89e-14	1.98e-12	yes	TCONS_00001299	alpha-ketoglutarate-dependent taurine dioxygenase, partial [Aspergillus flavus AF70]	-	-	-	-	-	GO:0016491//oxidoreductase activity;GO:0003824//catalytic activity	GO:0008152//metabolic process;GO:0044710//single-organism metabolic process;GO:0044699//single-organism process
XLOC_000729	13	30	1.27	3.69	1.53879	0.000336207	0.00197121	yes	TCONS_00001301	hypothetical protein AFLA_053750 [Aspergillus flavus NRRL3357]	-	-	-	-	-	-	-
XLOC_000763	158	738.333	25.28	145.33	2.52326	7.86e-19	4.18e-17	yes	TCONS_00001374	similar to An13g02730 [Aspergillus niger]	-	-	-	-	-	-	-
XLOC_000780	18	134.667	1.15667	10.6367	3.201	4.15e-16	1.73e-14	yes	TCONS_00001406	Pc12g09200 [Penicillium rubens Wisconsin 54-1255]	-	-	-	-	-	GO:0003824//catalytic activity;GO:0016740//transferase activity	GO:0044765//single-organism transport;GO:0051179//localization;GO:0006810//transport;GO:0051234//establishment of localization;GO:1902578//single-organism localization;GO:0044699//single-organism process
XLOC_000944	81.3333	11.3333	11.1533	1.92667	-2.5333	5.49e-10	1.07e-08	yes	TCONS_00001711	DUF636 domain protein [Aspergillus flavus NRRL3357]	-	-	-	-	-	GO:0003824//catalytic activity;GO:0016829//lyase activity	-
XLOC_000952	34	11.3333	3.44333	1.42667	-1.27116	0.00128463	0.00629109	yes	TCONS_00001722	-	-	-	-	-	-	-	-
XLOC_000960	23	5.33333	3.09667	0.876667	-1.82062	0.000185217	0.00117873	yes	TCONS_00001736	Zinc finger protein [Talaromyces marneffei PM1]	-	-	-	-	-	GO:0005488//binding	-
XLOC_001170	51.6667	3421.33	3.85667	312.407	6.33993	5.12e-51	1.69e-48	yes	TCONS_00002101	hypothetical protein AFLA_116170 [Aspergillus flavus NRRL3357]	-	-	-	-	-	-	-
XLOC_001236	1269	3537.67	159.153	544.703	1.77505	7.3e-10	1.39e-08	yes	TCONS_00002224	cell surface protein, partial [Aspergillus flavus AF70]	-	-	-	-	-	-	-
XLOC_001237	5.66667	597.333	1.14667	163.99	7.16002	4.55e-54	1.68e-51	yes	TCONS_00002227	conserved hypothetical protein [Aspergillus flavus NRRL3357]	-	-	-	-	GO:0005622//intracellular;GO:0043227//membrane-bounded organelle;GO:0043229//intracellular organelle;GO:0043231//intracellular membrane-bounded organelle;GO:0005623//cell;GO:0044424//intracellular part;GO:0043226//organelle;GO:0044464//cell part	GO:0003700//transcription factor activity, sequence-specific DNA binding;GO:0097159//organic cyclic compound binding;GO:0043167//ion binding;GO:0046914//transition metal ion binding;GO:0043169//cation binding;GO:0001071//nucleic acid binding transcription factor activity;GO:1901363//heterocyclic compound binding;GO:0003676//nucleic acid binding;GO:0005488//binding;GO:0046872//metal ion binding	GO:0051252//regulation of RNA metabolic process;GO:1903506//regulation of nucleic acid-templated transcription;GO:0010468//regulation of gene expression;GO:0051171//regulation of nitrogen compound metabolic process;GO:0009889//regulation of biosynthetic process;GO:0050794//regulation of cellular process;GO:0006355//regulation of transcription, DNA-templated;GO:0031326//regulation of cellular bios…
XLOC_001342	2.66667	10.3333	0.303333	1.43	2.23704	0.000687507	0.00367652	yes	TCONS_00002411	hypothetical protein ANI_1_1778104 [Aspergillus niger]	-	-	-	-	-	-	-
XLOC_001408	3.33333	54.6667	0.14	2.86	4.35252	1.62e-21	1.11e-19	yes	TCONS_00002542	similar to An18g03270 [Aspergillus kawachii IFO 4308]	-	-	-	-	-	GO:0016788//hydrolase activity, acting on ester bonds;GO:0016787//hydrolase activity;GO:0016791//phosphatase activity;GO:0042578//phosphoric ester hydrolase activity;GO:0003824//catalytic activity	GO:0006793//phosphorus metabolic process;GO:0044237//cellular metabolic process;GO:0008152//metabolic process;GO:0006796//phosphate-containing compound metabolic process;GO:0009987//cellular process
XLOC_001442	41.6667	77.6667	1.02333	2.35	1.19938	4.92e-05	0.00036425	yes	TCONS_00002622	hypothetical protein AFLA_131650 [Aspergillus flavus NRRL3357]	-	-	-	-	-	-	-
XLOC_001522	73.3333	183	15.1767	46.3033	1.60926	1.3e-08	2.02e-07	yes	TCONS_00002774	hypothetical protein AFLA70_196g001781 [Aspergillus flavus AF70]	-	-	-	-	-	-	-
XLOC_001523	4.66667	27.3333	0.366667	2.66333	2.86069	3.76e-08	5.43e-07	yes	TCONS_00002775	Pc22g07640 [Penicillium rubens Wisconsin 54-1255]	-	-	-	-	GO:0031224//intrinsic component of membrane;GO:0016020//membrane;GO:0044425//membrane part	-	GO:0009987//cellular process;GO:0044763//single-organism cellular process;GO:0044699//single-organism process
XLOC_001553	29	50	2.43667	5.15333	1.0806	0.00144547	0.0069412	yes	TCONS_00002825	RING zinc finger protein [Byssochlamys spectabilis No. 5]	-	-	-	-	-	-	-
XLOC_001591	7	21.1433	0.503333	1.89333	1.91134	0.000221312	0.00137362	yes	TCONS_00002884	-	-	-	-	-	-	-	-
XLOC_001655	49	710	8.82	157.843	4.16157	1.06e-19	6.25e-18	yes	TCONS_00003001	hypothetical protein NFIA_095400 [Aspergillus fischeri NRRL 181]	-	-	-	-	-	-	-
XLOC_001666	35.6667	1.66667	2.85667	0.17	-4.07073	1.48e-06	1.55e-05	yes	TCONS_00003018	Clavaminate synthase-like protein [Xylona heveae TC161]	-	-	-	-	-	-	-
XLOC_001692	97.3333	31.6667	3.94667	1.62333	-1.28168	0.000372887	0.00215537	yes	TCONS_00003064	capsule polysaccharide biosynthesis protein [Trichoderma harzianum]	-	-	-	-	-	-	-
XLOC_001694	14.3333	0.333333	1.72667	0.05	-5.10992	1.63e-05	0.000134003	yes	TCONS_00003067	HpcH/HpaI aldolase/citrate lyase family protein [Xylona heveae TC161]	-	-	-	-	-	GO:0003824//catalytic activity	-
XLOC_001782	14	3.33333	2.85	0.833333	-1.774	0.00818482	0.0290746	yes	TCONS_00003225	Pc21g04960 [Penicillium rubens Wisconsin 54-1255]	-	-	-	-	-	-	-
XLOC_001794	7	18.6667	0.693333	2.27667	1.7153	0.00014034	0.000919654	yes	TCONS_00003252	Fungal transcriptional regulatory protein, N-terminal [Penicillium camemberti]	-	-	-	-	-	-	-
XLOC_001805	130	14.3333	14.3667	2.16	-2.73362	9.92e-14	3.24e-12	yes	TCONS_00003283	protein alcS [Aspergillus oryzae RIB40]	-	-	-	-	GO:0031224//intrinsic component of membrane;GO:0044425//membrane part;GO:0016020//membrane;GO:0005623//cell;GO:0044464//cell part	-	-
XLOC_001834	13	0	1.17333	0.001	-10.1964	5.37e-07	6.24e-06	yes	TCONS_00003343	Taurine catabolism dioxygenase TauD TfdA family protein [Aspergillus parasiticus SU-1]	-	-	-	-	-	GO:0043169//cation binding;GO:0046914//transition metal ion binding;GO:0003824//catalytic activity;GO:0043167//ion binding;GO:0016491//oxidoreductase activity;GO:0005488//binding;GO:0046872//metal ion binding	GO:0008152//metabolic process;GO:0044699//single-organism process;GO:0044710//single-organism metabolic process
XLOC_001850	799.667	309	27.3467	13.26	-1.04428	0.000160545	0.00103943	yes	TCONS_00003368	DHHC zinc finger membrane protein [Byssochlamys spectabilis No. 5]	-	-	-	-	-	GO:0003824//catalytic activity;GO:0016740//transferase activity	-
XLOC_001859	191.667	37.3333	15.9067	3.78333	-2.0719	4.38e-08	6.27e-07	yes	TCONS_00003384	sirQ protein [Aspergillus flavus AF70]	-	-	-	-	-	-	-
XLOC_001895	1602.49	482.03	51.1733	19.13	-1.41956	2.46e-10	5.05e-09	yes	TCONS_00003441	F-box domain protein, partial [Aspergillus nomius NRRL 13137]	-	-	-	-	-	-	-
XLOC_001946	1	1184	0.153333	214.133	10.4476	1.28e-84	2.17e-81	yes	TCONS_00003522	hypothetical protein M419DRAFT_38885 [Trichoderma reesei RUT C-30]	-	-	-	-	-	-	-
XLOC_001947	0	190	0.001	16.21	13.9846	2.5e-41	5.4e-39	yes	TCONS_00003523	reverse transcriptase [Aspergillus kawachii IFO 4308]	-	-	-	-	-	-	-
XLOC_002056	23.3333	47.6667	1.49	3.71667	1.3187	0.000127585	0.000850636	yes	TCONS_00003737	-	-	-	-	-	-	-	-
XLOC_002121	75	29.6667	15.4733	7.49667	-1.04546	0.00191452	0.0088016	yes	TCONS_00003848	-	-	-	-	-	-	-	-
XLOC_002127	1.66667	1428.67	0.403333	421.883	10.0307	3.02e-64	1.71e-61	yes	TCONS_00003855	conserved hypothetical protein [Aspergillus flavus NRRL3357]	-	-	-	-	-	-	-
XLOC_002278	317	577.333	19.8867	44.5533	1.16373	5.58e-08	7.85e-07	yes	TCONS_00004120	zf-DHHC-domain-containing protein [Aspergillus ruber CBS 135680]	-	-	-	-	GO:0031224//intrinsic component of membrane;GO:0005623//cell;GO:0044464//cell part;GO:0044424//intracellular part;GO:0016020//membrane;GO:0044425//membrane part;GO:0005622//intracellular	GO:0043169//cation binding;GO:0046872//metal ion binding;GO:0043167//ion binding;GO:0016740//transferase activity;GO:0016746//transferase activity, transferring acyl groups;GO:0046914//transition metal ion binding;GO:0016747//transferase activity, transferring acyl groups other than amino-acyl groups;GO:0016409//palmitoyltransferase activity;GO:0005488//binding;GO:0003824//catalytic activity	GO:0008152//metabolic process
XLOC_002311	4.33333	12.3333	0.533333	1.89	1.82528	0.00603624	0.0227225	yes	TCONS_00004176	hypothetical protein AOR_1_178104 [Aspergillus oryzae RIB40]	-	-	-	-	-	-	-
XLOC_002418	22.3333	87.6667	3.79667	18.26	2.26588	2.12e-09	3.76e-08	yes	TCONS_00004365	hypothetical protein AFLA70_290g001671 [Aspergillus flavus AF70]	-	-	-	-	-	-	-
XLOC_002444	5	25.3333	0.316667	2.18667	2.7877	1.96e-07	2.48e-06	yes	TCONS_00004404	-	-	-	-	-	-	-	-
XLOC_002461	63	21	12.4333	5.06667	-1.2951	0.00646734	0.0240086	yes	TCONS_00004443	Extracellular membrane protein, CFEM domain protein, partial [Metarhizium majus ARSEF 297]	-	-	-	-	-	-	-
XLOC_002549	215	359.667	14.49	30.1167	1.0555	1.77e-06	1.82e-05	yes	TCONS_00004579	amyR [Aspergillus oryzae]	-	-	-	-	GO:0043226//organelle;GO:0043227//membrane-bounded organelle;GO:0044464//cell part;GO:0005622//intracellular;GO:0043229//intracellular organelle;GO:0005623//cell;GO:0043231//intracellular membrane-bounded organelle;GO:0044424//intracellular part	GO:0001071//nucleic acid binding transcription factor activity;GO:0000975//regulatory region DNA binding;GO:0046872//metal ion binding;GO:0001067//regulatory region nucleic acid binding;GO:0043169//cation binding;GO:0046914//transition metal ion binding;GO:0005488//binding;GO:0097159//organic cyclic compound binding;GO:0003700//transcription factor activity, sequence-specific DNA binding;GO:00036…	GO:0065007//biological regulation;GO:2000112//regulation of cellular macromolecule biosynthetic process;GO:0005975//carbohydrate metabolic process;GO:0044262//cellular carbohydrate metabolic process;GO:0043170//macromolecule metabolic process;GO:0006355//regulation of transcription, DNA-templated;GO:0051252//regulation of RNA metabolic process;GO:0019219//regulation of nucleobase-containing compo…
XLOC_002583	40.3333	104.333	2.79333	8.97	1.68312	1.02e-05	8.8e-05	yes	TCONS_00004653	hypothetical protein AFLA_027080 [Aspergillus flavus NRRL3357]	-	-	-	-	-	-	-
XLOC_002595	79.4533	23.0733	4.99667	1.80333	-1.4703	0.000191276	0.00121128	yes	TCONS_00004679	-	-	-	-	-	-	-	-
XLOC_002596	13.4533	27.1367	0.416667	1.03	1.30568	0.015548	0.0493819	yes	TCONS_00004680	hypothetical protein AFLA70_63g002621 [Aspergillus flavus AF70]	-	-	-	-	-	-	-
XLOC_002602	2	8	0.353333	1.78667	2.33817	0.00535397	0.020598	yes	TCONS_00004693	-	-	-	-	-	-	-	-
XLOC_002671	20.2133	38.26	1.15667	2.78	1.26511	0.00775864	0.0278527	yes	TCONS_00004814	-	-	-	-	-	-	-	-
XLOC_002684	4.33333	13.3333	0.53	1.99333	1.91112	0.000325956	0.00192347	yes	TCONS_00004832	-	-	-	-	-	-	-	-
XLOC_002822	283.333	625	44.7967	121.98	1.44518	0.000645636	0.00347454	yes	TCONS_00005098	similar to An09g01230 [Aspergillus niger]	-	-	-	-	-	-	-
XLOC_002824	22.6667	7	1.83	0.703333	-1.37956	0.00380212	0.0155346	yes	TCONS_00005100	F-box domain protein [Aspergillus flavus AF70]	-	-	-	-	-	-	-
XLOC_002846	2004.13	210.027	90.8167	11.9167	-2.92998	5.24e-26	4.97e-24	yes	TCONS_00005125	tat pathway signal sequence [Beauveria bassiana ARSEF 2860]	-	-	-	-	-	-	-
XLOC_002847	1659.33	354.667	135.777	36.49	-1.89566	4.59e-09	7.72e-08	yes	TCONS_00005126	Tat pathway signal sequence [Colletotrichum higginsianum IMI 349063]	-	-	-	-	-	-	-
XLOC_002900	4.33333	19	0.313333	1.73333	2.46778	2.39e-06	2.37e-05	yes	TCONS_00005219	hypothetical protein AFLA70_13g006121 [Aspergillus flavus AF70]	-	-	-	-	-	-	-
XLOC_002935	89.3333	28.6667	2.98	1.21333	-1.29634	0.00334863	0.0139754	yes	TCONS_00005280	integral membrane protein [Aspergillus flavus NRRL3357]	-	-	-	-	-	-	-
XLOC_002982	0.666667	7	0.0766667	1.01667	3.7291	0.00241289	0.0107189	yes	TCONS_00005358	Voltage-dependent anion channel [Aspergillus parasiticus SU-1]	-	-	-	-	-	GO:0003824//catalytic activity	GO:0044699//single-organism process;GO:0008152//metabolic process;GO:0044710//single-organism metabolic process
XLOC_003003	1.66667	72.3333	0.253333	13.6167	5.74819	2.8e-19	1.56e-17	yes	TCONS_00005393	Amino acid permease [Aspergillus parasiticus SU-1]	-	-	-	-	-	-	-
XLOC_003005	3.33333	23.6667	0.286667	2.39333	3.06158	2.38e-07	2.99e-06	yes	TCONS_00005396	probable sterigmatocystin biosynthesis P450 monooxygenase stcF [Aspergillus lentulus]	-	-	-	-	-	-	-
XLOC_003011	72.87	10.3067	14.0767	2.48667	-2.50102	3.65e-09	6.26e-08	yes	TCONS_00005410	hypothetical protein PDE_03922 [Penicillium oxalicum 114-2]	-	-	-	-	-	-	-
XLOC_003035	32	60	1.13333	2.63333	1.21632	0.000130879	0.000868692	yes	TCONS_00005442	-	-	-	-	-	-	-	-
XLOC_003095	17	28.3333	4.15	8.46333	1.02811	0.00988004	0.0339574	yes	TCONS_00005542	-	-	-	-	-	-	-	-
XLOC_003125	82.3333	156	3.35667	7.94667	1.24332	2.42e-06	2.4e-05	yes	TCONS_00005611	-	-	-	-	-	-	-	-
XLOC_003234	5.33333	25.3333	0.386667	2.26	2.54716	6.2e-08	8.68e-07	yes	TCONS_00005819	Peptidoglycan-binding lysin domain [Penicillium roqueforti FM164]	-	-	-	-	-	-	-
XLOC_003238	124	37	21.6533	7.96667	-1.44254	1.75e-06	1.8e-05	yes	TCONS_00005824	-	-	-	-	-	-	-	-
XLOC_003245	210	45	12.3833	3.21667	-1.94476	1.3e-08	2.02e-07	yes	TCONS_00005838	-	-	-	-	-	-	-	-
XLOC_003268	55.3333	91	14.1367	28.49	1.01101	0.000381887	0.00220372	yes	TCONS_00005881	Pc22g21640 [Penicillium rubens Wisconsin 54-1255]	-	-	-	-	-	-	-
XLOC_003356	99.6667	5	10.7233	0.683333	-3.97202	8.2e-14	2.73e-12	yes	TCONS_00006047	acid phosphatase PHO1 [Aspergillus udagawae]	-	-	-	-	-	-	-
XLOC_003371	224.333	38.3333	15.8467	3.38667	-2.22624	3.91e-13	1.16e-11	yes	TCONS_00006072	amino acid permease [Aspergillus oryzae RIB40]	-	-	-	-	GO:0016020//membrane;GO:0031224//intrinsic component of membrane;GO:0044425//membrane part	GO:0005342//organic acid transmembrane transporter activity;GO:0022892//substrate-specific transporter activity;GO:0008509//anion transmembrane transporter activity;GO:0022891//substrate-specific transmembrane transporter activity;GO:0022857//transmembrane transporter activity;GO:0015075//ion transmembrane transporter activity;GO:0046943//carboxylic acid transmembrane transporter activity;GO:0008…	GO:0046942//carboxylic acid transport;GO:0051179//localization;GO:0015849//organic acid transport;GO:0051234//establishment of localization;GO:0015711//organic anion transport;GO:0044765//single-organism transport;GO:0006865//amino acid transport;GO:0071702//organic substance transport;GO:0006811//ion transport;GO:0071705//nitrogen compound transport;GO:0006820//anion transport;GO:0006810//transp…
XLOC_003421	15.3333	33.3667	0.773333	2.06667	1.41814	0.00141517	0.0068233	yes	TCONS_00006164	phosphatidylserine decarboxylase [Aspergillus nomius NRRL 13137]	-	-	-	-	-	GO:0016831//carboxy-lyase activity;GO:0016830//carbon-carbon lyase activity;GO:0016829//lyase activity;GO:0003824//catalytic activity	GO:0019637//organophosphate metabolic process;GO:0044699//single-organism process;GO:0044763//single-organism cellular process;GO:0006629//lipid metabolic process;GO:0044255//cellular lipid metabolic process;GO:0044238//primary metabolic process;GO:0044710//single-organism metabolic process;GO:0008152//metabolic process;GO:0044237//cellular metabolic process;GO:0006796//phosphate-containing compo…
XLOC_003439	0	7.3	0.001	0.466667	8.86625	0.000546163	0.00301304	yes	TCONS_00006193	phosphatidylserine decarboxylase [Aspergillus nomius NRRL 13137]	-	-	-	-	-	GO:0003824//catalytic activity;GO:0016829//lyase activity;GO:0016830//carbon-carbon lyase activity;GO:0016831//carboxy-lyase activity	GO:0006796//phosphate-containing compound metabolic process;GO:0044699//single-organism process;GO:0044237//cellular metabolic process;GO:0006629//lipid metabolic process;GO:0044710//single-organism metabolic process;GO:0044255//cellular lipid metabolic process;GO:0008152//metabolic process;GO:0006793//phosphorus metabolic process;GO:0044238//primary metabolic process;GO:0071704//organic substanc…
XLOC_003520	20	1.33333	5.05	0.416667	-3.59932	8.18e-07	9.08e-06	yes	TCONS_00006341	-	-	-	-	-	-	-	-
XLOC_003551	57	17	5.77333	2.10333	-1.45673	0.0019919	0.00910088	yes	TCONS_00006410	-	-	-	-	-	-	-	-
XLOC_003568	78.6767	125.743	1.57	3.45	1.13583	0.000876137	0.00453199	yes	TCONS_00006447	-	-	-	-	-	-	-	-
XLOC_003608	15	29.3333	0.773333	1.81667	1.23213	0.00423014	0.017008	yes	TCONS_00006525	glycoside hydrolase family 115 protein [Glonium stellatum]	-	-	-	-	-	-	-
XLOC_003771	16.3333	33.6667	0.82	2.08	1.34289	0.000335566	0.00196939	yes	TCONS_00006810	Pc16g13940 [Penicillium rubens Wisconsin 54-1255]	-	-	-	-	-	-	-
XLOC_003774	253.333	54.6667	9.83	2.64	-1.89665	1.49e-11	3.7e-10	yes	TCONS_00006815	Cytochrome P450, E-class, group I [Penicillium italicum]	-	-	-	-	-	GO:0016491//oxidoreductase activity;GO:0046906//tetrapyrrole binding;GO:0043169//cation binding;GO:0046914//transition metal ion binding;GO:1901363//heterocyclic compound binding;GO:0003824//catalytic activity;GO:0046872//metal ion binding;GO:0097159//organic cyclic compound binding;GO:0043167//ion binding;GO:0005488//binding	GO:0008152//metabolic process;GO:0044699//single-organism process;GO:0044710//single-organism metabolic process
XLOC_003784	29.82	48.4667	1.74667	3.51667	1.0096	0.00302696	0.0128545	yes	TCONS_00006835	Sugar and other transporter [Aspergillus parasiticus SU-1]	-	-	-	-	GO:0031224//intrinsic component of membrane;GO:0044425//membrane part;GO:0016020//membrane	GO:0005215//transporter activity;GO:0022857//transmembrane transporter activity	GO:0044699//single-organism process;GO:0009987//cellular process;GO:1902578//single-organism localization;GO:0044763//single-organism cellular process;GO:0044765//single-organism transport;GO:0051179//localization;GO:0051234//establishment of localization;GO:0006810//transport
XLOC_003794	69.3333	186	3.78333	12.5567	1.73072	8.14e-10	1.55e-08	yes	TCONS_00006849	TPA: pyridoxamine 5'-phosphate oxidase family protein [Aspergillus flavus]	-	-	-	-	-	GO:0005488//binding;GO:1901265//nucleoside phosphate binding;GO:0016740//transferase activity;GO:0016491//oxidoreductase activity;GO:0097367//carbohydrate derivative binding;GO:0016746//transferase activity, transferring acyl groups;GO:0016641//oxidoreductase activity, acting on the CH-NH2 group of donors, oxygen as acceptor;GO:0016747//transferase activity, transferring acyl groups other than am…	GO:0008152//metabolic process;GO:0006732//coenzyme metabolic process;GO:0009987//cellular process;GO:0051186//cofactor metabolic process;GO:0009058//biosynthetic process;GO:0044237//cellular metabolic process;GO:0009108//coenzyme biosynthetic process;GO:0044699//single-organism process;GO:0051188//cofactor biosynthetic process;GO:0044249//cellular biosynthetic process;GO:0044710//single-organism …
XLOC_003833	25.6667	102.333	1.58667	8.01667	2.337	7.24e-10	1.38e-08	yes	TCONS_00006919	Polynucleotidyl transferase, ribonuclease H fold [Penicillium camemberti]	-	-	-	-	-	-	-
XLOC_003839	0.333333	7.33333	0.09	2.28333	4.66507	5.68e-05	0.000413375	yes	TCONS_00006932	-	-	-	-	-	-	-	-
XLOC_003865	4.18	20.5333	0.283333	1.72333	2.60463	3e-05	0.00023361	yes	TCONS_00006979	Sugar and other transporter [Aspergillus parasiticus SU-1]	-	-	-	-	GO:0005622//intracellular;GO:0044425//membrane part;GO:0043231//intracellular membrane-bounded organelle;GO:0005623//cell;GO:0044424//intracellular part;GO:0043229//intracellular organelle;GO:0016020//membrane;GO:0044464//cell part;GO:0043226//organelle;GO:0031224//intrinsic component of membrane;GO:0043227//membrane-bounded organelle	GO:0001071//nucleic acid binding transcription factor activity;GO:0043167//ion binding;GO:0046872//metal ion binding;GO:0022857//transmembrane transporter activity;GO:0043169//cation binding;GO:0005215//transporter activity;GO:0046914//transition metal ion binding;GO:0005488//binding;GO:0003700//transcription factor activity, sequence-specific DNA binding	GO:2001141//regulation of RNA biosynthetic process;GO:0006810//transport;GO:0031323//regulation of cellular metabolic process;GO:0010468//regulation of gene expression;GO:0009889//regulation of biosynthetic process;GO:2000112//regulation of cellular macromolecule biosynthetic process;GO:0051252//regulation of RNA metabolic process;GO:0065007//biological regulation;GO:0051179//localization;GO:0019…
XLOC_003875	27.3333	81	1.9	6.86667	1.85361	3.44e-09	5.92e-08	yes	TCONS_00006993	-	-	-	-	-	-	-	-
XLOC_003880	9.66667	60.6667	0.563333	4.48333	2.99251	3.47e-15	1.34e-13	yes	TCONS_00007003	Pc23g00600 [Penicillium rubens Wisconsin 54-1255]	-	-	-	-	-	-	-
XLOC_003887	67	8071	9.12	1355.84	7.21593	1.09e-50	3.5e-48	yes	TCONS_00007014	similar to An08g09880 [Aspergillus kawachii IFO 4308]	-	-	-	-	-	-	-
XLOC_003917	83.3067	185.043	1.39333	3.87	1.47379	5.3e-06	4.91e-05	yes	TCONS_00007068	hypothetical protein AFLA70_384g000590, partial [Aspergillus flavus AF70]	-	-	-	-	-	-	-
XLOC_003919	51	117	2.73	7.54333	1.4663	6.58e-05	0.000471722	yes	TCONS_00007070	hypothetical protein AFLA70_32g003990 [Aspergillus flavus AF70]	-	-	-	-	-	-	-
XLOC_003983	60	124.333	2.90667	7.35667	1.33969	5.85e-05	0.000423624	yes	TCONS_00007196	hypothetical protein ASPCAL14600 [Aspergillus calidoustus]	-	-	-	-	-	-	-
XLOC_004012	26.6667	47.3333	1.57	3.41	1.11901	0.000703174	0.00374968	yes	TCONS_00007264	-	-	-	-	-	-	-	-
XLOC_004034	0	5.80333	0.001	1.03	10.0084	0.00116703	0.00579411	yes	TCONS_00007294	2-haloalkanoic acid dehalogenase [Colletotrichum orbiculare MAFF 240422]	-	-	-	-	-	-	GO:0097659//nucleic acid-templated transcription;GO:0044260//cellular macromolecule metabolic process;GO:0034654//nucleobase-containing compound biosynthetic process;GO:0018130//heterocycle biosynthetic process;GO:0009059//macromolecule biosynthetic process;GO:0008152//metabolic process;GO:0016070//RNA metabolic process;GO:0006807//nitrogen compound metabolic process;GO:0044249//cellular biosynth…
XLOC_004110	0.333333	14.8633	0.0266667	1.47	5.78463	1.38e-09	2.53e-08	yes	TCONS_00007442	2-haloalkanoic acid dehalogenase [Colletotrichum orbiculare MAFF 240422]	-	-	-	-	-	-	GO:0019438//aromatic compound biosynthetic process;GO:0009987//cellular process;GO:0018130//heterocycle biosynthetic process;GO:0006725//cellular aromatic compound metabolic process;GO:0034645//cellular macromolecule biosynthetic process;GO:0043170//macromolecule metabolic process;GO:0034641//cellular nitrogen compound metabolic process;GO:0009058//biosynthetic process;GO:0044271//cellular nitrog…
XLOC_004234	54.6667	97	3.34333	7.31667	1.1299	7.86e-05	0.000552553	yes	TCONS_00007677	Life-span regulatory factor [Penicillium italicum]	-	-	-	-	-	-	-
XLOC_004276	26.6667	50.6667	2.25667	5.19667	1.20339	0.00298017	0.012715	yes	TCONS_00007757	-	-	-	-	-	-	-	-
XLOC_004423	43.1167	86.12	4.62667	11.3233	1.29125	3.77e-05	0.000287766	yes	TCONS_00008038	-	-	-	-	-	-	-	-
XLOC_004452	73.6667	138	6.51333	14.84	1.18802	0.00192237	0.00883428	yes	TCONS_00008086	deoxyribonuclease Tat-D [Aspergillus flavus AF70]	-	-	-	-	-	GO:0004519//endonuclease activity;GO:0004520//endodeoxyribonuclease activity;GO:0003824//catalytic activity;GO:0016787//hydrolase activity;GO:0004518//nuclease activity;GO:0016788//hydrolase activity, acting on ester bonds;GO:0004536//deoxyribonuclease activity	GO:0008152//metabolic process;GO:1901361//organic cyclic compound catabolic process;GO:0044238//primary metabolic process;GO:0034641//cellular nitrogen compound metabolic process;GO:0090304//nucleic acid metabolic process;GO:1901360//organic cyclic compound metabolic process;GO:0006259//DNA metabolic process;GO:0044270//cellular nitrogen compound catabolic process;GO:0046483//heterocycle metaboli…
XLOC_004504	36.2667	107.613	1.41	5.11667	1.85951	2.86e-10	5.83e-09	yes	TCONS_00008175	hypothetical protein AFLA_018180 [Aspergillus flavus NRRL3357]	-	-	-	-	-	-	-
XLOC_004618	106.667	42.6667	10.9867	5.36333	-1.03455	0.00122981	0.00606013	yes	TCONS_00008391	pyridoxal-dependent decarboxylase [Aspergillus niger]	-	-	-	-	-	-	-
XLOC_004634	9.66667	1	1.99333	0.263333	-2.92022	0.00396421	0.016086	yes	TCONS_00008424	hypothetical protein AFLA_045430 [Aspergillus flavus NRRL3357]	-	-	-	-	-	-	-
XLOC_004635	1.33333	31	0.09	2.44667	4.76475	8.29e-14	2.75e-12	yes	TCONS_00008426	hypothetical protein AFLA70_341g001340 [Aspergillus flavus AF70]	-	-	-	-	-	-	-
XLOC_004734	69.3833	141.817	5.31	13.36	1.33114	1.96e-06	1.99e-05	yes	TCONS_00008601	D-alanine--D-alanine ligase [Aspergillus oryzae RIB40]	-	-	-	-	-	GO:0003824//catalytic activity	-
XLOC_004771	20.95	359.517	1.32667	28.1833	4.40896	6.24e-28	6.38e-26	yes	TCONS_00008675	D-alanine--D-alanine ligase [Aspergillus oryzae RIB40]	-	-	-	-	-	GO:0003824//catalytic activity;GO:0005488//binding;GO:0016874//ligase activity;GO:0043167//ion binding	-
XLOC_004814	31.3333	91.6667	1.32	4.74	1.84435	2.6e-08	3.84e-07	yes	TCONS_00008762	hypothetical protein AFLA_111440 [Aspergillus flavus NRRL3357]	-	-	-	-	-	-	-
XLOC_004903	154	286	11.08	25.1567	1.18298	2.5e-05	0.000197229	yes	TCONS_00008950	DnaJ domain protein [Aspergillus oryzae RIB40]	-	-	-	-	-	-	-
XLOC_004966	231.667	467.667	3.86667	9.58333	1.30944	2.71e-06	2.67e-05	yes	TCONS_00009074	hypothetical protein AFLA70_553g000341 [Aspergillus flavus AF70]	-	-	-	-	-	-	-
XLOC_005020	1.78667	12.72	0.206667	1.86667	3.17509	0.000181243	0.00115826	yes	TCONS_00009163	-	-	-	-	-	-	-	-
XLOC_005059	9.33333	22.3333	0.536667	1.54	1.52083	0.000670508	0.00359372	yes	TCONS_00009246	-	-	-	-	-	-	-	-
XLOC_005065	7.88	4001.61	0.583333	362.903	9.28105	5.01e-106	5.94e-102	yes	TCONS_00009257	conidiation protein [Aspergillus flavus AF70]	-	-	-	-	GO:0044464//cell part;GO:0005622//intracellular;GO:0044424//intracellular part;GO:0005623//cell	-	-
XLOC_005070	0	2.66667	0.001	0.4	8.64386	0.0148787	0.0477221	yes	TCONS_00009262	chitin binding protein [Colletotrichum tofieldiae]	-	-	-	-	-	-	-
XLOC_005154	4.33333	15	1.01667	4.38333	2.10818	0.000418988	0.00238809	yes	TCONS_00009400	Meiosis protein SPO22/ZIP4 like [Aspergillus parasiticus SU-1]	-	-	-	-	-	-	-
XLOC_005163	123.333	11	19.69	2.15	-3.19505	3.28e-10	6.6e-09	yes	TCONS_00009411	hypothetical protein AFLA_135310 [Aspergillus flavus NRRL3357]	-	-	-	-	-	-	-
XLOC_005251	11.3333	23.3333	1.41667	3.59667	1.34416	0.00100844	0.00510941	yes	TCONS_00009594	polysaccharide deacetylase [Aspergillus oryzae RIB40]	-	-	-	-	-	GO:0001882//nucleoside binding;GO:0097367//carbohydrate derivative binding;GO:0017111//nucleoside-triphosphatase activity;GO:0016817//hydrolase activity, acting on acid anhydrides;GO:0097159//organic cyclic compound binding;GO:0036094//small molecule binding;GO:0016462//pyrophosphatase activity;GO:0032550//purine ribonucleoside binding;GO:1901363//heterocyclic compound binding;GO:0032549//ribonuc…	GO:0044238//primary metabolic process;GO:0008152//metabolic process
XLOC_005289	111.333	1.33333	7.23333	0.106667	-6.08348	1.79e-28	1.95e-26	yes	TCONS_00009659	similar to An06g00150 [Aspergillus niger]	-	-	-	-	-	-	-
XLOC_005293	14.6667	31.3333	2.46667	6.41333	1.37851	0.000784394	0.00412947	yes	TCONS_00009666	-	-	-	-	-	-	-	-
XLOC_005409	64.6667	143.333	3.09	8.35	1.43417	0.000138114	0.000907574	yes	TCONS_00009897	hypothetical protein AFLA_114850 [Aspergillus flavus NRRL3357]	-	-	-	-	-	-	-
XLOC_005599	11.3333	19.3333	0.866667	1.84667	1.09137	0.0151951	0.0485009	yes	TCONS_00010240	-	-	-	-	-	-	-	-
XLOC_005617	347.667	67.3333	56.0133	13.55	-2.04748	7.92e-15	2.91e-13	yes	TCONS_00010275	cofilin [Aspergillus oryzae RIB40]	-	-	-	-	GO:0005623//cell;GO:0005622//intracellular;GO:0044464//cell part	-	-
XLOC_005633	7	0	0.783333	0.001	-9.61348	0.00175043	0.00819006	yes	TCONS_00010307	methionine permease [Aspergillus oryzae RIB40]	-	-	-	-	GO:0016020//membrane;GO:0044425//membrane part;GO:0031224//intrinsic component of membrane	GO:0022857//transmembrane transporter activity;GO:0022892//substrate-specific transporter activity;GO:0008509//anion transmembrane transporter activity;GO:0008514//organic anion transmembrane transporter activity;GO:0046943//carboxylic acid transmembrane transporter activity;GO:0005215//transporter activity;GO:0022891//substrate-specific transmembrane transporter activity;GO:0015075//ion transmem…	GO:0006865//amino acid transport;GO:0006811//ion transport;GO:0006820//anion transport;GO:0006810//transport;GO:0071705//nitrogen compound transport;GO:0051179//localization;GO:0051234//establishment of localization;GO:0044699//single-organism process;GO:0015711//organic anion transport;GO:0046942//carboxylic acid transport;GO:0015849//organic acid transport;GO:0044765//single-organism transport;…
XLOC_005650	6.33333	0.666667	0.803333	0.106667	-2.91289	0.00581774	0.0220743	yes	TCONS_00010330	hypothetical protein AFLA_075600 [Aspergillus flavus NRRL3357]	-	-	-	-	-	-	-
XLOC_005836	412.333	130	18.63	7.16333	-1.37892	7.22e-08	9.97e-07	yes	TCONS_00010689	Eukaryotic aspartyl protease family protein [Cladophialophora carrionii]	-	-	-	-	-	-	-
XLOC_005908	247.667	88.3333	9.06333	3.92667	-1.20674	1.61e-05	0.000132455	yes	TCONS_00010825	hypothetical protein AOR_1_678134 [Aspergillus oryzae RIB40]	-	-	-	-	-	-	-
XLOC_005914	23.3333	127.667	4.05667	27.4567	2.75879	1.22e-13	3.95e-12	yes	TCONS_00010836	hypothetical protein AFLA70_216g001572 [Aspergillus flavus AF70]	-	-	-	-	-	-	-
XLOC_005926	694	180	61.2233	20.0167	-1.61288	2.94e-06	2.87e-05	yes	TCONS_00010851	DUF1766-domain-containing protein [Alternaria alternata]	-	-	-	-	-	-	-
XLOC_005967	610	16.3333	60.1067	2.01333	-4.89987	1.4e-21	9.59e-20	yes	TCONS_00010914	conserved hypothetical protein [Aspergillus flavus NRRL3357]	-	-	-	-	-	-	-
XLOC_005991	98.1767	474.763	0.733333	4.47	2.60773	1.47e-13	4.69e-12	yes	TCONS_00010958	nonribosomal peptide synthase [Aspergillus oryzae RIB40]	-	-	-	-	-	GO:0019842//vitamin binding;GO:0005488//binding;GO:0036094//small molecule binding	GO:0046483//heterocycle metabolic process;GO:0009987//cellular process;GO:0044249//cellular biosynthetic process;GO:0044710//single-organism metabolic process;GO:0018130//heterocycle biosynthetic process;GO:0071704//organic substance metabolic process;GO:1901564//organonitrogen compound metabolic process;GO:0006807//nitrogen compound metabolic process;GO:0034641//cellular nitrogen compound metabo…
XLOC_006024	185.667	60	22.1567	8.77333	-1.33654	0.000128094	0.000853397	yes	TCONS_00011014	hypothetical protein AFLA_003960 [Aspergillus flavus NRRL3357]	-	-	-	-	-	GO:0005488//binding;GO:0046872//metal ion binding;GO:0043167//ion binding;GO:0043169//cation binding	-
XLOC_006048	93.49	9.57	0.73	0.09	-3.0199	0.00095341	0.00485547	yes	TCONS_00011052	nonribosomal peptide synthase [Aspergillus oryzae RIB40]	-	-	-	-	-	-	GO:0009987//cellular process;GO:0008152//metabolic process
XLOC_006055	471.667	876.667	191.307	441.197	1.20553	1.44e-07	1.9e-06	yes	TCONS_00011065	-	-	-	-	-	-	-	-
XLOC_006123	44.6667	78.6667	1.99	4.25667	1.09696	0.00233177	0.0104092	yes	TCONS_00011182	Pc13g13050 [Penicillium rubens Wisconsin 54-1255]	-	-	-	-	-	GO:0016740//transferase activity;GO:0003824//catalytic activity	-
XLOC_006136	0.333333	121.333	0.05	21.6067	8.75533	2.62e-32	3.45e-30	yes	TCONS_00011207	hypothetical protein AFLA_137900 [Aspergillus flavus NRRL3357]	-	-	-	-	-	-	-
XLOC_006336	1	4.33333	0.24	1.32667	2.4667	0.012836	0.0422794	yes	TCONS_00011559	Cell death-inducing p53-target protein 1 [Talaromyces marneffei PM1]	-	-	-	-	-	-	-
XLOC_006495	3514.67	5907.33	545.443	1132.4	1.05388	2.71e-07	3.35e-06	yes	TCONS_00011847	nuclear transport factor 2 [Trichophyton violaceum]	-	-	-	-	GO:0043231//intracellular membrane-bounded organelle;GO:0043227//membrane-bounded organelle;GO:0044424//intracellular part;GO:0005623//cell;GO:0005737//cytoplasm;GO:0005622//intracellular;GO:0012505//endomembrane system;GO:0043229//intracellular organelle;GO:0044464//cell part;GO:0043226//organelle;GO:0044444//cytoplasmic part	GO:0005515//protein binding;GO:0005488//binding;GO:0031267//small GTPase binding;GO:0017016//Ras GTPase binding;GO:0019899//enzyme binding;GO:0051020//GTPase binding	GO:0045184//establishment of protein localization;GO:0006886//intracellular protein transport;GO:0008104//protein localization;GO:0070727//cellular macromolecule localization;GO:0051641//cellular localization;GO:0015031//protein transport;GO:0046907//intracellular transport;GO:0051179//localization;GO:0071702//organic substance transport;GO:0033036//macromolecule localization;GO:0006810//transpor…
XLOC_006542	45.6667	80.3333	3.08667	6.68667	1.11524	0.000123649	0.00082672	yes	TCONS_00011936	Uncharacterized protein T310_2108 [Rasamsonia emersonii CBS 393.64]	-	-	-	-	-	-	-
XLOC_006614	89.3333	14.3333	10.5467	2.05333	-2.36075	1.23e-09	2.3e-08	yes	TCONS_00012067	-	-	-	-	-	-	-	-
XLOC_006615	240.333	41.6667	18.1567	3.85	-2.23757	1.07e-12	3.01e-11	yes	TCONS_00012068	C6 transcription factor [Talaromyces cellulolyticus]	-	-	-	-	-	-	GO:0009059//macromolecule biosynthetic process;GO:0008152//metabolic process;GO:1901576//organic substance biosynthetic process;GO:0034641//cellular nitrogen compound metabolic process;GO:0071704//organic substance metabolic process;GO:0016070//RNA metabolic process;GO:0019438//aromatic compound biosynthetic process;GO:0006725//cellular aromatic compound metabolic process;GO:0009987//cellular pro…
XLOC_006646	23.3333	93	1.40667	6.86667	2.28733	4.29e-10	8.55e-09	yes	TCONS_00012127	serine/threonine protein kinase [Aspergillus luchuensis]	-	-	-	-	-	GO:0016740//transferase activity;GO:0016772//transferase activity, transferring phosphorus-containing groups;GO:0016301//kinase activity;GO:0016773//phosphotransferase activity, alcohol group as acceptor;GO:0003824//catalytic activity	GO:0044237//cellular metabolic process;GO:0008152//metabolic process;GO:0009987//cellular process;GO:0006796//phosphate-containing compound metabolic process;GO:0006793//phosphorus metabolic process
XLOC_006662	12.6667	2.66667	2.03333	0.523333	-1.95804	0.00802527	0.0286537	yes	TCONS_00012155	Major Facilitator Superfamily protein [Aspergillus parasiticus SU-1]	-	-	-	-	-	-	-
XLOC_006676	14.6667	81.3333	2.88	19.9233	2.79032	1.96e-13	6.13e-12	yes	TCONS_00012181	duf1857 domain-containing protein [Phialocephala scopiformis]	-	-	-	-	-	-	-
XLOC_006677	14.3333	24.6667	1.25	2.65	1.08406	0.012426	0.0411573	yes	TCONS_00012182	-	-	-	-	-	-	-	-
XLOC_006689	3.66667	14.3333	0.793333	3.79	2.2562	0.000359648	0.00208902	yes	TCONS_00012205	Cupin, RmlC-type [Penicillium roqueforti FM164]	-	-	-	-	-	-	-
XLOC_006697	106	38.6667	13.3133	6.00667	-1.14824	0.000137368	0.000904171	yes	TCONS_00012218	cipC1 protein, concanamycin induced protein C [Aspergillus oryzae RIB40]	-	-	-	-	-	-	-
XLOC_006794	21	4	1.39333	0.333333	-2.0635	0.00134686	0.00653914	yes	TCONS_00012409	guanine nucleotide-binding protein alpha-3 subunit [Aspergillus udagawae]	-	-	-	-	-	GO:0036094//small molecule binding;GO:0003824//catalytic activity;GO:0005488//binding;GO:1901265//nucleoside phosphate binding;GO:0016787//hydrolase activity;GO:0097159//organic cyclic compound binding;GO:0017076//purine nucleotide binding;GO:0000166//nucleotide binding;GO:1901363//heterocyclic compound binding;GO:0005515//protein binding	GO:0065007//biological regulation;GO:0044763//single-organism cellular process;GO:0023052//signaling;GO:0050896//response to stimulus;GO:0050789//regulation of biological process;GO:0050794//regulation of cellular process;GO:0009987//cellular process;GO:0044700//single organism signaling;GO:0007165//signal transduction;GO:0044699//single-organism process;GO:0007166//cell surface receptor signalin…
XLOC_006870	2.34667	92.8	0.183333	8.88667	5.5991	4.05e-23	3.1e-21	yes	TCONS_00012545	similar to An13g01660 [Aspergillus niger]	-	-	-	-	-	-	-
XLOC_006871	0	174	0.001	15.7633	13.9443	9.88e-36	1.43e-33	yes	TCONS_00012546	hypothetical protein MAC_02849 [Metarhizium acridum CQMa 102]	-	-	-	-	-	-	-
XLOC_006885	23.3333	105.333	3.04	16.85	2.47061	8.7e-13	2.49e-11	yes	TCONS_00012567	-	-	-	-	-	-	-	-
XLOC_006909	0	74.3333	0.001	3.27667	11.678	6.05e-30	6.97e-28	yes	TCONS_00012605	drug resistance protein YOR378W [Aspergillus udagawae]	-	-	-	-	GO:0016020//membrane;GO:0031224//intrinsic component of membrane;GO:0044425//membrane part	-	GO:0008152//metabolic process;GO:0009987//cellular process;GO:0044238//primary metabolic process;GO:0044763//single-organism cellular process;GO:0036211//protein modification process;GO:0043412//macromolecule modification;GO:0071704//organic substance metabolic process;GO:0019538//protein metabolic process;GO:0044699//single-organism process;GO:0043170//macromolecule metabolic process
XLOC_006910	67.6533	5919.53	5.17333	554.433	6.74378	3.34e-70	3.04e-67	yes	TCONS_00012606	similar to An13g01660 [Aspergillus niger]	-	-	-	-	-	-	-
XLOC_006911	3	247	0.21	21.1167	6.65185	4.44e-42	9.95e-40	yes	TCONS_00012607	protein yukj [Fusarium avenaceum]	-	-	-	-	-	-	-
XLOC_006913	0	23	0.001	2.79667	11.4495	7.46e-10	1.42e-08	yes	TCONS_00012609	leucine aminopeptidase 1 [Aspergillus oryzae RIB40]	-	-	-	-	-	GO:0008233//peptidase activity;GO:0070011//peptidase activity, acting on L-amino acid peptides;GO:0016787//hydrolase activity;GO:0003824//catalytic activity;GO:0008238//exopeptidase activity	GO:0019538//protein metabolic process;GO:0071704//organic substance metabolic process;GO:0008152//metabolic process;GO:0044238//primary metabolic process;GO:0043170//macromolecule metabolic process
XLOC_007057	0.666667	5.33333	0.0633333	0.63	3.31431	0.00443692	0.0177074	yes	TCONS_00012880	-	-	-	-	-	-	-	-
XLOC_007082	1002.33	342.667	40.1667	16.95	-1.24471	1.82e-10	3.8e-09	yes	TCONS_00012924	O-methylsterigmatocystin oxidoreductase [Aspergillus oryzae RIB40]	-	-	-	-	-	GO:0046872//metal ion binding;GO:0097159//organic cyclic compound binding;GO:0003824//catalytic activity;GO:1901363//heterocyclic compound binding;GO:0005488//binding;GO:0046906//tetrapyrrole binding;GO:0046914//transition metal ion binding;GO:0016491//oxidoreductase activity;GO:0043167//ion binding;GO:0043169//cation binding	GO:0044710//single-organism metabolic process;GO:0008152//metabolic process;GO:0044699//single-organism process
XLOC_007143	2117.33	655	161.427	61.54	-1.39128	2.57e-07	3.19e-06	yes	TCONS_00013032	hypothetical protein AOR_1_366194 [Aspergillus oryzae RIB40]	-	-	-	-	-	-	-
XLOC_007199	6.33333	363.333	1.51667	105.527	6.12056	1.01e-51	3.54e-49	yes	TCONS_00013149	hypothetical protein AOR_1_1896194 [Aspergillus oryzae RIB40]	-	-	-	-	-	-	-
XLOC_007219	6.66667	55	0.62	6.33667	3.35338	2.17e-14	7.65e-13	yes	TCONS_00013177	short-chain dehydrogenase/reductase [Aspergillus flavus AF70]	-	-	-	-	-	-	GO:0008152//metabolic process
XLOC_007258	0	3.66667	0.001	1.1	10.1033	0.00158042	0.00748616	yes	TCONS_00013249	hypothetical protein AFLA_122420 [Aspergillus flavus NRRL3357]	-	-	-	-	-	-	-
XLOC_007261	9.33333	24.6667	0.54	1.73667	1.68529	0.000110864	0.000751834	yes	TCONS_00013253	hypothetical protein ACN38_g612 [Penicillium nordicum]	-	-	-	-	-	-	-
XLOC_007291	221.667	1534	23.96	204.29	3.09192	1e-11	2.53e-10	yes	TCONS_00013302	hypothetical protein AFLA_121670 [Aspergillus flavus NRRL3357]	-	-	-	-	-	-	-
XLOC_007311	0	5.66667	0.001	1.53667	10.5856	0.00011755	0.000790752	yes	TCONS_00013342	-	-	-	-	-	-	-	-
XLOC_007327	0.333333	9.33333	0.05	1.74	5.12102	1.48e-06	1.55e-05	yes	TCONS_00013375	Zinc finger, C3HC4 RING-type [Penicillium camemberti]	-	-	-	-	-	GO:0043167//ion binding;GO:0043169//cation binding;GO:0046914//transition metal ion binding;GO:0046872//metal ion binding;GO:0005488//binding	-
XLOC_007351	18	42.6667	1.47333	4.34667	1.56083	1.41e-05	0.000118269	yes	TCONS_00013418	hypothetical protein AFLA70_2g008540 [Aspergillus flavus AF70]	-	-	-	-	-	-	-
XLOC_007392	205.667	21	41.0567	5.21	-2.97826	3.46e-13	1.03e-11	yes	TCONS_00013492	translation initiation inhibitor [Aspergillus oryzae RIB40]	-	-	-	-	-	-	-
XLOC_007405	0.666667	16	0.08	2.36333	4.88468	2.92e-10	5.93e-09	yes	TCONS_00013510	-	-	-	-	-	-	-	-
XLOC_007411	163.737	48.2333	11.7033	4.33667	-1.43226	5.48e-05	0.000400217	yes	TCONS_00013520	similar to An01g11330 [Aspergillus kawachii IFO 4308]	-	-	-	-	-	-	-
XLOC_007412	14.6667	2	1.93	0.33	-2.54806	0.000229692	0.00142043	yes	TCONS_00013521	integral membrane protein [Metarhizium anisopliae]	-	-	-	-	-	GO:0003824//catalytic activity	-
XLOC_007463	3	15	0.336667	2.09	2.63411	5.71e-05	0.000414848	yes	TCONS_00013625	-	-	-	-	-	-	-	-
XLOC_007468	7	22.6667	0.88	3.63333	2.04572	3.18e-05	0.000247017	yes	TCONS_00013636	-	-	-	-	-	-	-	-
XLOC_007469	244.667	42.3333	26.9167	5.81333	-2.21106	9.82e-14	3.22e-12	yes	TCONS_00013637	Pc20g07120 [Penicillium rubens Wisconsin 54-1255]	-	-	-	-	GO:0030054//cell junction;GO:0005911//cell-cell junction;GO:0043296//apical junction complex	-	-
XLOC_007507	73.6667	17.6667	2.29	0.676667	-1.75883	2.31e-06	2.3e-05	yes	TCONS_00013696	ABC transporter [Aspergillus parasiticus SU-1]	-	-	-	-	GO:0016020//membrane	GO:0003824//catalytic activity;GO:0016787//hydrolase activity;GO:0005488//binding	GO:0008152//metabolic process
XLOC_007532	207.333	444.667	23.71	62.7567	1.40427	3.45e-09	5.92e-08	yes	TCONS_00013735	Glycosyltransferase sugar-binding region containing DXD motif [Aspergillus parasiticus SU-1]	-	-	-	-	GO:0016020//membrane	-	-
XLOC_007547	151.333	338.333	7.14	19.75	1.46786	1.15e-08	1.81e-07	yes	TCONS_00013759	hypothetical protein AFLA_120670 [Aspergillus flavus NRRL3357]	-	-	-	-	-	-	-
XLOC_007549	3.66667	58.3333	0.206667	4.07667	4.30201	5.35e-21	3.45e-19	yes	TCONS_00013761	hypothetical protein ZTR_08084 [Talaromyces verruculosus]	-	-	-	-	-	-	-
XLOC_007556	3.33333	23	0.266667	2.22333	3.05961	1.2e-08	1.88e-07	yes	TCONS_00013772	similar to An12g07420 [Aspergillus kawachii IFO 4308]	-	-	-	-	-	-	-
XLOC_007558	12.3333	1.33333	0.77	0.106667	-2.85175	5.15e-05	0.000379402	yes	TCONS_00013774	-	-	-	-	-	-	-	-
XLOC_007588	134.333	33	7.77333	2.33	-1.7382	1.76e-07	2.26e-06	yes	TCONS_00013833	-	-	-	-	-	-	-	-
XLOC_007622	2	16.3333	0.266667	2.76667	3.37504	1.52e-07	1.99e-06	yes	TCONS_00013891	-	-	-	-	-	-	-	-
XLOC_007627	3551.6	946.433	180.747	59.5933	-1.60075	2.62e-08	3.86e-07	yes	TCONS_00013899	similar to An01g11330 [Aspergillus kawachii IFO 4308]	-	-	-	-	-	-	-
XLOC_007708	323	71.3333	52.1167	14.0433	-1.89186	1.72e-08	2.62e-07	yes	TCONS_00014025	hypothetical protein PDE_08670 [Penicillium oxalicum 114-2]	-	-	-	-	-	-	-
XLOC_007716	11.3333	36	0.806667	3.19	1.98351	3.44e-07	4.16e-06	yes	TCONS_00014043	chaperone DnaK [Fonsecaea monophora]	-	-	-	-	-	-	-
XLOC_007726	26.4967	55.21	0.693333	1.79	1.36834	0.000371773	0.00214998	yes	TCONS_00014059	-	-	-	-	-	-	-	-
XLOC_007786	140.667	2	22.74	0.413333	-5.78178	2.04e-12	5.63e-11	yes	TCONS_00014176	cutinase [Aspergillus oryzae RIB40]	-	-	-	-	-	GO:0016787//hydrolase activity;GO:0003824//catalytic activity;GO:0052689//carboxylic ester hydrolase activity;GO:0016788//hydrolase activity, acting on ester bonds	-
XLOC_007806	208	371	7.79667	16.9667	1.12177	9.38e-05	0.000651165	yes	TCONS_00014207	unnamed protein product [Aspergillus oryzae RIB40]	-	-	-	-	-	GO:1901363//heterocyclic compound binding;GO:0032550//purine ribonucleoside binding;GO:0097367//carbohydrate derivative binding;GO:0016301//kinase activity;GO:0004672//protein kinase activity;GO:0036094//small molecule binding;GO:0005488//binding;GO:0001882//nucleoside binding;GO:0016740//transferase activity;GO:0016773//phosphotransferase activity, alcohol group as acceptor;GO:0004674//protein s…	GO:0006796//phosphate-containing compound metabolic process;GO:0007154//cell communication;GO:0044699//single-organism process;GO:0009889//regulation of biosynthetic process;GO:0006357//regulation of transcription from RNA polymerase II promoter;GO:0031323//regulation of cellular metabolic process;GO:0050794//regulation of cellular process;GO:0051252//regulation of RNA metabolic process;GO:004593…
XLOC_007889	19.3333	1.66667	2.37667	0.25	-3.24894	2.84e-07	3.49e-06	yes	TCONS_00014371	hypothetical protein AFLA70_38g004441 [Aspergillus flavus AF70]	-	-	-	-	-	-	-
XLOC_007891	18.3333	0	1.75667	0.001	-10.7786	1.95e-07	2.48e-06	yes	TCONS_00014373	integral membrane protein Pth11-like [Aspergillus niger]	-	-	-	-	-	-	-
XLOC_007963	87.86	3.33333	3.98667	0.183333	-4.44264	1.72e-20	1.06e-18	yes	TCONS_00014493	arginase [Trichoderma harzianum]	-	-	-	-	-	-	-
XLOC_008000	20.6667	49.3333	1.46667	4.32	1.55849	0.000121191	0.000813038	yes	TCONS_00014557	-	-	-	-	-	-	-	-
XLOC_008014	48.3333	144.333	2.61667	9.56333	1.86978	1.57e-08	2.42e-07	yes	TCONS_00014585	conidiation-specific protein 6 [Aspergillus udagawae]	-	-	-	-	-	-	-
XLOC_008149	5.66667	13	1.78333	5.06667	1.50646	0.00460189	0.0182004	yes	TCONS_00014835	-	-	-	-	-	-	-	-
XLOC_008169	32.14	0.333333	3.36667	0.0433333	-6.2797	1.73e-10	3.65e-09	yes	TCONS_00014875	hypothetical protein AOR_1_936144 [Aspergillus oryzae RIB40]	-	-	-	-	-	-	-
XLOC_008199	0.333333	9.16	0.0766667	2.55333	5.05764	2.35e-06	2.33e-05	yes	TCONS_00014937	-	-	-	-	-	-	-	-
XLOC_008209	43.6667	520.333	1.38667	20.2233	3.86633	3.97e-34	5.68e-32	yes	TCONS_00014960	fibronectin type III domain protein [Aspergillus kawachii IFO 4308]	-	-	-	-	-	-	-
XLOC_008225	0	6.66667	0.001	1.28333	10.3257	3.5e-05	0.000268505	yes	TCONS_00014996	Pc13g00530 [Penicillium rubens Wisconsin 54-1255]	-	-	-	-	-	-	GO:0009987//cellular process
XLOC_008226	12.3333	5936	0.973333	566.92	9.186	2.76e-95	1.64e-91	yes	TCONS_00014997	Pc13g00530 [Penicillium rubens Wisconsin 54-1255]	-	-	-	-	-	-	-
XLOC_008227	0	23.1733	0.001	1.48667	10.5379	1.82e-10	3.8e-09	yes	TCONS_00014998	-	-	-	-	-	-	-	-
XLOC_008228	0.666667	11	0.126667	2.72	4.4245	1.84e-07	2.36e-06	yes	TCONS_00014999	-	-	-	-	-	-	-	-
XLOC_008261	209.667	15.3333	8.78	0.79	-3.4743	1.95e-18	1.02e-16	yes	TCONS_00015051	related to pathway-specific regulatory protein nit-4 [Fusarium fujikuroi IMI 58289]	-	-	-	-	-	GO:0005488//binding	-
XLOC_008278	27.03	58.9067	1.6	4.34	1.43962	0.00691409	0.0253581	yes	TCONS_00015080	DNA repair protein rhp51 [Aspergillus udagawae]	-	-	-	-	-	-	-
XLOC_008340	9.33333	19	0.57	1.43333	1.33034	0.00258671	0.0113465	yes	TCONS_00015206	-	-	-	-	-	-	-	-
XLOC_008407	11.1933	30.78	0.59	1.86333	1.6591	4.81e-05	0.000358357	yes	TCONS_00015318	Pc13g00230 [Penicillium rubens Wisconsin 54-1255]	-	-	-	-	-	-	-
XLOC_008432	6.33333	13	0.676667	1.73333	1.35703	0.00837486	0.0296255	yes	TCONS_00015358	hypothetical protein AFLA70_65g003901 [Aspergillus flavus AF70]	-	-	-	-	-	-	-
XLOC_008452	16.6667	35.3333	2.44333	6.42667	1.39522	0.000298635	0.00177638	yes	TCONS_00015393	hypothetical protein AFLA_001330 [Aspergillus flavus NRRL3357]	-	-	-	-	GO:0043229//intracellular organelle;GO:0044464//cell part;GO:0043227//membrane-bounded organelle;GO:0043231//intracellular membrane-bounded organelle;GO:0043226//organelle;GO:0005622//intracellular;GO:0005623//cell;GO:0044424//intracellular part	GO:0001071//nucleic acid binding transcription factor activity;GO:0046872//metal ion binding;GO:0043169//cation binding;GO:0003700//transcription factor activity, sequence-specific DNA binding;GO:0043167//ion binding;GO:0005488//binding;GO:0046914//transition metal ion binding	GO:0051171//regulation of nitrogen compound metabolic process;GO:0010468//regulation of gene expression;GO:0019222//regulation of metabolic process;GO:0060255//regulation of macromolecule metabolic process;GO:0050789//regulation of biological process;GO:2001141//regulation of RNA biosynthetic process;GO:0080090//regulation of primary metabolic process;GO:0050794//regulation of cellular process;GO…
XLOC_008496	56	18.3333	1.44667	0.583333	-1.31034	0.00131191	0.00638777	yes	TCONS_00015463	glycosyl transferase [Aspergillus fumigatus Af293]	-	-	-	-	-	GO:0003824//catalytic activity	GO:0008152//metabolic process
XLOC_008502	14	36.3333	1.01	3.26	1.69052	8.34e-05	0.000583624	yes	TCONS_00015472	hypothetical protein AFLA70_186g001701 [Aspergillus flavus AF70]	-	-	-	-	-	-	-
XLOC_008519	0.666667	4.66667	0.0833333	0.68	3.02857	0.00802088	0.0286467	yes	TCONS_00015501	-	-	-	-	-	-	-	-
XLOC_008543	9.66667	0.333333	1.18667	0.0533333	-4.47573	0.000431162	0.00245043	yes	TCONS_00015540	cutinase 1 [Aspergillus oryzae RIB40]	-	-	-	-	-	GO:0052689//carboxylic ester hydrolase activity;GO:0016788//hydrolase activity, acting on ester bonds;GO:0003824//catalytic activity;GO:0016787//hydrolase activity	GO:1901575//organic substance catabolic process;GO:0044238//primary metabolic process;GO:0044699//single-organism process;GO:0009987//cellular process;GO:0008152//metabolic process;GO:0071704//organic substance metabolic process;GO:0005975//carbohydrate metabolic process;GO:0009056//catabolic process;GO:0006629//lipid metabolic process;GO:0044710//single-organism metabolic process;GO:0016052//car…
XLOC_008556	1429.88	465.493	43.65	17.6933	-1.30278	2.09e-10	4.31e-09	yes	TCONS_00015560	ubiE/COQ5 methyltransferase [Aspergillus flavus AF70]	-	-	-	-	GO:0005623//cell;GO:0005737//cytoplasm;GO:0005622//intracellular;GO:0044424//intracellular part;GO:0043231//intracellular membrane-bounded organelle;GO:0044464//cell part;GO:0043227//membrane-bounded organelle;GO:0043229//intracellular organelle;GO:0044444//cytoplasmic part;GO:0043226//organelle	GO:0016740//transferase activity;GO:0016741//transferase activity, transferring one-carbon groups;GO:0001071//nucleic acid binding transcription factor activity;GO:0003824//catalytic activity;GO:0043169//cation binding;GO:0046872//metal ion binding;GO:0005488//binding;GO:0043167//ion binding;GO:0046914//transition metal ion binding;GO:0003700//transcription factor activity, sequence-specific DNA …	GO:0019219//regulation of nucleobase-containing compound metabolic process;GO:0060255//regulation of macromolecule metabolic process;GO:0019222//regulation of metabolic process;GO:0050794//regulation of cellular process;GO:0009889//regulation of biosynthetic process;GO:0080090//regulation of primary metabolic process;GO:0031323//regulation of cellular metabolic process;GO:0006355//regulation of t…
XLOC_008566	0	10.3333	0.001	2.53	11.3049	5.79e-08	8.12e-07	yes	TCONS_00015574	-	-	-	-	-	-	-	-
XLOC_008571	1.33333	14	0.146667	1.87333	3.67499	1.37e-06	1.45e-05	yes	TCONS_00015581	BTB/POZ fold [Penicillium camemberti]	-	-	-	-	-	-	-
XLOC_008586	57.0867	85.7667	2.88667	6.12667	1.0857	0.00140508	0.00678293	yes	TCONS_00015608	Zn(II)2Cys6 transcription factor [Aspergillus flavus AF70]	-	-	-	-	-	-	GO:0034645//cellular macromolecule biosynthetic process;GO:0018130//heterocycle biosynthetic process;GO:0044260//cellular macromolecule metabolic process;GO:0009058//biosynthetic process;GO:0071704//organic substance metabolic process;GO:0043170//macromolecule metabolic process;GO:0006807//nitrogen compound metabolic process;GO:0034654//nucleobase-containing compound biosynthetic process;GO:00160…
XLOC_008588	4.33333	15.6667	1.38667	6.02667	2.11974	0.000446718	0.00252925	yes	TCONS_00015613	poly(A) polymerase pla1 [Aspergillus oryzae RIB40]	-	-	-	-	-	GO:0003676//nucleic acid binding;GO:1901363//heterocyclic compound binding;GO:0016740//transferase activity;GO:0016772//transferase activity, transferring phosphorus-containing groups;GO:0016779//nucleotidyltransferase activity;GO:0003824//catalytic activity;GO:0097159//organic cyclic compound binding;GO:0070566//adenylyltransferase activity;GO:0005488//binding	GO:0044260//cellular macromolecule metabolic process;GO:0034641//cellular nitrogen compound metabolic process;GO:0006725//cellular aromatic compound metabolic process;GO:1901360//organic cyclic compound metabolic process;GO:0090304//nucleic acid metabolic process;GO:0071704//organic substance metabolic process;GO:0006139//nucleobase-containing compound metabolic process;GO:0009987//cellular proce…
XLOC_008640	884.217	1474.94	27.4733	56.13	1.03074	1.33e-06	1.41e-05	yes	TCONS_00015703	Catalytic domain of the Serine/Threonine Kinase Serine-aRginine Protein Kinase [Aspergillus parasiticus SU-1]	-	-	-	-	GO:0043227//membrane-bounded organelle;GO:0005856//cytoskeleton;GO:0044424//intracellular part;GO:0005622//intracellular;GO:0044430//cytoskeletal part;GO:0043228//non-membrane-bounded organelle;GO:0005737//cytoplasm;GO:0044446//intracellular organelle part;GO:0005816//spindle pole body;GO:0044422//organelle part;GO:0005623//cell;GO:0005815//microtubule organizing center;GO:0043232//intracellular …	GO:0004672//protein kinase activity;GO:0097159//organic cyclic compound binding;GO:0036094//small molecule binding;GO:0016740//transferase activity;GO:1901363//heterocyclic compound binding;GO:0003824//catalytic activity;GO:0001882//nucleoside binding;GO:0016779//nucleotidyltransferase activity;GO:0001883//purine nucleoside binding;GO:0016772//transferase activity, transferring phosphorus-contain…	GO:0008152//metabolic process;GO:0051173//positive regulation of nitrogen compound metabolic process;GO:0007346//regulation of mitotic cell cycle;GO:1901990//regulation of mitotic cell cycle phase transition;GO:0050896//response to stimulus;GO:0042306//regulation of protein import into nucleus;GO:0071704//organic substance metabolic process;GO:0036211//protein modification process;GO:1900180//reg…
XLOC_008658	68.3567	116.863	3.02333	6.4	1.08193	0.000594859	0.00324098	yes	TCONS_00015739	GDSL-like lipase/acylhydrolase domain protein [Aspergillus flavus NRRL3357]	-	-	-	-	-	GO:0003824//catalytic activity	-
XLOC_008735	10.3333	23.6667	0.573333	1.64667	1.5221	0.00160491	0.00758399	yes	TCONS_00015874	hypothetical protein AFLA_043200 [Aspergillus flavus NRRL3357]	-	-	-	-	-	-	-
XLOC_008740	74.3333	29.3333	5.46667	2.68	-1.02843	0.00204743	0.00929729	yes	TCONS_00015881	glycoside hydrolase family 2 protein [Aspergillus niger CBS 513.88]	-	-	-	-	-	GO:0003824//catalytic activity;GO:0016787//hydrolase activity;GO:0016798//hydrolase activity, acting on glycosyl bonds;GO:0004553//hydrolase activity, hydrolyzing O-glycosyl compounds	GO:0044238//primary metabolic process;GO:0008152//metabolic process
XLOC_008755	143	374.667	4.86	15.54	1.67696	2.77e-07	3.41e-06	yes	TCONS_00015913	hypothetical protein AFLA70_26g004852 [Aspergillus flavus AF70]	-	-	-	-	-	-	-
XLOC_008822	1683.67	3061	429.3	944.633	1.13777	0.00858341	0.030228	yes	TCONS_00016047	Herpesvirus Glycoprotein B [Aspergillus parasiticus SU-1]	-	-	-	-	-	-	-
XLOC_008918	11.3333	24	0.76	2.02667	1.41504	0.00391935	0.0159313	yes	TCONS_00016226	-	-	-	-	-	-	-	-
XLOC_008990	89	32.6667	6.04	2.75	-1.13512	0.000109527	0.000743192	yes	TCONS_00016377	-	-	-	-	-	-	-	-
XLOC_009032	4607.33	9262.33	193.687	479.01	1.30633	6.49e-06	5.88e-05	yes	TCONS_00016438	MFS transporter [Aspergillus oryzae RIB40]	-	-	-	-	GO:0005737//cytoplasm;GO:0098588//bounding membrane of organelle;GO:0005777//peroxisome;GO:0098805//whole membrane;GO:0043229//intracellular organelle;GO:0031090//organelle membrane;GO:0044422//organelle part;GO:0044446//intracellular organelle part;GO:0043231//intracellular membrane-bounded organelle;GO:0031224//intrinsic component of membrane;GO:0031300//intrinsic component of organelle membran…	-	GO:0071840//cellular component organization or biogenesis;GO:0016043//cellular component organization;GO:0044763//single-organism cellular process;GO:0044699//single-organism process;GO:0009987//cellular process;GO:0006996//organelle organization
XLOC_009072	280.667	1210.33	26.72	142.71	2.41709	4.27e-13	1.27e-11	yes	TCONS_00016502	Pc12g13490 [Penicillium rubens Wisconsin 54-1255]	-	-	-	-	-	-	-
XLOC_009075	402.167	2	73.3133	0.473333	-7.27508	1.63e-14	5.77e-13	yes	TCONS_00016506	hypothetical protein AOR_1_314174 [Aspergillus oryzae RIB40]	-	-	-	-	-	-	-
XLOC_009080	292.333	626.667	29.26	77.4033	1.40347	6.53e-07	7.44e-06	yes	TCONS_00016517	Pc20g00060 [Penicillium rubens Wisconsin 54-1255]	-	-	-	-	-	-	-
XLOC_009101	1699.67	481	95.4567	33.5167	-1.50997	8.3e-15	3.04e-13	yes	TCONS_00016554	Glycoprotease family protein [Aspergillus parasiticus SU-1]	-	-	-	-	GO:0044464//cell part;GO:0044424//intracellular part;GO:0043227//membrane-bounded organelle;GO:0043229//intracellular organelle;GO:0043226//organelle;GO:0005622//intracellular;GO:0005623//cell;GO:0043231//intracellular membrane-bounded organelle	GO:0016740//transferase activity;GO:0043169//cation binding;GO:0008233//peptidase activity;GO:0043167//ion binding;GO:0070011//peptidase activity, acting on L-amino acid peptides;GO:0004175//endopeptidase activity;GO:0005488//binding;GO:0016787//hydrolase activity;GO:0016746//transferase activity, transferring acyl groups;GO:0003824//catalytic activity	GO:0046483//heterocycle metabolic process;GO:0070525//tRNA threonylcarbamoyladenosine metabolic process;GO:0006807//nitrogen compound metabolic process;GO:0000963//mitochondrial RNA processing;GO:0006396//RNA processing;GO:0006996//organelle organization;GO:1901360//organic cyclic compound metabolic process;GO:0006399//tRNA metabolic process;GO:0043412//macromolecule modification;GO:0044763//sing…
XLOC_009140	12.1667	0	2.01	0.001	-10.973	0.000273407	0.00165201	yes	TCONS_00016624	hypothetical protein AOR_1_314174 [Aspergillus oryzae RIB40]	-	-	-	-	-	-	-
XLOC_009197	24.6667	7	1.77	0.616667	-1.52119	0.000831265	0.00432878	yes	TCONS_00016718	expressed protein [Nectria haematococca mpVI 77-13-4]	-	-	-	-	-	-	-
XLOC_009206	171.333	32112	23.31	5320	7.83433	1.61e-32	2.19e-30	yes	TCONS_00016735	hypothetical protein AOR_1_930034 [Aspergillus oryzae RIB40]	-	-	-	-	-	-	-
XLOC_009333	37.6667	8.33333	2.93667	0.806667	-1.86413	7.57e-06	6.71e-05	yes	TCONS_00016944	serine protein kinase [Aspergillus oryzae RIB40]	-	-	-	-	-	GO:0003824//catalytic activity;GO:0016772//transferase activity, transferring phosphorus-containing groups;GO:0016740//transferase activity	GO:0044237//cellular metabolic process;GO:0006796//phosphate-containing compound metabolic process;GO:0008152//metabolic process;GO:0006793//phosphorus metabolic process;GO:0009987//cellular process
XLOC_009693	12	81.6667	1.17667	9.88667	3.07078	1.48e-16	6.38e-15	yes	TCONS_00017610	-	-	-	-	-	-	-	-
XLOC_009787	12.3333	23.3333	1.01667	2.36667	1.21901	0.00676105	0.024943	yes	TCONS_00017783	-	-	-	-	-	-	-	-
XLOC_009800	39.6667	97.6667	3.04667	9.85	1.69289	1.22e-07	1.63e-06	yes	TCONS_00017806	-	-	-	-	-	-	-	-
XLOC_009842	66.3333	149.333	3.59667	9.95333	1.46852	1.16e-08	1.82e-07	yes	TCONS_00017888	Major intrinsic protein [Aspergillus parasiticus SU-1]	-	-	-	-	GO:0016020//membrane;GO:0000322//storage vacuole;GO:0043226//organelle;GO:0005623//cell;GO:0044425//membrane part;GO:0005622//intracellular;GO:0043231//intracellular membrane-bounded organelle;GO:0044444//cytoplasmic part;GO:0043229//intracellular organelle;GO:0005773//vacuole;GO:0043227//membrane-bounded organelle;GO:0005737//cytoplasm;GO:0031224//intrinsic component of membrane;GO:0044424//intr…	GO:0022892//substrate-specific transporter activity;GO:0022891//substrate-specific transmembrane transporter activity;GO:0015166//polyol transmembrane transporter activity;GO:1901476//carbohydrate transporter activity;GO:0015168//glycerol transmembrane transporter activity;GO:1901618//organic hydroxy compound transmembrane transporter activity;GO:0015144//carbohydrate transmembrane transporter ac…	GO:0015718//monocarboxylic acid transport;GO:0015850//organic hydroxy compound transport;GO:0015849//organic acid transport;GO:0051234//establishment of localization;GO:0006820//anion transport;GO:0008643//carbohydrate transport;GO:0044699//single-organism process;GO:0009987//cellular process;GO:0042221//response to chemical;GO:0050896//response to stimulus;GO:0006811//ion transport;GO:0044764//m…
XLOC_009848	130	52.3333	7.03333	3.49	-1.01098	0.000169629	0.00109287	yes	TCONS_00017894	-	-	-	-	-	-	-	-
XLOC_009849	161.667	395	5.16	15.5533	1.59178	3.34e-11	7.88e-10	yes	TCONS_00017895	-	-	-	-	-	-	-	-
XLOC_009962	163	51.6667	9.08	3.58	-1.34273	3.65e-06	3.48e-05	yes	TCONS_00018098	Pc12g08640 [Penicillium rubens Wisconsin 54-1255]	-	-	-	-	-	-	-
XLOC_009964	8	38.6667	0.603333	3.58333	2.57028	2.37e-06	2.36e-05	yes	TCONS_00018100	-	-	-	-	-	-	-	-
XLOC_009966	13	132.667	1.86667	23.41	3.64859	4.35e-19	2.39e-17	yes	TCONS_00018104	hypothetical protein AFLA70_338g001281 [Aspergillus flavus AF70]	-	-	-	-	-	-	-
XLOC_009968	116.667	286.333	23.4933	70.5633	1.58667	0.000238108	0.00146715	yes	TCONS_00018107	hypothetical protein ANOM_002650 [Aspergillus nomius NRRL 13137]	-	-	-	-	-	-	-
XLOC_009983	65	22.6667	3.50667	1.55	-1.17783	0.00680665	0.0250648	yes	TCONS_00018131	L-amino acid oxidase LaoA [Aspergillus oryzae RIB40]	-	-	-	-	-	GO:0003824//catalytic activity	GO:0008152//metabolic process;GO:0044699//single-organism process;GO:0044710//single-organism metabolic process
XLOC_009987	0	31.3333	0.001	6.82	12.7356	4.9e-19	2.65e-17	yes	TCONS_00018137	-	-	-	-	-	-	-	-
XLOC_010056	58.3333	13.3333	6.43	1.81667	-1.82353	1.72e-07	2.21e-06	yes	TCONS_00018246	alcohol dehydrogenase [Aspergillus nomius NRRL 13137]	-	-	-	-	-	-	-
XLOC_010061	444.667	3532.33	13.1933	129.8	3.29841	2.18e-43	5.62e-41	yes	TCONS_00018252	sphingolipid long chain base-responsive protein PIL1 [Aspergillus oryzae RIB40]	-	-	-	-	GO:0044464//cell part;GO:0016020//membrane;GO:0042764//ascospore-type prospore;GO:0005628//prospore membrane;GO:0005623//cell;GO:0042763//intracellular immature spore	-	GO:0003006//developmental process involved in reproduction;GO:0022414//reproductive process;GO:0032502//developmental process;GO:0000003//reproduction
XLOC_010084	6	17.6667	0.533333	1.95667	1.87529	0.00108947	0.00545932	yes	TCONS_00018289	CFEM domain-containing protein [Aspergillus fumigatus Z5]	-	-	-	-	-	-	-
XLOC_010171	25.85	62.22	0.556667	1.64667	1.56466	0.000216252	0.00134856	yes	TCONS_00018473	hypothetical protein AOR_1_740184 [Aspergillus oryzae RIB40]	-	-	-	-	-	-	-
XLOC_010226	79.6667	159.667	2.10667	5.23667	1.31369	3.31e-07	4.01e-06	yes	TCONS_00018588	2-dehydropantoate 2-reductase family protein [Aspergillus oryzae RIB40]	-	-	-	-	-	-	-
XLOC_010227	0	6.66667	0.001	2.27333	11.1506	7.92e-06	6.97e-05	yes	TCONS_00018589	-	-	-	-	-	-	-	-
XLOC_010304	37.3333	85.6667	1.48667	4.23333	1.50971	4.91e-07	5.77e-06	yes	TCONS_00018743	hypothetical protein AOR_1_1330184 [Aspergillus oryzae RIB40]	-	-	-	-	-	-	-
XLOC_010312	72	132.667	3.92667	8.91333	1.18266	3.64e-06	3.47e-05	yes	TCONS_00018753	-	-	-	-	-	-	-	-
XLOC_010321	13.7533	27.6533	1.05333	2.59	1.29799	0.00141175	0.00680959	yes	TCONS_00018771	Major Facilitator Superfamily protein [Aspergillus parasiticus SU-1]	-	-	-	-	-	-	-
XLOC_010440	72.3333	153.667	5.80667	15.15	1.38354	2.15e-06	2.16e-05	yes	TCONS_00018999	BTB/POZ [Penicillium camemberti]	-	-	-	-	-	-	-
XLOC_010451	89.6667	25.6667	14.0567	4.90667	-1.51844	1.15e-05	9.88e-05	yes	TCONS_00019022	-	-	-	-	-	-	-	-
XLOC_010531	17.3333	29.3333	1.00333	2.10333	1.06788	0.00579639	0.0220285	yes	TCONS_00019179	specific transcription factor domain protein [Aspergillus parasiticus SU-1]	-	-	-	-	GO:0005623//cell;GO:0005622//intracellular;GO:0043226//organelle;GO:0043229//intracellular organelle;GO:0043231//intracellular membrane-bounded organelle;GO:0044424//intracellular part;GO:0044464//cell part;GO:0043227//membrane-bounded organelle	GO:0046914//transition metal ion binding;GO:0097159//organic cyclic compound binding;GO:0046872//metal ion binding;GO:0005488//binding;GO:1901363//heterocyclic compound binding;GO:0003676//nucleic acid binding;GO:0043167//ion binding;GO:0043169//cation binding	GO:0051171//regulation of nitrogen compound metabolic process;GO:2000112//regulation of cellular macromolecule biosynthetic process;GO:0051252//regulation of RNA metabolic process;GO:0031323//regulation of cellular metabolic process;GO:0010556//regulation of macromolecule biosynthetic process;GO:0050794//regulation of cellular process;GO:0019222//regulation of metabolic process;GO:0019219//regula…
XLOC_010567	11546	21593.7	2422.34	5528.38	1.19045	0.00270045	0.0117671	yes	TCONS_00019242	hypothetical protein AO1008_10115 [Aspergillus oryzae 100-8]	-	-	-	-	-	-	-
XLOC_010610	201.667	59	39.68	14.3033	-1.47206	1.14e-08	1.8e-07	yes	TCONS_00019309	hypothetical protein AFLA70_73g004092 [Aspergillus flavus AF70]	-	-	-	-	-	-	-
gene10	14	47.6667	1.81	7.67	2.08324	6.31e-08	8.8e-07	yes	EIT83592.1	dehydrogenase with different specificitie	-	-	-	-	-	GO:0003824//catalytic activity	GO:0044699//single-organism process;GO:0008152//metabolic process;GO:0044710//single-organism metabolic process
gene10000	32.3333	69.3333	3.81667	9.98667	1.38769	0.00013402	0.000886568	yes	EIT73845.1	checkpoint kinase	-	-	-	-	-	GO:1901363//heterocyclic compound binding;GO:0016301//kinase activity;GO:0097367//carbohydrate derivative binding;GO:0016740//transferase activity;GO:0001882//nucleoside binding;GO:0032550//purine ribonucleoside binding;GO:0001883//purine nucleoside binding;GO:0004672//protein kinase activity;GO:0097159//organic cyclic compound binding;GO:0016772//transferase activity, transferring phosphorus-con…	GO:0043412//macromolecule modification;GO:0009987//cellular process;GO:0006793//phosphorus metabolic process;GO:0006796//phosphate-containing compound metabolic process;GO:0036211//protein modification process;GO:0044267//cellular protein metabolic process;GO:0008152//metabolic process;GO:0044238//primary metabolic process;GO:0044237//cellular metabolic process;GO:0019538//protein metabolic proce…
gene10001	620	2658.67	91.3367	484.743	2.40796	3.4e-15	1.32e-13	yes	EIT73937.1	dehydrogenase with different specificitie	-	-	-	-	-	GO:0016616//oxidoreductase activity, acting on the CH-OH group of donors, NAD or NADP as acceptor;GO:0004312//fatty acid synthase activity;GO:0016491//oxidoreductase activity;GO:0016747//transferase activity, transferring acyl groups other than amino-acyl groups;GO:0003824//catalytic activity;GO:0016746//transferase activity, transferring acyl groups;GO:0016740//transferase activity;GO:0008875//g…	GO:0044699//single-organism process;GO:0044710//single-organism metabolic process;GO:0008152//metabolic process
gene10015	46.6667	83.6667	6.72667	14.9567	1.15283	6.21e-05	0.000447412	yes	EIT73723.1	hypothetical protein	-	-	-	-	-	-	-
gene10019	8	18.6667	1.07	3.17667	1.5699	0.00793514	0.0283575	yes	EIT73825.1	dehydrogenase with different specificitie	-	-	-	-	-	GO:0003824//catalytic activity	GO:0044699//single-organism process;GO:0008152//metabolic process;GO:0044710//single-organism metabolic process
gene1002	0	2.66667	0.001	0.673333	9.39518	0.00862641	0.0303631	yes	EIT82608.1	hypothetical protein	-	-	-	-	-	-	-
gene10021	1	16.6667	0.116667	2.34667	4.33015	4.79e-10	9.42e-09	yes	EIT73608.1	hypothetical protein	-	-	-	-	-	GO:0005488//binding	GO:0006139//nucleobase-containing compound metabolic process;GO:1901360//organic cyclic compound metabolic process;GO:0009058//biosynthetic process;GO:0090304//nucleic acid metabolic process;GO:0032774//RNA biosynthetic process;GO:0010467//gene expression;GO:0046483//heterocycle metabolic process;GO:0019438//aromatic compound biosynthetic process;GO:0071704//organic substance metabolic process;GO…
gene10022	0	3.33333	0.001	0.453333	8.82443	0.00293159	0.0125645	yes	EIT73701.1	hypothetical protein	-	-	-	-	-	-	-
gene10023	4.66667	49.3333	2.05	26.9267	3.71534	2.45e-15	9.64e-14	yes	EIT73790.1	hypothetical protein	-	-	-	-	-	-	-
gene10034	4	12	0.616667	2.27	1.88013	0.00147792	0.00707695	yes	EIT73646.1	hypothetical protein	-	-	-	-	-	GO:0097159//organic cyclic compound binding;GO:0005488//binding;GO:0003676//nucleic acid binding;GO:1901363//heterocyclic compound binding;GO:0001071//nucleic acid binding transcription factor activity	GO:0044271//cellular nitrogen compound biosynthetic process;GO:0034641//cellular nitrogen compound metabolic process;GO:1901362//organic cyclic compound biosynthetic process;GO:0071704//organic substance metabolic process;GO:0008152//metabolic process;GO:1901360//organic cyclic compound metabolic process;GO:0006139//nucleobase-containing compound metabolic process;GO:0032774//RNA biosynthetic pro…
gene10041	392.667	20	26.6767	1.73667	-3.94119	1.06e-13	3.45e-12	yes	EIT73712.1	purple acid phosphatase	-	-	-	-	-	GO:0016787//hydrolase activity;GO:0016788//hydrolase activity, acting on ester bonds;GO:0005488//binding;GO:0043167//ion binding;GO:0003824//catalytic activity;GO:0016791//phosphatase activity;GO:0043169//cation binding;GO:0042578//phosphoric ester hydrolase activity	GO:0044237//cellular metabolic process;GO:0006796//phosphate-containing compound metabolic process;GO:0009987//cellular process;GO:0006793//phosphorus metabolic process;GO:0008152//metabolic process
gene10053	21.3333	49.3333	2.59333	7.47333	1.52694	6.71e-06	6.04e-05	yes	EIT73688.1	beta-1,4-xylanase	-	-	-	-	-	GO:0001871//pattern binding;GO:0003824//catalytic activity;GO:0030246//carbohydrate binding;GO:0030247//polysaccharide binding;GO:0005488//binding;GO:0043167//ion binding;GO:0016798//hydrolase activity, acting on glycosyl bonds;GO:0004553//hydrolase activity, hydrolyzing O-glycosyl compounds;GO:0016787//hydrolase activity	GO:0005976//polysaccharide metabolic process;GO:0044238//primary metabolic process;GO:0000272//polysaccharide catabolic process;GO:0009057//macromolecule catabolic process;GO:0016052//carbohydrate catabolic process;GO:0043170//macromolecule metabolic process;GO:0071704//organic substance metabolic process;GO:1901575//organic substance catabolic process;GO:0008152//metabolic process;GO:0005975//ca…
gene10065	214.667	59	17.35	5.95667	-1.54236	3.21e-06	3.09e-05	yes	EIT73593.1	hypothetical protein	-	-	-	-	-	-	-
gene10066	85.3333	6	14.4767	1.27333	-3.50705	1.92e-13	6.07e-12	yes	EIT73555.1	hypothetical protein	-	-	-	-	-	-	-
gene10067	10.3333	0.666667	2.56667	0.203333	-3.65798	5.49e-05	0.00040111	yes	EIT73584.1	hypothetical protein	-	-	-	-	-	-	-
gene10070	317.333	85.6667	26.07	8.69	-1.58496	1.52e-10	3.25e-09	yes	EIT73596.1	hypothetical protein	-	-	-	-	-	-	-
gene10089	0.333333	4.33333	0.0866667	1.50333	4.11654	0.00495199	0.0193273	yes	EIT73750.1	hypothetical protein	-	-	-	-	-	-	-
gene10091	10.3333	28.3333	1.66333	5.56667	1.74274	6.32e-05	0.000454605	yes	EIT73803.1	dehydrogenase with different specificitie	-	-	-	-	-	GO:0003824//catalytic activity	GO:0044699//single-organism process;GO:0008152//metabolic process;GO:0044710//single-organism metabolic process
gene10095	40	7.33333	6.29667	1.38333	-2.18644	0.000189082	0.00119867	yes	EIT73780.1	hypothetical protein	-	-	-	-	-	-	-
gene101	18.3333	302	6.61	131.833	4.31792	1.88e-25	1.72e-23	yes	EIT83566.1	hypothetical protein	-	-	-	-	-	-	-
gene10105	7	15.3333	0.573333	1.55	1.43482	0.00423691	0.0170295	yes	EIT73772.1	putative transporter	-	-	-	-	GO:0031224//intrinsic component of membrane;GO:0016020//membrane;GO:0044425//membrane part	GO:0022857//transmembrane transporter activity;GO:0005215//transporter activity	GO:0051234//establishment of localization;GO:0051179//localization;GO:1902578//single-organism localization;GO:0006810//transport;GO:0009987//cellular process;GO:0044765//single-organism transport;GO:0044699//single-organism process;GO:0044763//single-organism cellular process
gene10112	28	68	3.02	9.11333	1.59343	1.31e-06	1.39e-05	yes	EIT73673.1	hypothetical protein	-	-	-	-	GO:0043226//organelle;GO:0043231//intracellular membrane-bounded organelle;GO:0005623//cell;GO:0043227//membrane-bounded organelle;GO:0044424//intracellular part;GO:0005622//intracellular;GO:0043229//intracellular organelle;GO:0044464//cell part	GO:0046872//metal ion binding;GO:0005488//binding;GO:0003700//transcription factor activity, sequence-specific DNA binding;GO:0043167//ion binding;GO:0046914//transition metal ion binding;GO:0043169//cation binding;GO:0001071//nucleic acid binding transcription factor activity	GO:0019438//aromatic compound biosynthetic process;GO:0010467//gene expression;GO:0034645//cellular macromolecule biosynthetic process;GO:0044260//cellular macromolecule metabolic process;GO:0008152//metabolic process;GO:0090304//nucleic acid metabolic process;GO:0044249//cellular biosynthetic process;GO:0044237//cellular metabolic process;GO:1901576//organic substance biosynthetic process;GO:000…
gene10116	0.333333	16.6667	0.0766667	4.57667	5.89955	6.3e-10	1.22e-08	yes	EIT73598.1	hypothetical protein	-	-	-	-	-	GO:0005488//binding	GO:0071704//organic substance metabolic process;GO:0043170//macromolecule metabolic process;GO:0010467//gene expression;GO:0008152//metabolic process
gene1012	0	81.3333	0.001	14.04	13.7773	7.22e-24	5.79e-22	yes	EIT82571.1	hypothetical protein	-	-	-	-	-	-	-
gene10122	31.3333	5.66667	1.91333	0.433333	-2.14254	2.74e-05	0.000214217	yes	EIT73601.1	hypothetical protein	-	-	-	-	-	-	-
gene10128	86.6667	6.66667	4.08667	0.39	-3.38938	3.5e-17	1.64e-15	yes	EIT73674.1	hypothetical protein	-	-	-	-	-	GO:0022857//transmembrane transporter activity;GO:0022890//inorganic cation transmembrane transporter activity;GO:0008324//cation transmembrane transporter activity;GO:0015075//ion transmembrane transporter activity;GO:0022891//substrate-specific transmembrane transporter activity;GO:0022892//substrate-specific transporter activity;GO:0005215//transporter activity	GO:0044763//single-organism cellular process;GO:0051234//establishment of localization;GO:0044765//single-organism transport;GO:0006811//ion transport;GO:0044699//single-organism process;GO:1902578//single-organism localization;GO:0051179//localization;GO:0006812//cation transport;GO:0006810//transport;GO:0009987//cellular process
gene10129	66	26	10.15	5.04667	-1.00808	0.0101968	0.0349145	yes	EIT73576.1	hypothetical protein	-	-	-	-	-	-	-
gene10135	324.667	67.3333	10.26	2.63	-1.9639	2.14e-06	2.16e-05	yes	EIT73554.1	multidrug resistance-associated protein	-	-	-	-	GO:0044425//membrane part;GO:0031224//intrinsic component of membrane;GO:0016020//membrane	GO:0016817//hydrolase activity, acting on acid anhydrides;GO:0003824//catalytic activity;GO:0001882//nucleoside binding;GO:0036094//small molecule binding;GO:0017111//nucleoside-triphosphatase activity;GO:1901363//heterocyclic compound binding;GO:0015405//P-P-bond-hydrolysis-driven transmembrane transporter activity;GO:0005488//binding;GO:0005215//transporter activity;GO:0022857//transmembrane tr…	GO:0009154//purine ribonucleotide catabolic process;GO:0044237//cellular metabolic process;GO:0019439//aromatic compound catabolic process;GO:0006139//nucleobase-containing compound metabolic process;GO:0051179//localization;GO:0009987//cellular process;GO:0051234//establishment of localization;GO:0019693//ribose phosphate metabolic process;GO:0072523//purine-containing compound catabolic process…
gene10136	330.333	79.6667	38.74	11.5	-1.75219	2.59e-09	4.57e-08	yes	EIT73763.1	isopenicillin N synthase	-	-	-	-	-	GO:0046914//transition metal ion binding;GO:0043167//ion binding;GO:0016705//oxidoreductase activity, acting on paired donors, with incorporation or reduction of molecular oxygen;GO:0046872//metal ion binding;GO:0043169//cation binding;GO:0016491//oxidoreductase activity;GO:0005488//binding;GO:0003824//catalytic activity	GO:0044710//single-organism metabolic process;GO:0008152//metabolic process;GO:0044699//single-organism process
gene10141	43	11	5.57333	1.76333	-1.66024	2.34e-05	0.000185373	yes	EIT73612.1	hypothetical protein	-	-	-	-	-	GO:0005488//binding;GO:0043167//ion binding;GO:0046872//metal ion binding;GO:0043169//cation binding;GO:0003824//catalytic activity;GO:0046914//transition metal ion binding	GO:0044710//single-organism metabolic process;GO:0044699//single-organism process;GO:0008152//metabolic process
gene10145	7	0	0.84	0.001	-9.71425	3.44e-05	0.000264603	yes	EIT73767.1	LysM domain protein	-	-	-	-	-	-	GO:0044260//cellular macromolecule metabolic process;GO:0071704//organic substance metabolic process;GO:0043170//macromolecule metabolic process;GO:0044237//cellular metabolic process;GO:0008152//metabolic process;GO:0044036//cell wall macromolecule metabolic process;GO:0009987//cellular process;GO:0071554//cell wall organization or biogenesis
gene10148	19.3333	64	2.32	9.78667	2.07669	1.09e-05	9.38e-05	yes	EIT73677.1	GPI anchored dioxygenase	-	-	-	-	-	GO:0016491//oxidoreductase activity;GO:0005488//binding;GO:0016701//oxidoreductase activity, acting on single donors with incorporation of molecular oxygen;GO:0046872//metal ion binding;GO:0046914//transition metal ion binding;GO:0043167//ion binding;GO:0043169//cation binding;GO:0005506//iron ion binding;GO:0003824//catalytic activity	GO:0044237//cellular metabolic process;GO:0008152//metabolic process;GO:0009987//cellular process;GO:0044710//single-organism metabolic process;GO:0044699//single-organism process
gene10149	16	35.3333	2.79333	7.67	1.45724	0.000188163	0.00119412	yes	EIT73667.1	hypothetical protein	-	-	-	-	-	GO:0005488//binding	GO:0097659//nucleic acid-templated transcription;GO:0046483//heterocycle metabolic process;GO:0006807//nitrogen compound metabolic process;GO:0009059//macromolecule biosynthetic process;GO:0018130//heterocycle biosynthetic process;GO:0034645//cellular macromolecule biosynthetic process;GO:0009987//cellular process;GO:0034654//nucleobase-containing compound biosynthetic process;GO:0044260//cellula…
gene10150	97.6667	665.667	13.9	116.833	3.0713	1.19e-28	1.33e-26	yes	EIT73733.1	dehydrogenase with different specificitie	-	-	-	-	-	GO:0003824//catalytic activity	GO:0044710//single-organism metabolic process;GO:0044699//single-organism process;GO:0008152//metabolic process
gene10151	7.33333	31.6667	0.673333	3.63	2.43058	1.2e-08	1.88e-07	yes	EIT73782.1	hypothetical protein	-	-	-	-	-	-	-
gene10153	19.6667	0.333333	2.92333	0.06	-5.60651	1.27e-09	2.34e-08	yes	EIT73615.1	reductase with broad range of substrate specificity	-	-	-	-	-	GO:0003824//catalytic activity	GO:0008152//metabolic process;GO:0044710//single-organism metabolic process;GO:0044699//single-organism process
gene10154	3.33333	23	1.3	10.8033	3.05489	2.8e-07	3.46e-06	yes	EIT73823.1	hypothetical protein	-	-	-	-	-	-	-
gene10157	4.66667	10.3333	0.583333	1.62	1.4736	0.0116912	0.0392055	yes	EIT73748.1	hypothetical protein	-	-	-	-	-	-	-
gene10158	2	6	0.196667	0.76	1.95025	0.0156991	0.0497082	yes	EIT73743.1	hypothetical protein	-	-	-	-	GO:0043226//organelle;GO:0044424//intracellular part;GO:0044464//cell part;GO:0005623//cell;GO:0005622//intracellular;GO:0043231//intracellular membrane-bounded organelle;GO:0043227//membrane-bounded organelle;GO:0043229//intracellular organelle	GO:0097159//organic cyclic compound binding;GO:0046872//metal ion binding;GO:0003676//nucleic acid binding;GO:0046914//transition metal ion binding;GO:1901363//heterocyclic compound binding;GO:0043167//ion binding;GO:0005488//binding;GO:0043169//cation binding	GO:0010467//gene expression;GO:1901362//organic cyclic compound biosynthetic process;GO:0043170//macromolecule metabolic process;GO:0090304//nucleic acid metabolic process;GO:0097659//nucleic acid-templated transcription;GO:0006807//nitrogen compound metabolic process;GO:1901360//organic cyclic compound metabolic process;GO:0009058//biosynthetic process;GO:0009987//cellular process;GO:1901576//or…
gene10176	1.33333	19.6667	0.12	2.33	4.27922	7.17e-08	9.91e-07	yes	EIT73622.1	tandem pore domain K+ channel	-	-	-	-	GO:0031224//intrinsic component of membrane;GO:0044425//membrane part;GO:0016020//membrane	GO:0005216//ion channel activity;GO:0005215//transporter activity;GO:0022803//passive transmembrane transporter activity;GO:0008324//cation transmembrane transporter activity;GO:0022838//substrate-specific channel activity;GO:0022892//substrate-specific transporter activity;GO:0022857//transmembrane transporter activity;GO:0005261//cation channel activity;GO:0015267//channel activity;GO:0022891//…	GO:0055085//transmembrane transport;GO:0051234//establishment of localization;GO:0006811//ion transport;GO:0034220//ion transmembrane transport;GO:0044699//single-organism process;GO:1902578//single-organism localization;GO:0044765//single-organism transport;GO:0006810//transport;GO:0009987//cellular process;GO:0051179//localization;GO:0044763//single-organism cellular process
gene10179	0.333333	5.33333	0.0566667	1.22	4.42824	0.00449009	0.0178655	yes	EIT73719.1	hypothetical protein	-	-	-	-	-	-	-
gene10181	9	20.6667	0.863333	2.47667	1.52041	0.0123271	0.04091	yes	EIT73812.1	lipase 2 precursor, putative	-	-	-	-	-	GO:0003824//catalytic activity;GO:0016298//lipase activity;GO:0016788//hydrolase activity, acting on ester bonds;GO:0016787//hydrolase activity	GO:0044710//single-organism metabolic process;GO:0044699//single-organism process;GO:0008152//metabolic process;GO:0071704//organic substance metabolic process;GO:0006629//lipid metabolic process;GO:0044238//primary metabolic process
gene10186	184.333	347.333	6.03333	14.13	1.22773	2e-07	2.54e-06	yes	EIT73539.1	multidrug/pheromone exporter, ABC superfamily	-	-	-	-	GO:0031224//intrinsic component of membrane;GO:0044425//membrane part;GO:0016020//membrane	GO:0017111//nucleoside-triphosphatase activity;GO:0016818//hydrolase activity, acting on acid anhydrides, in phosphorus-containing anhydrides;GO:0001883//purine nucleoside binding;GO:0005215//transporter activity;GO:0016787//hydrolase activity;GO:0001882//nucleoside binding;GO:0005488//binding;GO:0036094//small molecule binding;GO:0016817//hydrolase activity, acting on acid anhydrides;GO:0003824/…	GO:0006139//nucleobase-containing compound metabolic process;GO:0006796//phosphate-containing compound metabolic process;GO:0009154//purine ribonucleotide catabolic process;GO:0044238//primary metabolic process;GO:0072523//purine-containing compound catabolic process;GO:0019439//aromatic compound catabolic process;GO:0009117//nucleotide metabolic process;GO:1901575//organic substance catabolic pr…
gene10196	213.667	11.6667	15.3567	1.03667	-3.88884	2.65e-17	1.26e-15	yes	EIT73571.1	carboxypeptidase C	-	-	-	-	-	GO:0008233//peptidase activity;GO:0070011//peptidase activity, acting on L-amino acid peptides;GO:0004180//carboxypeptidase activity;GO:0003824//catalytic activity;GO:0016787//hydrolase activity;GO:0008238//exopeptidase activity	GO:0019538//protein metabolic process;GO:0051604//protein maturation;GO:0016485//protein processing;GO:0071704//organic substance metabolic process;GO:0010467//gene expression;GO:0043170//macromolecule metabolic process;GO:0006508//proteolysis;GO:0008152//metabolic process;GO:0044238//primary metabolic process
gene10199	69.6667	16.6667	8.54	2.54667	-1.74563	2.07e-05	0.0001663	yes	EIT73534.1	hypothetical protein	-	-	-	-	-	-	-
gene10205	31.3333	9	3.29	1.16667	-1.4957	0.00133168	0.0064681	yes	EIT73724.1	WD40 repeat protein	-	-	-	-	-	-	-
gene10223	23.3333	55	0.846667	2.49333	1.55821	6.16e-06	5.62e-05	yes	EIT73559.1	RNA-directed RNA polymerase QDE-1	-	-	-	-	-	GO:0034062//RNA polymerase activity;GO:0016740//transferase activity;GO:0016779//nucleotidyltransferase activity;GO:0016772//transferase activity, transferring phosphorus-containing groups;GO:0003824//catalytic activity	GO:0016070//RNA metabolic process;GO:0018130//heterocycle biosynthetic process;GO:0046483//heterocycle metabolic process;GO:0034654//nucleobase-containing compound biosynthetic process;GO:0009987//cellular process;GO:0006139//nucleobase-containing compound metabolic process;GO:0090304//nucleic acid metabolic process;GO:1901360//organic cyclic compound metabolic process;GO:0009058//biosynthetic pr…
gene10232	54.3333	939	4.07333	87.69	4.42813	3.29e-52	1.18e-49	yes	EIT73665.1	choline dehydrogenase	-	-	-	-	-	GO:0005488//binding;GO:0016614//oxidoreductase activity, acting on CH-OH group of donors;GO:0036094//small molecule binding;GO:1901363//heterocyclic compound binding;GO:0003824//catalytic activity;GO:0016491//oxidoreductase activity;GO:0097159//organic cyclic compound binding;GO:1901265//nucleoside phosphate binding;GO:0000166//nucleotide binding	GO:0044710//single-organism metabolic process;GO:0008152//metabolic process;GO:0044281//small molecule metabolic process;GO:0044699//single-organism process
gene10234	310.333	109.667	58.9333	25.6233	-1.20163	2.15e-05	0.000171856	yes	EIT73588.1	hypothetical protein	-	-	-	-	-	-	-
gene10235	213.667	83.6667	32.21	15.62	-1.04411	3.36e-05	0.000259491	yes	EIT73666.1	Zn-dependent hydrolase	-	-	-	-	-	GO:0003824//catalytic activity	-
gene10243	9.66667	19.6667	0.82	2.03	1.30778	0.00499916	0.0194601	yes	EIT73687.1	permease of the major facilitator superfamily	-	-	-	-	GO:0016020//membrane;GO:0044425//membrane part;GO:0031224//intrinsic component of membrane	-	GO:0044699//single-organism process;GO:0044763//single-organism cellular process;GO:0009987//cellular process
gene10245	18	2.66667	4.98667	0.923333	-2.43315	0.000122492	0.000819443	yes	EIT73530.1	hypothetical protein	-	-	-	-	-	-	-
gene10247	35.6667	5.33333	6.19333	1.18333	-2.38786	0.000327656	0.001929	yes	EIT73693.1	hypothetical protein	-	-	-	-	-	-	-
gene10249	1.33333	71.6667	0.306667	20.29	6.04795	3.33e-25	2.99e-23	yes	EIT73624.1	hypothetical protein	-	-	-	-	-	-	-
gene10251	763	1.33333	97.14	0.22	-8.78642	2.92e-20	1.79e-18	yes	EIT73657.1	fungal cellulose binding domain protein	-	-	-	-	-	GO:0003824//catalytic activity;GO:0030246//carbohydrate binding;GO:0030247//polysaccharide binding;GO:0005488//binding;GO:0001871//pattern binding;GO:0004553//hydrolase activity, hydrolyzing O-glycosyl compounds;GO:0016787//hydrolase activity;GO:0016798//hydrolase activity, acting on glycosyl bonds	GO:0044238//primary metabolic process;GO:0005976//polysaccharide metabolic process;GO:0071704//organic substance metabolic process;GO:0009057//macromolecule catabolic process;GO:0005975//carbohydrate metabolic process;GO:1901575//organic substance catabolic process;GO:0016052//carbohydrate catabolic process;GO:0043170//macromolecule metabolic process;GO:0009056//catabolic process;GO:0008152//meta…
gene10252	223.333	59	16.54	5.44667	-1.60251	1.62e-08	2.49e-07	yes	EIT73651.1	choline dehydrogenase	-	-	-	-	-	GO:1901265//nucleoside phosphate binding;GO:0000166//nucleotide binding;GO:0005488//binding;GO:0016491//oxidoreductase activity;GO:0097159//organic cyclic compound binding;GO:1901363//heterocyclic compound binding;GO:0036094//small molecule binding;GO:0003824//catalytic activity;GO:0016614//oxidoreductase activity, acting on CH-OH group of donors	GO:0044710//single-organism metabolic process;GO:0000003//reproduction;GO:0075259//spore-bearing organ development;GO:0044281//small molecule metabolic process;GO:0061458//reproductive system development;GO:0048513//animal organ development;GO:0007275//multicellular organism development;GO:0048731//system development;GO:0032502//developmental process;GO:0048856//anatomical structure development;G…
gene10255	292.333	104.333	30.7567	13.4233	-1.19616	1.89e-05	0.000154097	yes	EIT73698.1	amino acid transporter	-	-	-	-	GO:0044425//membrane part;GO:0031224//intrinsic component of membrane;GO:0016020//membrane	GO:0005215//transporter activity;GO:0022857//transmembrane transporter activity;GO:0008509//anion transmembrane transporter activity;GO:0008514//organic anion transmembrane transporter activity;GO:0022892//substrate-specific transporter activity;GO:0005342//organic acid transmembrane transporter activity;GO:0022891//substrate-specific transmembrane transporter activity;GO:0046943//carboxylic acid…	GO:0015849//organic acid transport;GO:0006810//transport;GO:0015711//organic anion transport;GO:0051234//establishment of localization;GO:0006811//ion transport;GO:0006865//amino acid transport;GO:1902578//single-organism localization;GO:0046942//carboxylic acid transport;GO:0044765//single-organism transport;GO:0051179//localization;GO:0044763//single-organism cellular process;GO:0071705//nitrog…
gene10256	19.6667	67.3333	2.14333	8.99333	2.069	1.58e-09	2.86e-08	yes	EIT73652.1	MFS monocarboxylate transporter, putative	-	-	-	-	GO:0031224//intrinsic component of membrane;GO:0044425//membrane part;GO:0016020//membrane	-	GO:0044763//single-organism cellular process;GO:0009987//cellular process;GO:0044699//single-organism process
gene10257	8	40.3333	0.32	1.96667	2.61961	5.7e-10	1.11e-08	yes	EIT73575.1	hypothetical protein	-	-	-	-	-	-	-
gene10274	7200.33	2169.33	1249.23	469.763	-1.41103	2.95e-10	5.97e-09	yes	EIT73732.1	hypothetical protein	-	-	-	-	-	GO:0016298//lipase activity;GO:0003824//catalytic activity;GO:0016787//hydrolase activity;GO:0004620//phospholipase activity;GO:0016788//hydrolase activity, acting on ester bonds	-
gene1028	2.33333	9	0.34	1.57333	2.21022	0.00512327	0.0198845	yes	EIT82644.1	hypothetical protein	-	-	-	-	-	-	-
gene10282	525.333	200.667	43.5133	20.6667	-1.07415	3.4e-05	0.00026211	yes	EIT73808.1	hypothetical protein	-	-	-	-	-	GO:0043167//ion binding;GO:0005488//binding;GO:0043169//cation binding	-
gene10304	2241.67	580.667	187.377	60.8133	-1.62348	6.22e-08	8.69e-07	yes	EIT73796.1	carboxypeptidase C	-	-	-	-	-	GO:0004180//carboxypeptidase activity;GO:0016787//hydrolase activity;GO:0070011//peptidase activity, acting on L-amino acid peptides;GO:0008238//exopeptidase activity;GO:0003824//catalytic activity;GO:0008233//peptidase activity	GO:0010467//gene expression;GO:0016485//protein processing;GO:0044238//primary metabolic process;GO:0043170//macromolecule metabolic process;GO:0019538//protein metabolic process;GO:0071704//organic substance metabolic process;GO:0008152//metabolic process;GO:0006508//proteolysis;GO:0051604//protein maturation
gene10305	1212	2653	104.333	281.473	1.4318	2.64e-11	6.32e-10	yes	EIT73579.1	UNC93-like protein	-	-	-	-	GO:0016020//membrane;GO:0044425//membrane part;GO:0031224//intrinsic component of membrane	-	GO:0009987//cellular process;GO:0044763//single-organism cellular process;GO:0044699//single-organism process
gene1031	6.33333	936.333	1.26	228.2	7.50073	1.93e-68	1.35e-65	yes	EIT82582.1	HHE domain protein	-	-	-	-	-	-	-
gene10352	1	5.33333	0.15	0.963333	2.68307	0.00361475	0.0148974	yes	EIT73523.1	hypothetical protein	-	-	-	-	-	-	-
gene10354	83	162.333	7.31333	17.7467	1.27895	5.9e-07	6.78e-06	yes	EIT73476.1	hypothetical protein	-	-	-	-	GO:0044424//intracellular part;GO:0005623//cell;GO:0005622//intracellular;GO:0043231//intracellular membrane-bounded organelle;GO:0044464//cell part;GO:0043227//membrane-bounded organelle;GO:0043226//organelle;GO:0043229//intracellular organelle	GO:0001071//nucleic acid binding transcription factor activity;GO:0043167//ion binding;GO:0003700//transcription factor activity, sequence-specific DNA binding;GO:0046914//transition metal ion binding;GO:0005488//binding;GO:0046872//metal ion binding;GO:0043169//cation binding	GO:0044260//cellular macromolecule metabolic process;GO:0043170//macromolecule metabolic process;GO:0044271//cellular nitrogen compound biosynthetic process;GO:0006139//nucleobase-containing compound metabolic process;GO:0009987//cellular process;GO:0006807//nitrogen compound metabolic process;GO:0009059//macromolecule biosynthetic process;GO:0006351//transcription, DNA-templated;GO:0008152//meta…
gene10360	223.667	392	9.74	21.0433	1.11137	3.02e-06	2.93e-05	yes	EIT73480.1	helicase	-	-	-	-	-	GO:0016462//pyrophosphatase activity;GO:0017111//nucleoside-triphosphatase activity;GO:0043169//cation binding;GO:0005488//binding;GO:0016817//hydrolase activity, acting on acid anhydrides;GO:0003824//catalytic activity;GO:0016818//hydrolase activity, acting on acid anhydrides, in phosphorus-containing anhydrides;GO:0016787//hydrolase activity;GO:0043167//ion binding	-
gene10378	5	0	0.43	0.001	-8.74819	0.00160062	0.00756674	yes	EIT73494.1	putative transporter	-	-	-	-	GO:0016020//membrane;GO:0031224//intrinsic component of membrane;GO:0044425//membrane part	GO:0022857//transmembrane transporter activity;GO:0005215//transporter activity	GO:1902578//single-organism localization;GO:0006810//transport;GO:0044699//single-organism process;GO:0044765//single-organism transport;GO:0051179//localization;GO:0051234//establishment of localization;GO:0009987//cellular process;GO:0044763//single-organism cellular process
gene10381	1930	668.333	254.597	108.197	-1.23456	9.07e-09	1.46e-07	yes	EIT73512.1	hypothetical protein	-	-	-	-	-	-	-
gene1039	59	7	4.14333	0.626667	-2.72502	7.42e-06	6.58e-05	yes	EIT82595.1	sulfatase	-	-	-	-	-	GO:0016788//hydrolase activity, acting on ester bonds;GO:0016787//hydrolase activity;GO:0008484//sulfuric ester hydrolase activity;GO:0003824//catalytic activity	GO:0006725//cellular aromatic compound metabolic process;GO:0008152//metabolic process;GO:0044237//cellular metabolic process;GO:0009987//cellular process
gene10390	772	158.667	55.39	14.2233	-1.96137	9.06e-13	2.58e-11	yes	EIT73475.1	alpha-amylase	-	-	-	-	-	GO:0004553//hydrolase activity, hydrolyzing O-glycosyl compounds;GO:0005488//binding;GO:0003824//catalytic activity;GO:0015926//glucosidase activity;GO:0043167//ion binding;GO:0016798//hydrolase activity, acting on glycosyl bonds;GO:0016787//hydrolase activity	GO:0008152//metabolic process;GO:0044238//primary metabolic process
gene1041	49.3333	190.333	5.61	26.54	2.2421	1.54e-11	3.78e-10	yes	EIT82589.1	hypothetical protein	-	-	-	-	GO:0043227//membrane-bounded organelle;GO:0005622//intracellular;GO:0043226//organelle;GO:0044424//intracellular part;GO:0043231//intracellular membrane-bounded organelle;GO:0005623//cell;GO:0043229//intracellular organelle;GO:0044464//cell part	GO:0003700//transcription factor activity, sequence-specific DNA binding;GO:0043167//ion binding;GO:0043169//cation binding;GO:0046872//metal ion binding;GO:0046914//transition metal ion binding;GO:0001071//nucleic acid binding transcription factor activity;GO:0005488//binding	GO:0071704//organic substance metabolic process;GO:0044271//cellular nitrogen compound biosynthetic process;GO:0044237//cellular metabolic process;GO:0010467//gene expression;GO:0016070//RNA metabolic process;GO:0006366//transcription from RNA polymerase II promoter;GO:0008152//metabolic process;GO:0034645//cellular macromolecule biosynthetic process;GO:1901360//organic cyclic compound metabolic …
gene10410	5	0.333333	1.55667	0.126667	-3.61935	0.00390317	0.0158873	yes	EIT73298.1	hypothetical protein	-	-	-	-	-	-	-
gene10417	2.33333	15.3333	0.853333	6.81	2.99647	1.4e-06	1.47e-05	yes	EIT73435.1	hypothetical protein	-	-	-	-	-	-	-
gene1042	212.333	47	29.0233	7.92667	-1.87243	3.01e-09	5.24e-08	yes	EIT82627.1	tricarboxylate carrier protein	-	-	-	-	GO:0031224//intrinsic component of membrane;GO:0016020//membrane;GO:0044425//membrane part	-	GO:0051179//localization;GO:0051234//establishment of localization
gene10420	221.333	365.667	17.7733	36.2167	1.02694	6.36e-06	5.77e-05	yes	EIT73321.1	hypothetical protein	-	-	-	-	-	-	-
gene10436	550	1014.33	69.1933	153.857	1.15288	0.000506347	0.00281948	yes	EIT73335.1	alternative oxidase	-	-	-	-	GO:0005622//intracellular;GO:0031967//organelle envelope;GO:0031090//organelle membrane;GO:0043226//organelle;GO:0043227//membrane-bounded organelle;GO:0043231//intracellular membrane-bounded organelle;GO:0031975//envelope;GO:0005623//cell;GO:0044424//intracellular part;GO:0044446//intracellular organelle part;GO:0044422//organelle part;GO:0043229//intracellular organelle;GO:0044425//membrane par…	GO:0043167//ion binding;GO:0016679//oxidoreductase activity, acting on diphenols and related substances as donors;GO:0016682//oxidoreductase activity, acting on diphenols and related substances as donors, oxygen as acceptor;GO:0005488//binding;GO:0016491//oxidoreductase activity;GO:0003824//catalytic activity;GO:0043169//cation binding	GO:0045333//cellular respiration;GO:0055114//oxidation-reduction process;GO:0050896//response to stimulus;GO:0008152//metabolic process;GO:0006950//response to stress;GO:0032501//multicellular organismal process;GO:0006091//generation of precursor metabolites and energy;GO:0009987//cellular process;GO:0015980//energy derivation by oxidation of organic compounds;GO:0009060//aerobic respiration;GO:…
gene10437	372	815	25.3833	68.2667	1.4273	2.6e-10	5.32e-09	yes	EIT73434.1	choline dehydrogenase	-	-	-	-	GO:0044464//cell part;GO:0005623//cell	GO:0036094//small molecule binding;GO:1901265//nucleoside phosphate binding;GO:0000166//nucleotide binding;GO:0003824//catalytic activity;GO:0005488//binding;GO:0016491//oxidoreductase activity;GO:0016614//oxidoreductase activity, acting on CH-OH group of donors;GO:1901363//heterocyclic compound binding;GO:0097159//organic cyclic compound binding	GO:0008152//metabolic process;GO:0044281//small molecule metabolic process;GO:0044710//single-organism metabolic process;GO:0044699//single-organism process
gene1044	5867.33	2267.33	456.46	216.297	-1.07748	0.000598552	0.00325512	yes	EIT82611.1	synaptic vesicle transporter SVOP	-	-	-	-	GO:0031224//intrinsic component of membrane;GO:0016020//membrane;GO:0044425//membrane part	-	GO:0009987//cellular process;GO:0044763//single-organism cellular process;GO:0044699//single-organism process
gene1045	31946.7	4993.67	3297	628.48	-2.39122	6.43e-07	7.34e-06	yes	EIT82655.1	hypothetical protein	-	-	-	-	-	GO:0003824//catalytic activity	GO:0044699//single-organism process;GO:0008152//metabolic process;GO:0044710//single-organism metabolic process
gene1046	1185	323.667	92.12	31.3367	-1.55566	6e-09	9.98e-08	yes	EIT82576.1	hypothetical protein	-	-	-	-	GO:0005623//cell;GO:0005622//intracellular;GO:0044464//cell part;GO:0043226//organelle;GO:0043229//intracellular organelle;GO:0043231//intracellular membrane-bounded organelle;GO:0044424//intracellular part;GO:0043227//membrane-bounded organelle	GO:0043167//ion binding;GO:0003676//nucleic acid binding;GO:0005488//binding;GO:0001071//nucleic acid binding transcription factor activity;GO:0097159//organic cyclic compound binding;GO:0003700//transcription factor activity, sequence-specific DNA binding;GO:0003824//catalytic activity;GO:0016491//oxidoreductase activity;GO:0046914//transition metal ion binding;GO:0046872//metal ion binding;GO:0…	GO:0006139//nucleobase-containing compound metabolic process;GO:0034654//nucleobase-containing compound biosynthetic process;GO:0050794//regulation of cellular process;GO:0009889//regulation of biosynthetic process;GO:0031325//positive regulation of cellular metabolic process;GO:1901362//organic cyclic compound biosynthetic process;GO:0031323//regulation of cellular metabolic process;GO:0065007//…
gene1047	156.667	14.3333	30.99	3.50667	-3.14363	2.37e-12	6.52e-11	yes	EIT82597.1	hypothetical protein	-	-	-	-	-	GO:0005488//binding;GO:0003824//catalytic activity;GO:1901265//nucleoside phosphate binding;GO:0015036//disulfide oxidoreductase activity;GO:0097159//organic cyclic compound binding;GO:0036094//small molecule binding;GO:1901363//heterocyclic compound binding;GO:0000166//nucleotide binding;GO:0016667//oxidoreductase activity, acting on a sulfur group of donors;GO:0016491//oxidoreductase activity	GO:0044699//single-organism process;GO:0044710//single-organism metabolic process;GO:0008152//metabolic process
gene10472	1347	231	112.203	24.2467	-2.21026	1.49e-09	2.69e-08	yes	EIT73308.1	hypothetical protein	-	-	-	-	-	GO:0022857//transmembrane transporter activity;GO:0022891//substrate-specific transmembrane transporter activity;GO:0015932//nucleobase-containing compound transmembrane transporter activity;GO:0005215//transporter activity;GO:0022892//substrate-specific transporter activity	GO:0044765//single-organism transport;GO:0044699//single-organism process;GO:0006810//transport;GO:0051179//localization;GO:1902578//single-organism localization;GO:0051234//establishment of localization
gene10488	19486	7057	2912.29	1296.99	-1.16698	3.76e-06	3.58e-05	yes	EIT73428.1	soluble epoxide hydrolase	-	-	-	-	-	GO:0003824//catalytic activity	-
gene10492	492.333	119.333	42.25	12.9133	-1.71009	5.3e-06	4.91e-05	yes	EIT73399.1	hypothetical protein	-	-	-	-	-	-	-
gene10493	11.3333	19.6667	2.64667	5.64	1.09152	0.00882949	0.0309384	yes	EIT73292.1	hypothetical protein	-	-	-	-	-	-	-
gene1050	44.6667	106.667	3.71333	10.92	1.55619	1.04e-06	1.13e-05	yes	EIT82602.1	putative transporter	-	-	-	-	GO:0016020//membrane;GO:0031224//intrinsic component of membrane;GO:0044425//membrane part	GO:0022857//transmembrane transporter activity;GO:0005215//transporter activity	GO:0044699//single-organism process;GO:0044765//single-organism transport;GO:0051234//establishment of localization;GO:0006810//transport;GO:0009987//cellular process;GO:0044763//single-organism cellular process;GO:1902578//single-organism localization;GO:0051179//localization
gene10500	6.33333	25.3333	0.503333	2.52333	2.32574	3.23e-06	3.11e-05	yes	EIT73388.1	synaptic vesicle transporter SVOP	-	-	-	-	GO:0016020//membrane;GO:0044425//membrane part;GO:0031224//intrinsic component of membrane	-	GO:0044699//single-organism process;GO:0044763//single-organism cellular process;GO:0009987//cellular process
gene10529	231	560.667	14.3933	42.9433	1.57703	1.96e-13	6.13e-12	yes	EIT73328.1	Zn-finger protein	-	-	-	-	-	GO:0046872//metal ion binding;GO:0043167//ion binding;GO:0046914//transition metal ion binding;GO:0043169//cation binding;GO:0005488//binding	-
gene10555	12	6021.33	2.17333	1309.2	9.23456	5.27e-60	2.4e-57	yes	EIT73394.1	hypothetical protein	-	-	-	-	-	-	-
gene1058	17	33.6667	2.92667	7.15333	1.28936	0.000831377	0.00432878	yes	EIT82587.1	protease, Ulp1 family	-	-	-	-	-	GO:0008234//cysteine-type peptidase activity;GO:0019783//ubiquitin-like protein-specific protease activity;GO:0008233//peptidase activity;GO:0016787//hydrolase activity;GO:0003824//catalytic activity;GO:0070011//peptidase activity, acting on L-amino acid peptides	GO:0071704//organic substance metabolic process;GO:0016485//protein processing;GO:0008152//metabolic process;GO:0010467//gene expression;GO:0051604//protein maturation;GO:0044238//primary metabolic process;GO:0019538//protein metabolic process;GO:0043170//macromolecule metabolic process;GO:0006508//proteolysis
gene1060	3.66667	9.33333	0.33	1.01	1.61382	0.0102791	0.0351238	yes	EIT82599.1	hypothetical protein	-	-	-	-	-	-	-
gene10605	5	96.6667	0.746667	17.12	4.51907	6.23e-25	5.56e-23	yes	EIT73184.1	hypothetical protein	-	-	-	-	-	-	-
gene10612	64.3333	23.6667	3.93333	1.78333	-1.14118	0.000469215	0.00263387	yes	EIT73181.1	glutaminase	-	-	-	-	-	GO:0003824//catalytic activity;GO:0016811//hydrolase activity, acting on carbon-nitrogen (but not peptide) bonds, in linear amides;GO:0016787//hydrolase activity;GO:0016810//hydrolase activity, acting on carbon-nitrogen (but not peptide) bonds	-
gene10613	2.66667	10	0.316667	1.51333	2.25669	0.000858646	0.00444928	yes	EIT73189.1	putative dehydrogenase	-	-	-	-	-	GO:0003824//catalytic activity;GO:0004022//alcohol dehydrogenase (NAD) activity;GO:0036094//small molecule binding;GO:0016614//oxidoreductase activity, acting on CH-OH group of donors;GO:0005488//binding;GO:0016491//oxidoreductase activity;GO:0016616//oxidoreductase activity, acting on the CH-OH group of donors, NAD or NADP as acceptor	GO:0044699//single-organism process;GO:0008152//metabolic process;GO:0044710//single-organism metabolic process
gene10614	233.333	88.6667	27.74	13.11	-1.0813	0.000240138	0.00147732	yes	EIT73120.1	hypothetical protein	-	-	-	-	-	GO:0016740//transferase activity;GO:0003824//catalytic activity;GO:0016741//transferase activity, transferring one-carbon groups	GO:0008152//metabolic process
gene10616	61.6667	11	25.2833	5.64	-2.16442	2.63e-07	3.25e-06	yes	EIT73233.1	hypothetical protein	-	-	-	-	-	-	-
gene10617	996.667	220.667	76.8467	21.2867	-1.85203	2.03e-12	5.63e-11	yes	EIT73185.1	choline dehydrogenase	-	-	-	-	-	GO:0003824//catalytic activity;GO:0036094//small molecule binding;GO:0016491//oxidoreductase activity;GO:0097159//organic cyclic compound binding;GO:0016614//oxidoreductase activity, acting on CH-OH group of donors;GO:1901363//heterocyclic compound binding;GO:1901265//nucleoside phosphate binding;GO:0005488//binding;GO:0000166//nucleotide binding	GO:0044699//single-organism process;GO:0008152//metabolic process;GO:0044281//small molecule metabolic process;GO:0044710//single-organism metabolic process
gene10618	266	73.6667	46.6333	16.1033	-1.534	6.41e-09	1.06e-07	yes	EIT73111.1	dehydrogenase with different specificitie	-	-	-	-	-	GO:0003824//catalytic activity	GO:0008152//metabolic process;GO:0044699//single-organism process;GO:0044710//single-organism metabolic process
gene10619	1268.33	126.667	113.207	14.3833	-2.97649	3.84e-11	8.97e-10	yes	EIT73282.1	hypothetical protein	-	-	-	-	-	GO:0016614//oxidoreductase activity, acting on CH-OH group of donors;GO:0005488//binding;GO:0003824//catalytic activity;GO:1901363//heterocyclic compound binding;GO:1901265//nucleoside phosphate binding;GO:0000166//nucleotide binding;GO:0016491//oxidoreductase activity;GO:0097159//organic cyclic compound binding;GO:0036094//small molecule binding;GO:0016616//oxidoreductase activity, acting on the…	GO:0044710//single-organism metabolic process;GO:0008152//metabolic process;GO:0044699//single-organism process
gene10664	37.6667	4	2.75333	0.37	-2.89558	2.61e-05	0.00020479	yes	EIT73182.1	putative flavoprotein involved in K+ transport	-	-	-	-	-	GO:0016491//oxidoreductase activity;GO:0003824//catalytic activity	GO:0044699//single-organism process;GO:0008152//metabolic process;GO:0044710//single-organism metabolic process
gene1067	110.333	24.6667	6.66667	1.84667	-1.85204	3.26e-09	5.65e-08	yes	EIT82581.1	Zn(II)2Cys6 transcription factor	-	-	-	-	GO:0005622//intracellular;GO:0043229//intracellular organelle;GO:0043231//intracellular membrane-bounded organelle;GO:0043227//membrane-bounded organelle;GO:0044424//intracellular part;GO:0043226//organelle;GO:0044464//cell part;GO:0005623//cell	GO:0046872//metal ion binding;GO:0005488//binding;GO:0003700//transcription factor activity, sequence-specific DNA binding;GO:0001071//nucleic acid binding transcription factor activity;GO:0043169//cation binding;GO:0046914//transition metal ion binding;GO:0043167//ion binding	GO:0006629//lipid metabolic process;GO:0022603//regulation of anatomical structure morphogenesis;GO:1901576//organic substance biosynthetic process;GO:0044255//cellular lipid metabolic process;GO:0044237//cellular metabolic process;GO:0019222//regulation of metabolic process;GO:0044763//single-organism cellular process;GO:0043170//macromolecule metabolic process;GO:0044271//cellular nitrogen comp…
gene10680	57	316.667	7.23333	49.7933	2.78322	8.88e-20	5.32e-18	yes	EIT73172.1	sugar phosphate isomerase	-	-	-	-	-	GO:0003824//catalytic activity	-
gene10699	73	19	2.67667	0.86	-1.63803	8.58e-07	9.45e-06	yes	EIT73065.1	ankyrin repeat protein	-	-	-	-	-	-	GO:0044281//small molecule metabolic process;GO:0006725//cellular aromatic compound metabolic process;GO:0044237//cellular metabolic process;GO:0006139//nucleobase-containing compound metabolic process;GO:0044238//primary metabolic process;GO:0044699//single-organism process;GO:0044710//single-organism metabolic process;GO:0055086//nucleobase-containing small molecule metabolic process;GO:0071704…
gene10707	16	34.6667	0.79	2.1	1.41046	0.000591208	0.00322554	yes	EIT73211.1	serine/threonine protein kinase	-	-	-	-	-	GO:1901363//heterocyclic compound binding;GO:0032549//ribonucleoside binding;GO:0097159//organic cyclic compound binding;GO:0032550//purine ribonucleoside binding;GO:0001883//purine nucleoside binding;GO:0003824//catalytic activity;GO:0001882//nucleoside binding;GO:0016772//transferase activity, transferring phosphorus-containing groups;GO:0097367//carbohydrate derivative binding;GO:0004672//prot…	GO:0044238//primary metabolic process;GO:0008152//metabolic process;GO:0043412//macromolecule modification;GO:0044260//cellular macromolecule metabolic process;GO:0044237//cellular metabolic process;GO:0006464//cellular protein modification process;GO:0006793//phosphorus metabolic process;GO:0006796//phosphate-containing compound metabolic process;GO:0043170//macromolecule metabolic process;GO:00…
gene10718	96.6667	31.6667	7.67333	3.07667	-1.31849	0.000863451	0.00447222	yes	EIT73168.1	permease of the major facilitator superfamily	-	-	-	-	GO:0044425//membrane part;GO:0016020//membrane;GO:0031224//intrinsic component of membrane	-	GO:0044763//single-organism cellular process;GO:0044699//single-organism process;GO:0009987//cellular process
gene10746	36.3333	291.333	4.90333	47.96	3.29	3.78e-30	4.4e-28	yes	EIT73049.1	hypothetical protein	-	-	-	-	-	-	-
gene10749	369.333	1048.67	39.1933	137.133	1.8069	3.18e-13	9.52e-12	yes	EIT73061.1	actin filament organization App1-like protein	-	-	-	-	-	GO:0046872//metal ion binding;GO:0003824//catalytic activity;GO:0005488//binding;GO:0043169//cation binding;GO:0043167//ion binding;GO:0046914//transition metal ion binding	GO:0008152//metabolic process;GO:0044699//single-organism process;GO:0044710//single-organism metabolic process
gene10750	481.333	1811.67	54.8667	252.847	2.20426	1.23e-24	1.05e-22	yes	EIT73082.1	zinc-binding oxidoreductase	-	-	-	-	-	GO:0003824//catalytic activity;GO:0046872//metal ion binding;GO:0043167//ion binding;GO:0046914//transition metal ion binding;GO:0005488//binding;GO:0043169//cation binding	GO:0044710//single-organism metabolic process;GO:0008152//metabolic process;GO:0044699//single-organism process
gene10800	65.3333	7	9.26333	1.29	-2.84416	0.000368874	0.00213634	yes	EIT73273.1	hypothetical protein	-	-	-	-	-	GO:0004175//endopeptidase activity;GO:0003824//catalytic activity;GO:0016787//hydrolase activity;GO:0008233//peptidase activity;GO:0070011//peptidase activity, acting on L-amino acid peptides	GO:0019538//protein metabolic process;GO:0051604//protein maturation;GO:0071704//organic substance metabolic process;GO:0044238//primary metabolic process;GO:0010467//gene expression;GO:0016485//protein processing;GO:0006508//proteolysis;GO:0043170//macromolecule metabolic process;GO:0008152//metabolic process
gene10801	11.3333	2	1.21667	0.27	-2.1719	0.00256875	0.0112719	yes	EIT73240.1	hypothetical protein	-	-	-	-	-	GO:0004175//endopeptidase activity;GO:0008233//peptidase activity;GO:0003824//catalytic activity;GO:0016787//hydrolase activity;GO:0070011//peptidase activity, acting on L-amino acid peptides	GO:0043170//macromolecule metabolic process;GO:0008152//metabolic process;GO:0051604//protein maturation;GO:0006508//proteolysis;GO:0019538//protein metabolic process;GO:0044238//primary metabolic process;GO:0010467//gene expression;GO:0071704//organic substance metabolic process;GO:0016485//protein processing
gene10804	495.333	30	43.6367	3.39	-3.68618	6.38e-12	1.65e-10	yes	EIT73090.1	hypothetical protein	-	-	-	-	-	-	-
gene10805	574	177.333	58.76	22.6133	-1.37766	3.18e-08	4.62e-07	yes	EIT73044.1	MFS transporter	-	-	-	-	GO:0031224//intrinsic component of membrane;GO:0044425//membrane part;GO:0016020//membrane	-	GO:0009987//cellular process;GO:0044763//single-organism cellular process;GO:0044699//single-organism process
gene10814	9.66667	0.666667	0.95	0.0833333	-3.51096	0.00028421	0.00170771	yes	EIT73087.1	monocarboxylate transporter	-	-	-	-	GO:0031224//intrinsic component of membrane;GO:0016020//membrane;GO:0044425//membrane part	-	GO:0044763//single-organism cellular process;GO:0009987//cellular process;GO:0044699//single-organism process
gene10867	294	84.3333	26.1967	9.38333	-1.48121	1.07e-07	1.45e-06	yes	EIT72989.1	synaptic vesicle transporter SVOP	-	-	-	-	GO:0031224//intrinsic component of membrane;GO:0016020//membrane;GO:0044425//membrane part	-	GO:0051234//establishment of localization;GO:0044699//single-organism process;GO:0009987//cellular process;GO:0044763//single-organism cellular process;GO:0051179//localization
gene10869	16.3333	114	1.61	13.7833	3.09779	1.29e-16	5.63e-15	yes	EIT73010.1	acyl-CoA synthetases (AMP-forming)/AMP-acid ligases II	-	-	-	-	-	-	-
gene10871	149.333	380	13.6633	42.8933	1.65044	2.91e-12	7.85e-11	yes	EIT72975.1	dienelactone hydrolase	-	-	-	-	-	GO:0003824//catalytic activity	-
gene10883	18	60	1.39667	5.76	2.04408	2.4e-08	3.58e-07	yes	EIT72988.1	hypothetical protein	-	-	-	-	-	-	-
gene10899	111	11.6667	8.6	1.11	-2.95378	1.31e-10	2.83e-09	yes	EIT72957.1	permease of the major facilitator superfamily	-	-	-	-	GO:0016020//membrane;GO:0044425//membrane part;GO:0031224//intrinsic component of membrane	-	GO:0044763//single-organism cellular process;GO:0044699//single-organism process;GO:0009987//cellular process
gene10900	108	39.6667	13.1233	5.92	-1.14847	0.000359498	0.00208902	yes	EIT72943.1	hypothetical protein	-	-	-	-	-	GO:0016620//oxidoreductase activity, acting on the aldehyde or oxo group of donors, NAD or NADP as acceptor;GO:0016491//oxidoreductase activity;GO:0003824//catalytic activity;GO:0016903//oxidoreductase activity, acting on the aldehyde or oxo group of donors	GO:0008152//metabolic process;GO:0044699//single-organism process;GO:0044710//single-organism metabolic process
gene10903	10	25	0.85	2.57667	1.59997	0.00234429	0.0104611	yes	EIT72950.1	synaptic vesicle transporter SVOP	-	-	-	-	GO:0005622//intracellular;GO:0043226//organelle;GO:0031224//intrinsic component of membrane;GO:0016020//membrane;GO:0043227//membrane-bounded organelle;GO:0044464//cell part;GO:0043229//intracellular organelle;GO:0005623//cell;GO:0044424//intracellular part;GO:0043231//intracellular membrane-bounded organelle;GO:0044425//membrane part	GO:1901363//heterocyclic compound binding;GO:0005488//binding;GO:0046872//metal ion binding;GO:0003676//nucleic acid binding;GO:0046914//transition metal ion binding;GO:0043167//ion binding;GO:0097159//organic cyclic compound binding;GO:0043169//cation binding	GO:0009987//cellular process;GO:0043170//macromolecule metabolic process;GO:0071704//organic substance metabolic process;GO:0044699//single-organism process;GO:0010467//gene expression;GO:0044763//single-organism cellular process;GO:0008152//metabolic process
gene10908	853	341.667	54.5	27.1167	-1.00708	1.62e-05	0.000133807	yes	EIT72938.1	putative flavoprotein involved in K+ transport	-	-	-	-	-	GO:0016491//oxidoreductase activity;GO:0003824//catalytic activity	GO:0008152//metabolic process;GO:0044699//single-organism process;GO:0044710//single-organism metabolic process
gene10915	8	26.3333	2.13667	8.50667	1.99323	6.73e-06	6.05e-05	yes	EIT72915.1	hypothetical protein	-	-	-	-	-	-	-
gene10920	82.3333	0.333333	9.1	0.0466667	-7.60733	1.41e-07	1.87e-06	yes	EIT72921.1	pectin lyase precursor, putative	-	-	-	-	-	GO:0016837//carbon-oxygen lyase activity, acting on polysaccharides;GO:0003824//catalytic activity;GO:0016835//carbon-oxygen lyase activity;GO:0016829//lyase activity	GO:0008152//metabolic process;GO:0016052//carbohydrate catabolic process;GO:0009056//catabolic process;GO:0009057//macromolecule catabolic process;GO:0043170//macromolecule metabolic process;GO:1901575//organic substance catabolic process;GO:0071704//organic substance metabolic process;GO:0005975//carbohydrate metabolic process;GO:0005976//polysaccharide metabolic process;GO:0000272//polysacchari…
gene10929	9.33333	1658.33	1.96333	427.3	7.7658	1.86e-63	9.62e-61	yes	EIT72899.1	alpha-glucosidase related to nicotinamidase	-	-	-	-	-	-	-
gene10930	0.666667	286.333	0.0566667	28.79	8.98885	1.91e-55	7.3e-53	yes	EIT72888.1	hypothetical protein	-	-	-	-	-	-	-
gene10931	3.33333	545.333	0.536667	109.357	7.6708	3.13e-59	1.38e-56	yes	EIT72905.1	hypothetical protein	-	-	-	-	-	GO:0016655//oxidoreductase activity, acting on NAD(P)H, quinone or similar compound as acceptor;GO:0046914//transition metal ion binding;GO:0043169//cation binding;GO:0005488//binding;GO:0016491//oxidoreductase activity;GO:0003824//catalytic activity;GO:0043167//ion binding;GO:0046872//metal ion binding;GO:0016651//oxidoreductase activity, acting on NAD(P)H	GO:0044710//single-organism metabolic process;GO:0008152//metabolic process;GO:0044699//single-organism process
gene10932	0	8	0.001	0.79	9.62571	2.22e-05	0.000176922	yes	EIT72902.1	permease of the major facilitator superfamily	-	-	-	-	GO:0016020//membrane;GO:0031224//intrinsic component of membrane;GO:0044425//membrane part	-	GO:0009987//cellular process;GO:0044699//single-organism process;GO:0044763//single-organism cellular process
gene10936	73.3333	119.667	6.70667	13.4667	1.00572	0.000287119	0.0017217	yes	EIT72932.1	cytosine deaminase	-	-	-	-	-	GO:0003824//catalytic activity;GO:0016787//hydrolase activity	-
gene10937	43	89.3333	2.29	5.88667	1.3621	0.000359827	0.00208904	yes	EIT72953.1	hypothetical protein	-	-	-	-	-	-	-
gene10942	0.666667	4.66667	0.08	0.743333	3.21594	0.00676305	0.024943	yes	EIT72930.1	imidazolonepropionase	-	-	-	-	-	GO:0003824//catalytic activity;GO:0016787//hydrolase activity	-
gene10945	1	244.667	0.146667	44.62	8.24901	7.85e-67	4.9e-64	yes	EIT72898.1	hypothetical protein	-	-	-	-	-	-	-
gene10946	0.666667	93.3333	0.11	18.5533	7.39803	1.53e-29	1.75e-27	yes	EIT72895.1	hypothetical protein	-	-	-	-	-	GO:0005488//binding;GO:0005515//protein binding	-
gene10949	171.667	49.3333	26.0733	9.27	-1.49193	9.6e-09	1.54e-07	yes	EIT72922.1	dehydrogenase with different specificitie	-	-	-	-	-	GO:0003824//catalytic activity	GO:0044710//single-organism metabolic process;GO:0008152//metabolic process;GO:0044699//single-organism process
gene10952	178.667	16	13.4533	1.48667	-3.17781	8.56e-10	1.62e-08	yes	EIT72964.1	synaptic vesicle transporter SVOP	-	-	-	-	GO:0016020//membrane;GO:0044425//membrane part;GO:0031224//intrinsic component of membrane	GO:0005488//binding	GO:0044763//single-organism cellular process;GO:0009987//cellular process;GO:0044699//single-organism process
gene10970	8.33333	69.6667	0.586667	5.97667	3.34873	7.38e-15	2.73e-13	yes	EIT72927.1	putative transporter	-	-	-	-	GO:0044425//membrane part;GO:0016020//membrane;GO:0031224//intrinsic component of membrane	GO:0022857//transmembrane transporter activity;GO:0005215//transporter activity	GO:0044699//single-organism process;GO:0051234//establishment of localization;GO:1902578//single-organism localization;GO:0044763//single-organism cellular process;GO:0044765//single-organism transport;GO:0051179//localization;GO:0009987//cellular process;GO:0006810//transport
gene10974	11.3333	28.3333	2	6.08333	1.60486	6.61e-05	0.000473272	yes	EIT72907.1	amino acid transporter	-	-	-	-	GO:0031224//intrinsic component of membrane;GO:0044425//membrane part;GO:0016020//membrane	-	-
gene1098	671	232	123.343	54.1333	-1.18809	0.00447245	0.0178192	yes	EIT82540.1	hypothetical protein	-	-	-	-	GO:0071944//cell periphery;GO:0016020//membrane;GO:0005623//cell;GO:0031224//intrinsic component of membrane;GO:0044425//membrane part;GO:0030312//external encapsulating structure;GO:0005618//cell wall;GO:0044464//cell part	GO:0003824//catalytic activity	-
gene1099	427.667	165	40.4667	19.28	-1.06963	4.9e-06	4.58e-05	yes	EIT82543.1	hypothetical protein	-	-	-	-	-	GO:0016407//acetyltransferase activity;GO:0016747//transferase activity, transferring acyl groups other than amino-acyl groups;GO:0003824//catalytic activity;GO:0008374//O-acyltransferase activity;GO:0016740//transferase activity;GO:0016413//O-acetyltransferase activity;GO:0016746//transferase activity, transferring acyl groups	GO:0044699//single-organism process;GO:0008152//metabolic process;GO:0044281//small molecule metabolic process;GO:0044710//single-organism metabolic process
gene10999	16.3333	48.3333	2.02	7.31333	1.85617	1.24e-06	1.32e-05	yes	EIT72799.1	hydrolase of the alpha/beta superfamily	-	-	-	-	-	GO:0003824//catalytic activity	-
gene11012	11.6667	20.6667	0.96	2.08333	1.11779	0.0151994	0.0485013	yes	EIT72826.1	putative transporter	-	-	-	-	GO:0044425//membrane part;GO:0031224//intrinsic component of membrane;GO:0016020//membrane	GO:0022857//transmembrane transporter activity;GO:0005215//transporter activity	GO:0051179//localization;GO:0044763//single-organism cellular process;GO:0044699//single-organism process;GO:0009987//cellular process;GO:0051234//establishment of localization
gene11023	91.6667	28	16.3667	6.11	-1.42152	2.24e-05	0.000178368	yes	EIT72838.1	hypothetical protein	-	-	-	-	-	-	-
gene11042	1807.33	4334.33	101.983	296.243	1.53845	1.74e-06	1.8e-05	yes	EIT72797.1	hypothetical protein	-	-	-	-	-	-	-
gene11049	7	0.666667	1.21667	0.146667	-3.05232	0.01402	0.0454719	yes	EIT72798.1	oxidase, putative	-	-	-	-	-	GO:0016209//antioxidant activity;GO:0003824//catalytic activity	GO:0044710//single-organism metabolic process;GO:0044699//single-organism process;GO:0008152//metabolic process
gene11051	184.667	423.667	37.4233	104.507	1.48159	1.49e-07	1.96e-06	yes	EIT72850.1	hypothetical protein	-	-	-	-	-	GO:0005488//binding;GO:0005515//protein binding	-
gene11054	218	83	16.56	7.81667	-1.08308	4.25e-05	0.000321211	yes	EIT72869.1	peptide-N4-(N-acetyl-beta-D-glucosaminyl) asparaginase amidase N	-	-	-	-	-	-	-
gene11074	1.33333	5.66667	0.556667	2.91	2.38613	0.0146621	0.0471933	yes	EIT72871.1	hypothetical protein	-	-	-	-	-	-	-
gene11091	280	496.333	24.4433	52.8233	1.11173	8.64e-05	0.000602636	yes	EIT72605.1	hypothetical protein	-	-	-	-	-	-	GO:0044238//primary metabolic process;GO:0008152//metabolic process
gene11105	181.667	46.3333	14.28	4.53333	-1.65535	2.55e-08	3.78e-07	yes	EIT72711.1	hypothetical protein	-	-	-	-	-	GO:0003676//nucleic acid binding;GO:1901363//heterocyclic compound binding;GO:0097159//organic cyclic compound binding;GO:0005488//binding	-
gene11117	103.333	212.333	30.22	76.0267	1.331	4.67e-06	4.38e-05	yes	EIT72597.1	hypothetical protein	-	-	-	-	-	-	-
gene11125	11947.7	2042.67	1152.18	247.183	-2.22071	2.03e-15	8.1e-14	yes	EIT72568.1	acid phosphatase PHOa	-	-	-	-	GO:0030312//external encapsulating structure;GO:0031224//intrinsic component of membrane;GO:0005623//cell;GO:0071944//cell periphery;GO:0005618//cell wall;GO:0044425//membrane part;GO:0016020//membrane;GO:0044464//cell part	GO:0016791//phosphatase activity;GO:0042578//phosphoric ester hydrolase activity;GO:0016788//hydrolase activity, acting on ester bonds;GO:0003824//catalytic activity;GO:0016787//hydrolase activity	GO:0044723//single-organism carbohydrate metabolic process;GO:0006082//organic acid metabolic process;GO:0019752//carboxylic acid metabolic process;GO:0019520//aldonic acid metabolic process;GO:0044262//cellular carbohydrate metabolic process;GO:0044281//small molecule metabolic process;GO:0043436//oxoacid metabolic process;GO:0071704//organic substance metabolic process;GO:0044710//single-organi…
gene11127	51.6667	252.667	18.0533	109.31	2.59809	2.79e-18	1.44e-16	yes	EIT72638.1	hypothetical protein	-	-	-	-	-	-	-
gene11136	32.3333	52	2.68667	5.4	1.00714	0.00213685	0.00964796	yes	EIT72680.1	monocarboxylate transporter	-	-	-	-	GO:0044425//membrane part;GO:0016020//membrane;GO:0031224//intrinsic component of membrane	-	GO:0044763//single-organism cellular process;GO:0009987//cellular process;GO:0044699//single-organism process
gene11176	1.66667	8.33333	0.47	2.96	2.65486	0.000339493	0.00198851	yes	EIT72727.1	hypothetical protein	-	-	-	-	-	-	-
gene11197	4	14.6667	0.71	3.06333	2.10921	0.00151204	0.0072083	yes	EIT72536.1	hypothetical protein	-	-	-	-	-	GO:0003824//catalytic activity;GO:0016772//transferase activity, transferring phosphorus-containing groups;GO:0005488//binding;GO:0016740//transferase activity	-
gene11198	110.333	38.3333	9.62333	4.15333	-1.21227	4.08e-05	0.00030956	yes	EIT72641.1	UDP-N-acetylmuramate-alanine ligase	-	-	-	-	GO:0044424//intracellular part;GO:0005622//intracellular;GO:0044464//cell part;GO:0005623//cell	GO:0005488//binding;GO:0003824//catalytic activity;GO:0001882//nucleoside binding;GO:0032550//purine ribonucleoside binding;GO:0001883//purine nucleoside binding;GO:0000166//nucleotide binding;GO:1901265//nucleoside phosphate binding;GO:0016874//ligase activity;GO:0097159//organic cyclic compound binding;GO:0032549//ribonucleoside binding;GO:0016879//ligase activity, forming carbon-nitrogen bonds…	GO:0022603//regulation of anatomical structure morphogenesis;GO:0008152//metabolic process;GO:0022604//regulation of cell morphogenesis;GO:0065007//biological regulation;GO:0044710//single-organism metabolic process;GO:0051128//regulation of cellular component organization;GO:0050794//regulation of cellular process;GO:0044699//single-organism process;GO:0050789//regulation of biological process;G…
gene11208	246	91	28.2933	13.16	-1.1043	0.000561611	0.0030857	yes	EIT72697.1	hypothetical protein	-	-	-	-	-	-	-
gene11227	3.33333	15.6667	0.226667	1.33	2.55278	5.1e-06	4.75e-05	yes	EIT72585.1	saponin hydrolase precursor	-	-	-	-	-	GO:0003824//catalytic activity	-
gene11229	8.66667	21	1.20333	3.69	1.61658	0.00446529	0.0178026	yes	EIT72730.1	carboxylesterase	-	-	-	-	-	GO:0003824//catalytic activity;GO:0016788//hydrolase activity, acting on ester bonds;GO:0016787//hydrolase activity	-
gene11230	51	579.667	6.16333	88.62	3.84585	3.16e-14	1.09e-12	yes	EIT72524.1	hypothetical protein	-	-	-	-	-	-	-
gene11234	3	0	0.67	0.001	-9.38802	0.0120945	0.0403412	yes	EIT72591.1	hypothetical protein	-	-	-	-	-	-	-
gene11235	73.3333	10.6667	9.73	1.75667	-2.4696	9.53e-11	2.1e-09	yes	EIT72565.1	hypothetical protein	-	-	-	-	-	GO:0016740//transferase activity;GO:0003824//catalytic activity	-
gene11237	665.667	206.667	138.493	52.0567	-1.41166	1.81e-06	1.85e-05	yes	EIT72560.1	hypothetical protein	-	-	-	-	-	-	-
gene11240	5.66667	12	0.42	1.11333	1.40642	0.00893627	0.0312664	yes	EIT72563.1	hypothetical protein	-	-	-	-	-	GO:0016616//oxidoreductase activity, acting on the CH-OH group of donors, NAD or NADP as acceptor;GO:0016491//oxidoreductase activity;GO:0000166//nucleotide binding;GO:0036094//small molecule binding;GO:1901265//nucleoside phosphate binding;GO:1901363//heterocyclic compound binding;GO:0016614//oxidoreductase activity, acting on CH-OH group of donors;GO:0097159//organic cyclic compound binding;GO:…	GO:0008152//metabolic process;GO:0044710//single-organism metabolic process;GO:0044699//single-organism process
gene11247	78	426	10.7167	71.99	2.74794	6.87e-22	4.91e-20	yes	EIT72751.1	aldo/keto reductase family protein	-	-	-	-	GO:0044464//cell part;GO:0005623//cell	GO:0016614//oxidoreductase activity, acting on CH-OH group of donors;GO:0003824//catalytic activity;GO:0016491//oxidoreductase activity;GO:0016616//oxidoreductase activity, acting on the CH-OH group of donors, NAD or NADP as acceptor	GO:0044710//single-organism metabolic process;GO:0044238//primary metabolic process;GO:0009987//cellular process;GO:1901615//organic hydroxy compound metabolic process;GO:0071704//organic substance metabolic process;GO:0044281//small molecule metabolic process;GO:0044237//cellular metabolic process;GO:0005975//carbohydrate metabolic process;GO:0044763//single-organism cellular process;GO:0044699/…
gene11249	105.333	11	3.44	0.46	-2.9027	7.26e-11	1.64e-09	yes	EIT72545.1	multidrug resistance-associated protein	-	-	-	-	GO:0044425//membrane part;GO:0016020//membrane;GO:0031224//intrinsic component of membrane	GO:0097159//organic cyclic compound binding;GO:0032549//ribonucleoside binding;GO:0032550//purine ribonucleoside binding;GO:0005215//transporter activity;GO:0016787//hydrolase activity;GO:0022804//active transmembrane transporter activity;GO:0097367//carbohydrate derivative binding;GO:0022857//transmembrane transporter activity;GO:0016817//hydrolase activity, acting on acid anhydrides;GO:0016462/…	GO:0044712//single-organism catabolic process;GO:0044238//primary metabolic process;GO:0044281//small molecule metabolic process;GO:0006195//purine nucleotide catabolic process;GO:0044763//single-organism cellular process;GO:0051234//establishment of localization;GO:0009150//purine ribonucleotide metabolic process;GO:0019693//ribose phosphate metabolic process;GO:0072521//purine-containing compou…
gene11258	0.333333	12	0.0566667	2.43667	5.42626	4.04e-07	4.83e-06	yes	EIT72688.1	hypothetical protein	-	-	-	-	-	GO:0000166//nucleotide binding;GO:1901265//nucleoside phosphate binding;GO:1901363//heterocyclic compound binding;GO:0036094//small molecule binding;GO:0097159//organic cyclic compound binding;GO:0016491//oxidoreductase activity;GO:0005488//binding;GO:0003824//catalytic activity	GO:0008152//metabolic process;GO:0044699//single-organism process;GO:0044710//single-organism metabolic process
gene11259	0.333333	33.6667	0.0633333	7.40667	6.86972	3.65e-17	1.7e-15	yes	EIT72740.1	hypothetical protein	-	-	-	-	-	-	-
gene11261	291.333	97.6667	12.6133	5.26	-1.26181	1.44e-07	1.9e-06	yes	EIT72646.1	N-methylhydantoinase A/acetone carboxylase, beta subunit	-	-	-	-	-	GO:0003824//catalytic activity	-
gene11262	159.667	38.3333	12.8567	3.84	-1.74334	1.25e-09	2.32e-08	yes	EIT72704.1	putative flavoprotein involved in K+ transport	-	-	-	-	-	GO:0003824//catalytic activity;GO:0016491//oxidoreductase activity	GO:0044710//single-organism metabolic process;GO:0008152//metabolic process;GO:0044699//single-organism process
gene11265	41	7.33333	3.85667	0.85	-2.18182	2.83e-07	3.49e-06	yes	EIT72670.1	hypothetical protein	-	-	-	-	-	-	-
gene11269	106	441	4.17	21.63	2.37491	3.89e-22	2.83e-20	yes	EIT72587.1	Ca2+ transporting ATPase	-	-	-	-	GO:0016020//membrane;GO:0044425//membrane part;GO:0031224//intrinsic component of membrane	GO:0001883//purine nucleoside binding;GO:0001882//nucleoside binding;GO:0097367//carbohydrate derivative binding;GO:0043169//cation binding;GO:0005488//binding;GO:0042626//ATPase activity, coupled to transmembrane movement of substances;GO:0016462//pyrophosphatase activity;GO:0016887//ATPase activity;GO:0017111//nucleoside-triphosphatase activity;GO:0022804//active transmembrane transporter activ…	GO:0009260//ribonucleotide biosynthetic process;GO:0051234//establishment of localization;GO:0072521//purine-containing compound metabolic process;GO:0019693//ribose phosphate metabolic process;GO:0044711//single-organism biosynthetic process;GO:0006139//nucleobase-containing compound metabolic process;GO:0006812//cation transport;GO:1901293//nucleoside phosphate biosynthetic process;GO:0034654//…
gene11276	825.667	2352.67	56.59	200.473	1.82479	2.61e-18	1.35e-16	yes	EIT72686.1	serine/threonine protein kinase	-	-	-	-	-	GO:0016773//phosphotransferase activity, alcohol group as acceptor;GO:0004672//protein kinase activity;GO:0032549//ribonucleoside binding;GO:0016772//transferase activity, transferring phosphorus-containing groups;GO:0016301//kinase activity;GO:0097159//organic cyclic compound binding;GO:0016740//transferase activity;GO:1901363//heterocyclic compound binding;GO:0001883//purine nucleoside binding;…	GO:0019538//protein metabolic process;GO:0009987//cellular process;GO:0006796//phosphate-containing compound metabolic process;GO:0044260//cellular macromolecule metabolic process;GO:0044267//cellular protein metabolic process;GO:0071704//organic substance metabolic process;GO:0006793//phosphorus metabolic process;GO:0044238//primary metabolic process;GO:0036211//protein modification process;GO:0…
gene11308	402	729	28.3267	63.29	1.15982	7.12e-08	9.86e-07	yes	EIT72603.1	sucrose transporter	-	-	-	-	-	-	-
gene11329	12.6667	1487.33	4.42333	643.873	7.1855	5.02e-79	6.61e-76	yes	EIT72766.1	hypothetical protein	-	-	-	-	-	-	-
gene11334	50.6667	96.3333	11.53	26.9033	1.22239	7.22e-06	6.43e-05	yes	EIT72753.1	hypothetical protein	-	-	-	-	-	-	-
gene1135	13.3333	32	1	2.94333	1.55745	0.00013783	0.00090621	yes	EIT82500.1	hypothetical protein	-	-	-	-	GO:0016020//membrane;GO:0031224//intrinsic component of membrane;GO:0044425//membrane part	-	GO:0044763//single-organism cellular process;GO:0009987//cellular process;GO:0044699//single-organism process
gene11377	1138.33	95.6667	223.473	24.1433	-3.21041	2.27e-10	4.68e-09	yes	EIT72510.1	GPI anchored serine-rich protein	-	-	-	-	-	-	-
gene11382	11.6667	44	1.54	7.1	2.20489	3.77e-09	6.46e-08	yes	EIT72502.1	quinone reductase	-	-	-	-	-	GO:0003824//catalytic activity;GO:0005488//binding;GO:0046872//metal ion binding;GO:0046914//transition metal ion binding;GO:0043169//cation binding;GO:0043167//ion binding	GO:0008152//metabolic process;GO:0044699//single-organism process;GO:0044710//single-organism metabolic process
gene11383	34.3333	397	3.23	45.98	3.8314	5.58e-33	7.79e-31	yes	EIT72495.1	erythromycin esterase like protein	-	-	-	-	-	-	GO:0009636//response to toxic substance;GO:0042221//response to chemical;GO:0050896//response to stimulus
gene11385	108.667	652.667	12.1233	89.3167	2.88114	2.02e-24	1.7e-22	yes	EIT72505.1	hypothetical protein	-	-	-	-	-	-	-
gene11388	37	78.3333	6.51333	17.2067	1.4015	7.41e-05	0.000522979	yes	EIT72472.1	hypothetical protein	-	-	-	-	-	-	-
gene11411	2230	762.333	64.5133	27.63	-1.22336	4.32e-07	5.13e-06	yes	EIT72455.1	multidrug resistance-associated protein	-	-	-	-	GO:0016020//membrane;GO:0044425//membrane part;GO:0031224//intrinsic component of membrane	GO:0001882//nucleoside binding;GO:0015399//primary active transmembrane transporter activity;GO:0097367//carbohydrate derivative binding;GO:0001883//purine nucleoside binding;GO:0022857//transmembrane transporter activity;GO:1901363//heterocyclic compound binding;GO:0005488//binding;GO:0016817//hydrolase activity, acting on acid anhydrides;GO:0016462//pyrophosphatase activity;GO:0015405//P-P-bond…	GO:0006796//phosphate-containing compound metabolic process;GO:0046434//organophosphate catabolic process;GO:0051179//localization;GO:1901575//organic substance catabolic process;GO:0009166//nucleotide catabolic process;GO:0044281//small molecule metabolic process;GO:0009117//nucleotide metabolic process;GO:0009261//ribonucleotide catabolic process;GO:0044237//cellular metabolic process;GO:000915…
gene11417	3.33333	9	0.416667	1.4	1.74846	0.0111703	0.0377037	yes	EIT72470.1	dehydrogenase with different specificitie	-	-	-	-	-	GO:0003824//catalytic activity	GO:0044699//single-organism process;GO:0008152//metabolic process;GO:0044710//single-organism metabolic process
gene11420	262	610	83.07	238.757	1.52314	6.99e-09	1.15e-07	yes	EIT72471.1	hypothetical protein	-	-	-	-	-	-	-
gene11428	5.66667	0.666667	0.163333	0.0266667	-2.61471	0.0066983	0.0247503	yes	EIT72410.1	ankyrin	-	-	-	-	-	-	GO:0044763//single-organism cellular process;GO:0008152//metabolic process;GO:0044699//single-organism process;GO:0044281//small molecule metabolic process;GO:1901360//organic cyclic compound metabolic process;GO:0006725//cellular aromatic compound metabolic process;GO:0006139//nucleobase-containing compound metabolic process;GO:0044237//cellular metabolic process;GO:0034641//cellular nitrogen co…
gene11432	180.667	34.3333	14.5767	3.50333	-2.05686	1.71e-07	2.21e-06	yes	EIT72358.1	synaptic vesicle transporter SVOP	-	-	-	-	GO:0044425//membrane part;GO:0031224//intrinsic component of membrane;GO:0016020//membrane	-	GO:0044699//single-organism process;GO:0009987//cellular process;GO:0044763//single-organism cellular process
gene11434	3896	345	318.29	35.47	-3.16567	7.11e-17	3.18e-15	yes	EIT72391.1	serine carboxypeptidase	-	-	-	-	-	GO:0004180//carboxypeptidase activity;GO:0003824//catalytic activity;GO:0008233//peptidase activity;GO:0008238//exopeptidase activity;GO:0016787//hydrolase activity;GO:0070011//peptidase activity, acting on L-amino acid peptides	GO:0051604//protein maturation;GO:0043170//macromolecule metabolic process;GO:0044238//primary metabolic process;GO:0016485//protein processing;GO:0008152//metabolic process;GO:0071704//organic substance metabolic process;GO:0019538//protein metabolic process;GO:0010467//gene expression;GO:0006508//proteolysis
gene11471	0.666667	6	0.12	1.4	3.54432	0.000116476	0.000784929	yes	EIT72423.1	protein kinase	-	-	-	-	-	GO:0001883//purine nucleoside binding;GO:0032549//ribonucleoside binding;GO:0097367//carbohydrate derivative binding;GO:0005488//binding;GO:0032550//purine ribonucleoside binding;GO:0016301//kinase activity;GO:0016740//transferase activity;GO:1901363//heterocyclic compound binding;GO:0001882//nucleoside binding;GO:0097159//organic cyclic compound binding;GO:0036094//small molecule binding;GO:0003…	GO:0019538//protein metabolic process;GO:0071704//organic substance metabolic process;GO:0036211//protein modification process;GO:0006796//phosphate-containing compound metabolic process;GO:0044237//cellular metabolic process;GO:0043170//macromolecule metabolic process;GO:0006464//cellular protein modification process;GO:0043412//macromolecule modification;GO:0008152//metabolic process;GO:0009987…
gene11485	1577	348.667	115.233	31.8767	-1.85399	1.02e-12	2.88e-11	yes	EIT72388.1	aminoacylase ACY1	-	-	-	-	-	GO:0008235//metalloexopeptidase activity;GO:0008238//exopeptidase activity;GO:0008233//peptidase activity;GO:0016787//hydrolase activity;GO:0070011//peptidase activity, acting on L-amino acid peptides;GO:0003824//catalytic activity;GO:0008237//metallopeptidase activity	GO:0010467//gene expression;GO:0008152//metabolic process;GO:0044238//primary metabolic process;GO:0019538//protein metabolic process;GO:0016485//protein processing;GO:0051604//protein maturation;GO:0043170//macromolecule metabolic process;GO:0071704//organic substance metabolic process;GO:0006508//proteolysis
gene11486	667.333	1102.67	86.98	178.583	1.03784	5.05e-05	0.000373601	yes	EIT72314.1	dehydrogenase with different specificitie	-	-	-	-	-	GO:0003824//catalytic activity	GO:0008152//metabolic process;GO:0044699//single-organism process;GO:0044710//single-organism metabolic process
gene11491	1142	291.333	98.04	31.5433	-1.63604	4.98e-08	7.08e-07	yes	EIT72404.1	permease of the major facilitator superfamily	-	-	-	-	GO:0016020//membrane;GO:0031224//intrinsic component of membrane;GO:0044425//membrane part	-	GO:0044763//single-organism cellular process;GO:0009987//cellular process;GO:0044699//single-organism process
gene11495	55	92	4.79667	9.84667	1.0376	0.00125895	0.00618318	yes	EIT72409.1	cytochrome protein	-	-	-	-	-	GO:0016491//oxidoreductase activity;GO:0046872//metal ion binding;GO:0043169//cation binding;GO:0046906//tetrapyrrole binding;GO:1901363//heterocyclic compound binding;GO:0046914//transition metal ion binding;GO:0005488//binding;GO:0003824//catalytic activity;GO:0043167//ion binding;GO:0097159//organic cyclic compound binding	GO:0044710//single-organism metabolic process;GO:0008152//metabolic process;GO:0044699//single-organism process
gene11498	0.666667	7.33333	0.0966667	1.22333	3.66166	9.79e-05	0.000674959	yes	EIT72342.1	hypothetical protein	-	-	-	-	-	-	-
gene1150	25.3333	60.3333	2.85333	8.4	1.55774	7.79e-07	8.7e-06	yes	EIT82522.1	permease of the major facilitator superfamily	-	-	-	-	GO:0016020//membrane;GO:0031224//intrinsic component of membrane;GO:0044425//membrane part	-	GO:0051234//establishment of localization;GO:0044763//single-organism cellular process;GO:0051179//localization;GO:0009987//cellular process;GO:0044699//single-organism process
gene11502	94.6667	30.6667	8.47333	3.32	-1.35175	0.000464113	0.00261513	yes	EIT72434.1	permease of the major facilitator superfamily	-	-	-	-	GO:0016020//membrane;GO:0031224//intrinsic component of membrane;GO:0044425//membrane part	-	GO:0044763//single-organism cellular process;GO:0009987//cellular process;GO:0044699//single-organism process
gene11508	28.6667	173.333	3.22333	23.99	2.89581	9.73e-22	6.79e-20	yes	EIT72371.1	thioredoxin reductase	-	-	-	-	-	GO:0016667//oxidoreductase activity, acting on a sulfur group of donors;GO:0036094//small molecule binding;GO:0016972//thiol oxidase activity;GO:0016491//oxidoreductase activity;GO:0005488//binding;GO:0003824//catalytic activity;GO:0016670//oxidoreductase activity, acting on a sulfur group of donors, oxygen as acceptor	GO:0008152//metabolic process;GO:0044710//single-organism metabolic process;GO:0044699//single-organism process
gene11509	102.333	15.6667	11.89	2.26	-2.39535	6.15e-10	1.19e-08	yes	EIT72427.1	dimeric dihydrodiol dehydrogenase	-	-	-	-	-	GO:0003824//catalytic activity	GO:0044710//single-organism metabolic process;GO:0044699//single-organism process;GO:0008152//metabolic process
gene1151	15	27	3.14333	6.94667	1.14403	0.00640367	0.02381	yes	EIT82553.1	hypothetical protein	-	-	-	-	GO:0044425//membrane part;GO:0031224//intrinsic component of membrane;GO:0016020//membrane	-	-
gene11516	173.333	51.3333	19.4467	7.19667	-1.43412	2.55e-05	0.000200555	yes	EIT72317.1	hypothetical protein	-	-	-	-	-	-	-
gene11524	0.333333	14.6667	0.03	1.50333	5.64706	3.17e-09	5.5e-08	yes	EIT72407.1	cytochrome protein	-	-	-	-	-	GO:0046906//tetrapyrrole binding;GO:0003824//catalytic activity;GO:0016491//oxidoreductase activity;GO:1901363//heterocyclic compound binding;GO:0097159//organic cyclic compound binding;GO:0005488//binding;GO:0043169//cation binding;GO:0046872//metal ion binding;GO:0046914//transition metal ion binding;GO:0043167//ion binding	GO:0044710//single-organism metabolic process;GO:0044699//single-organism process;GO:0008152//metabolic process
gene11525	0.333333	13	0.0266667	1.34	5.65105	3.85e-10	7.71e-09	yes	EIT72336.1	hypothetical protein	-	-	-	-	-	GO:0046906//tetrapyrrole binding;GO:1901363//heterocyclic compound binding;GO:0043169//cation binding;GO:0043167//ion binding;GO:0003824//catalytic activity;GO:0046914//transition metal ion binding;GO:0097159//organic cyclic compound binding;GO:0046872//metal ion binding;GO:0005488//binding;GO:0016491//oxidoreductase activity	GO:0044710//single-organism metabolic process;GO:0044699//single-organism process;GO:0008152//metabolic process
gene11526	149.333	31.6667	13.01	3.44667	-1.91635	7.93e-07	8.85e-06	yes	EIT72415.1	inorganic phosphate transporter	-	-	-	-	GO:0031224//intrinsic component of membrane;GO:0016020//membrane;GO:0044425//membrane part	GO:0005215//transporter activity	GO:0044699//single-organism process;GO:0009987//cellular process;GO:0044763//single-organism cellular process
gene11530	39.3333	133.667	3.66	15.12	2.04654	2.63e-08	3.87e-07	yes	EIT72395.1	hypothetical protein	-	-	-	-	-	GO:0016787//hydrolase activity;GO:0003824//catalytic activity;GO:0042578//phosphoric ester hydrolase activity;GO:0016791//phosphatase activity;GO:0016788//hydrolase activity, acting on ester bonds	GO:0008152//metabolic process;GO:0006796//phosphate-containing compound metabolic process;GO:0009987//cellular process;GO:0006793//phosphorus metabolic process;GO:0044237//cellular metabolic process
gene11533	14.3333	39	2.43	8.09333	1.73578	5.85e-06	5.38e-05	yes	EIT72445.1	hypothetical protein	-	-	-	-	-	-	-
gene11536	31.6667	177	4.89	33.7033	2.78498	5.73e-19	3.07e-17	yes	EIT72396.1	hypothetical protein	-	-	-	-	-	-	-
gene1156	228.667	65	12.9333	4.64333	-1.47786	4.51e-05	0.000338607	yes	EIT82541.1	ferric reductase, NADH/NADPH oxidase	-	-	-	-	GO:0031224//intrinsic component of membrane;GO:0016020//membrane;GO:0044425//membrane part	GO:0003824//catalytic activity	GO:0044699//single-organism process;GO:0044710//single-organism metabolic process;GO:0008152//metabolic process
gene11562	33.6667	62.6667	9.83667	22.4967	1.19347	0.00209251	0.00946576	yes	EIT72305.1	hypothetical protein	-	-	-	-	-	-	-
gene11563	2415.33	4451.67	475.803	1074.03	1.1746	5.08e-05	0.000374881	yes	EIT72302.1	hypothetical protein	-	-	-	-	-	-	-
gene11564	34.6667	70	11.5967	28.74	1.30935	0.00159292	0.00753632	yes	EIT72306.1	hypothetical protein	-	-	-	-	-	-	-
gene11581	5	12	0.943333	2.77667	1.55751	0.00718182	0.0261727	yes	EIT72284.1	hypothetical protein	-	-	-	-	-	-	-
gene11589	318.667	535.667	31.31	64.13	1.03438	6.5e-05	0.000466016	yes	EIT72279.1	hypothetical protein	-	-	-	-	GO:0016020//membrane	GO:0016298//lipase activity;GO:0016788//hydrolase activity, acting on ester bonds;GO:0003824//catalytic activity;GO:0016787//hydrolase activity	GO:0098602//single organism cell adhesion;GO:0008152//metabolic process;GO:0006629//lipid metabolic process;GO:0006810//transport;GO:0051234//establishment of localization;GO:0045184//establishment of protein localization;GO:0051179//localization;GO:0044255//cellular lipid metabolic process;GO:0022610//biological adhesion;GO:0044238//primary metabolic process;GO:0044710//single-organism metabolic…
gene116	432.667	110	27.15	8.58	-1.6619	9.81e-12	2.48e-10	yes	EIT83608.1	C6 transcription factor NosA	-	-	-	-	GO:0005622//intracellular;GO:0043231//intracellular membrane-bounded organelle;GO:0005623//cell;GO:0043229//intracellular organelle;GO:0044424//intracellular part;GO:0043227//membrane-bounded organelle;GO:0044464//cell part;GO:0043226//organelle	GO:0043167//ion binding;GO:0001071//nucleic acid binding transcription factor activity;GO:0003700//transcription factor activity, sequence-specific DNA binding;GO:0005488//binding;GO:0046914//transition metal ion binding;GO:0046872//metal ion binding;GO:0043169//cation binding	GO:0016070//RNA metabolic process;GO:0051704//multi-organism process;GO:0022414//reproductive process;GO:1901576//organic substance biosynthetic process;GO:0090304//nucleic acid metabolic process;GO:0009987//cellular process;GO:0044237//cellular metabolic process;GO:0044699//single-organism process;GO:0006725//cellular aromatic compound metabolic process;GO:0044249//cellular biosynthetic process;…
gene1177	1927.67	746	148.22	72.5467	-1.03076	0.00466484	0.0183673	yes	EIT82455.1	amino acid transporter	-	-	-	-	GO:0031224//intrinsic component of membrane;GO:0016020//membrane;GO:0044425//membrane part	GO:0008514//organic anion transmembrane transporter activity;GO:0005215//transporter activity;GO:0022857//transmembrane transporter activity;GO:0022892//substrate-specific transporter activity;GO:0005342//organic acid transmembrane transporter activity;GO:0022891//substrate-specific transmembrane transporter activity;GO:0046943//carboxylic acid transmembrane transporter activity;GO:0015075//ion t…	GO:0006811//ion transport;GO:0006810//transport;GO:0015711//organic anion transport;GO:0006820//anion transport;GO:0015849//organic acid transport;GO:0044765//single-organism transport;GO:0051234//establishment of localization;GO:0051179//localization;GO:0044763//single-organism cellular process;GO:0071702//organic substance transport;GO:0044699//single-organism process;GO:0006865//amino acid tra…
gene1197	38.3333	3.33333	3.53	0.39	-3.17812	1.05e-06	1.15e-05	yes	EIT82397.1	endo mannanase, GH76 family	-	-	-	-	-	GO:0004553//hydrolase activity, hydrolyzing O-glycosyl compounds;GO:0016787//hydrolase activity;GO:0004559//alpha-mannosidase activity;GO:0015923//mannosidase activity;GO:0003824//catalytic activity;GO:0016798//hydrolase activity, acting on glycosyl bonds	GO:0005975//carbohydrate metabolic process;GO:0008152//metabolic process;GO:0071704//organic substance metabolic process;GO:0044238//primary metabolic process
gene1207	76.6667	28.3333	8.07333	3.73667	-1.11141	0.000925815	0.00474755	yes	EIT82405.1	hypothetical protein	-	-	-	-	-	GO:0016765//transferase activity, transferring alkyl or aryl (other than methyl) groups;GO:0003824//catalytic activity;GO:0016740//transferase activity	GO:0008152//metabolic process;GO:0071704//organic substance metabolic process;GO:0006807//nitrogen compound metabolic process;GO:1901564//organonitrogen compound metabolic process
gene1209	0	15.3333	0.001	2.31667	11.1778	1.74e-11	4.25e-10	yes	EIT82426.1	male sterility domain containing protein	-	-	-	-	-	GO:0003824//catalytic activity;GO:0016620//oxidoreductase activity, acting on the aldehyde or oxo group of donors, NAD or NADP as acceptor;GO:0016903//oxidoreductase activity, acting on the aldehyde or oxo group of donors;GO:0016491//oxidoreductase activity	GO:0044710//single-organism metabolic process;GO:0044699//single-organism process;GO:0008152//metabolic process
gene1215	45.6667	7	5.64333	1.06333	-2.40795	1.38e-06	1.45e-05	yes	EIT82472.1	hypothetical protein	-	-	-	-	-	GO:0016705//oxidoreductase activity, acting on paired donors, with incorporation or reduction of molecular oxygen;GO:0016491//oxidoreductase activity;GO:0003824//catalytic activity	GO:0008152//metabolic process;GO:0044710//single-organism metabolic process;GO:0044699//single-organism process
gene1238	84.3333	24	13.25	4.58333	-1.53152	5.65e-05	0.000411461	yes	EIT82387.1	hypothetical protein	-	-	-	-	-	GO:0046914//transition metal ion binding;GO:0016491//oxidoreductase activity;GO:0016705//oxidoreductase activity, acting on paired donors, with incorporation or reduction of molecular oxygen;GO:0043167//ion binding;GO:0036094//small molecule binding;GO:0019842//vitamin binding;GO:0005488//binding;GO:0046872//metal ion binding;GO:0043169//cation binding;GO:0003824//catalytic activity	GO:0044699//single-organism process;GO:0008152//metabolic process;GO:0044710//single-organism metabolic process
gene1240	2	26	0.04	0.66	4.04439	1.73e-10	3.65e-09	yes	EIT82404.1	polyketide synthase module	-	-	-	-	-	GO:0003824//catalytic activity;GO:0016787//hydrolase activity	GO:0008152//metabolic process;GO:0030638//polyketide metabolic process;GO:0019748//secondary metabolic process;GO:0042440//pigment metabolic process;GO:0044710//single-organism metabolic process;GO:0044699//single-organism process;GO:0071704//organic substance metabolic process
gene1241	6	31	0.61	3.94	2.69131	7.08e-10	1.36e-08	yes	EIT82418.1	O-methyltransferase	-	-	-	-	-	GO:0003824//catalytic activity;GO:0016741//transferase activity, transferring one-carbon groups;GO:0016740//transferase activity;GO:0008168//methyltransferase activity	GO:0008152//metabolic process;GO:0044710//single-organism metabolic process;GO:0071704//organic substance metabolic process;GO:0044699//single-organism process;GO:0019748//secondary metabolic process;GO:0030638//polyketide metabolic process
gene1242	5	48.6667	1.26667	15.57	3.61966	4.25e-14	1.46e-12	yes	EIT82419.1	hypothetical protein	-	-	-	-	-	-	GO:0030638//polyketide metabolic process;GO:0071704//organic substance metabolic process;GO:0044710//single-organism metabolic process;GO:0008152//metabolic process;GO:0019748//secondary metabolic process;GO:0044699//single-organism process
gene1243	7.66667	2762.67	0.196667	82.98	8.72087	2.26e-81	3.35e-78	yes	EIT82439.1	hypothetical protein	-	-	-	-	-	-	GO:0008152//metabolic process;GO:0044699//single-organism process;GO:0019748//secondary metabolic process;GO:0030638//polyketide metabolic process;GO:0071704//organic substance metabolic process;GO:0044710//single-organism metabolic process
gene1244	16.6667	108.667	3.14	25.12	3	8.91e-16	3.64e-14	yes	EIT82395.1	hypothetical protein	-	-	-	-	-	-	GO:0008152//metabolic process;GO:0019748//secondary metabolic process;GO:0030638//polyketide metabolic process;GO:0044710//single-organism metabolic process;GO:0044699//single-organism process;GO:0071704//organic substance metabolic process
gene1247	178.667	497.667	35.2867	120.013	1.766	0.000297821	0.00177243	yes	EIT82436.1	hypothetical protein	-	-	-	-	-	-	-
gene1256	45.6667	13.6667	5.2	1.96667	-1.40276	0.00215669	0.00972642	yes	EIT82391.1	pectin lyase F	-	-	-	-	-	GO:0005488//binding;GO:0016829//lyase activity;GO:0016835//carbon-oxygen lyase activity;GO:0032403//protein complex binding;GO:0003824//catalytic activity;GO:0044877//macromolecular complex binding;GO:0016837//carbon-oxygen lyase activity, acting on polysaccharides;GO:0005515//protein binding	GO:0043170//macromolecule metabolic process;GO:0044238//primary metabolic process;GO:0016052//carbohydrate catabolic process;GO:0008152//metabolic process;GO:1901575//organic substance catabolic process;GO:0009057//macromolecule catabolic process;GO:0009056//catabolic process;GO:0005976//polysaccharide metabolic process;GO:0071704//organic substance metabolic process;GO:0005975//carbohydrate meta…
gene1259	252	53	39.6333	10.3267	-1.94034	3.13e-08	4.56e-07	yes	EIT82393.1	phytanoyl-CoA dioxygenase family protein	-	-	-	-	-	GO:0003824//catalytic activity;GO:0016491//oxidoreductase activity	GO:0044710//single-organism metabolic process;GO:0008152//metabolic process;GO:0044699//single-organism process
gene1268	2359	488	274.663	69.91	-1.97409	2.22e-11	5.37e-10	yes	EIT82416.1	hypothetical protein	-	-	-	-	-	-	-
gene1269	1046.33	346	87.2533	35.4233	-1.30051	4.24e-08	6.08e-07	yes	EIT82435.1	cytochrome protein	-	-	-	-	-	GO:0005488//binding;GO:0043169//cation binding;GO:0046872//metal ion binding;GO:0043167//ion binding;GO:0046914//transition metal ion binding;GO:1901363//heterocyclic compound binding;GO:0016491//oxidoreductase activity;GO:0003824//catalytic activity;GO:0097159//organic cyclic compound binding;GO:0046906//tetrapyrrole binding	GO:0044699//single-organism process;GO:0008152//metabolic process;GO:0044710//single-organism metabolic process
gene1276	27.3333	8.66667	3.99667	1.55667	-1.36034	0.00123221	0.00606943	yes	EIT82378.1	UMTA methyltransferase family protein	-	-	-	-	-	GO:0016741//transferase activity, transferring one-carbon groups;GO:0003824//catalytic activity;GO:0016740//transferase activity	GO:0008152//metabolic process
gene1278	14	63	2.29333	12.6467	2.46324	1.03e-10	2.24e-09	yes	EIT82467.1	dehydrogenase with different specificitie	-	-	-	-	-	GO:0003824//catalytic activity	GO:0008152//metabolic process;GO:0044710//single-organism metabolic process;GO:0044699//single-organism process
gene1279	5.33333	28.3333	0.85	5.51	2.69652	1.05e-07	1.43e-06	yes	EIT82458.1	short-chain dehydrogenase, putative	-	-	-	-	-	GO:0003824//catalytic activity	GO:0008152//metabolic process;GO:0044710//single-organism metabolic process;GO:0044699//single-organism process
gene1284	127	29.6667	11.0067	3.16333	-1.79886	3.56e-07	4.29e-06	yes	EIT82370.1	hypothetical protein	-	-	-	-	-	-	-
gene1286	241.333	73.3333	12.3067	4.55333	-1.43445	6.22e-06	5.67e-05	yes	EIT82371.1	TPR repeat protein	-	-	-	-	-	GO:0036094//small molecule binding;GO:0032549//ribonucleoside binding;GO:0097367//carbohydrate derivative binding;GO:1901363//heterocyclic compound binding;GO:0001882//nucleoside binding;GO:0032550//purine ribonucleoside binding;GO:0001883//purine nucleoside binding;GO:0097159//organic cyclic compound binding;GO:0005488//binding	GO:0050896//response to stimulus;GO:0006950//response to stress
gene1291	681.333	102.667	90.0633	16.93	-2.41136	3.99e-24	3.24e-22	yes	EIT82329.1	hypothetical protein	-	-	-	-	-	-	-
gene1294	510.667	1359.67	144.373	470.447	1.70423	1.86e-14	6.58e-13	yes	EIT82335.1	transcription factor MBF1	-	-	-	-	-	GO:0097159//organic cyclic compound binding;GO:1901363//heterocyclic compound binding;GO:0003677//DNA binding;GO:0005488//binding;GO:0003676//nucleic acid binding	GO:0034654//nucleobase-containing compound biosynthetic process;GO:0018130//heterocycle biosynthetic process;GO:0034645//cellular macromolecule biosynthetic process;GO:1901576//organic substance biosynthetic process;GO:0090304//nucleic acid metabolic process;GO:0044238//primary metabolic process;GO:0009987//cellular process;GO:1901362//organic cyclic compound biosynthetic process;GO:1901360//orga…
gene1298	21.6667	136.667	4.69667	36.2267	2.94734	1.04e-16	4.58e-15	yes	EIT82327.1	hypothetical protein	-	-	-	-	-	-	-
gene1307	1664.33	2816	124.157	254.937	1.03798	9.89e-05	0.000680578	yes	EIT82317.1	protein involved in vacuole import and degradation	-	-	-	-	-	-	-
gene1320	189	488.667	13.85	44.3267	1.67829	5.35e-15	2.02e-13	yes	EIT82364.1	putative protease	-	-	-	-	GO:0005576//extracellular region	GO:0070011//peptidase activity, acting on L-amino acid peptides;GO:0004175//endopeptidase activity;GO:0008233//peptidase activity;GO:0003824//catalytic activity;GO:0016787//hydrolase activity	GO:0043170//macromolecule metabolic process;GO:0071704//organic substance metabolic process;GO:0051604//protein maturation;GO:0006508//proteolysis;GO:0019538//protein metabolic process;GO:0044238//primary metabolic process;GO:0008152//metabolic process;GO:0010467//gene expression;GO:0016485//protein processing
[truncated: 1,429 more rows]
