# Supplementary material for: Transcriptome analysis of different growth stages of Aspergillus oryzae reveals dynamic changes of distinct classes of genes during growth
Source: BMC Microbiol. 2018 Feb 14;18:12. doi: 10.1186/s12866-018-1158-z (PMC5813417; doi:10.1186/s12866-018-1158-z)
Supplement: Supplementary file 4 — Table S3. The expression levels and functional annotation of DEGs between Ao_24 and Ao_72. (XLS 1836 kb) [file 12866_2018_1158_MOESM4_ESM.xls]

## Sheet: Table S3
id	Ao_24_count	Ao_72_count	Ao_24_fpkm	Ao_72_fpkm	log2(FC)	Pvalue	FDR	significant	Symbol	Description	KEGG_A_class	KEGG_B_class	Pathway	K_ID	GO Component	GO Function	GO Process
gene6471	966	2625	70.8733	232.07	1.71125	2.00405e-11	5.16749e-10	yes	EIT77315.1	isopropylmalate/homocitrate/citramalate synthase	Cellular Processes;Metabolism	Amino acid metabolism;Transport and catabolism;Carbohydrate metabolism;Lipid metabolism	ko04146//Peroxisome;ko00650//Butanoate metabolism;ko00280//Valine, leucine and isoleucine degradation;ko00072//Synthesis and degradation of ketone bodies	K01640	-	GO:0003824//catalytic activity;GO:0016833//oxo-acid-lyase activity;GO:0016830//carbon-carbon lyase activity;GO:0016829//lyase activity	-
gene11266	192.333	59.3333	19.48	7.39333	-1.3977	2.8831e-06	3.14835e-05	yes	EIT72620.1	FAD-dependent oxidoreductase	Cellular Processes;Metabolism	Amino acid metabolism;Transport and catabolism	ko04146//Peroxisome;ko00260//Glycine, serine and threonine metabolism;ko00310//Lysine degradation	K00306	-	GO:0003824//catalytic activity	GO:0008152//metabolic process;GO:0044710//single-organism metabolic process;GO:0044699//single-organism process
XLOC_002364	88.3333	11.3333	8.55	1.35333	-2.65941	7.70084e-09	1.35015e-07	yes	TCONS_00004273	peroxisomal biogenesis factor 11 [Aureobasidium namibiae CBS 147.97]	Cellular Processes	Transport and catabolism	ko04146//Peroxisome	K13352	GO:0043226//organelle;GO:0031224//intrinsic component of membrane;GO:0042579//microbody;GO:0031903//microbody membrane;GO:0005623//cell;GO:0005737//cytoplasm;GO:0005777//peroxisome;GO:0044425//membrane part;GO:0031231//intrinsic component of peroxisomal membrane;GO:0043229//intracellular organelle;GO:0044438//microbody part;GO:0044424//intracellular part;GO:0016020//membrane;GO:0031300//intrinsic…	-	GO:0009987//cellular process;GO:0007031//peroxisome organization;GO:0006996//organelle organization;GO:0016043//cellular component organization;GO:0071840//cellular component organization or biogenesis
XLOC_006543	1296	309	141.553	42.3767	-1.74	0.00120247	0.00644386	yes	TCONS_00011937	superoxide dismutase [Mn] [Aspergillus oryzae RIB40]	Cellular Processes	Transport and catabolism	ko04146//Peroxisome	K04564	GO:0044446//intracellular organelle part;GO:0005622//intracellular;GO:0044464//cell part;GO:0044444//cytoplasmic part;GO:0005623//cell;GO:0044424//intracellular part;GO:0043231//intracellular membrane-bounded organelle;GO:0043227//membrane-bounded organelle;GO:0005739//mitochondrion;GO:0005737//cytoplasm;GO:0043226//organelle;GO:0044429//mitochondrial part;GO:0043229//intracellular organelle;GO:0…	GO:0005488//binding;GO:0043167//ion binding;GO:0032403//protein complex binding;GO:0019865//immunoglobulin binding;GO:0016209//antioxidant activity;GO:0043169//cation binding;GO:0003824//catalytic activity;GO:0005515//protein binding;GO:0044877//macromolecular complex binding	GO:0006950//response to stress;GO:0072593//reactive oxygen species metabolic process;GO:0007569//cell aging;GO:0006979//response to oxidative stress;GO:0044237//cellular metabolic process;GO:0070887//cellular response to chemical stimulus;GO:0008152//metabolic process;GO:0032502//developmental process;GO:0050896//response to stimulus;GO:0044767//single-organism developmental process;GO:0009987//c…
gene10085	11	66.3333	1.94	14.4633	2.89827	6.31112e-09	1.12643e-07	yes	EIT73762.1	enoyl-CoA isomerase	Cellular Processes	Transport and catabolism	ko04146//Peroxisome	K12663	-	GO:0003824//catalytic activity	-
gene11300	209.667	373.333	18.64	40.41	1.11631	1.03155e-05	0.000100016	yes	EIT72529.1	permease of the major facilitator superfamily	Cellular Processes	Transport and catabolism	ko04146//Peroxisome	K13336	GO:0005737//cytoplasm;GO:0044422//organelle part;GO:0043231//intracellular membrane-bounded organelle;GO:0005623//cell;GO:0043229//intracellular organelle;GO:0031224//intrinsic component of membrane;GO:0044464//cell part;GO:0042579//microbody;GO:0044446//intracellular organelle part;GO:0043226//organelle;GO:0016020//membrane;GO:0044425//membrane part;GO:0005777//peroxisome;GO:0044424//intracellul…	-	GO:0016043//cellular component organization;GO:0044763//single-organism cellular process;GO:0044699//single-organism process;GO:0006996//organelle organization;GO:0009987//cellular process;GO:0071840//cellular component organization or biogenesis
gene9772	129	229.667	32.47	70.5867	1.12029	0.000368148	0.00231176	yes	EIT74137.1	peroxisomal membrane protein	Cellular Processes	Transport and catabolism	ko04146//Peroxisome	K13350	GO:0031224//intrinsic component of membrane;GO:0016020//membrane;GO:0044425//membrane part	-	-
gene3517	205.667	341.333	29.4167	59.1533	1.00783	6.18318e-05	0.00048967	yes	EIT80252.1	non-canonical ubiquitin conjugating enzyme 1	Genetic Information Processing	Folding, sorting and degradation	ko04141//Protein processing in endoplasmic reticulum;ko04120//Ubiquitin mediated proteolysis	K10578	-	GO:0016879//ligase activity, forming carbon-nitrogen bonds;GO:0016874//ligase activity;GO:0003824//catalytic activity	-
gene4340	196.333	536.667	56.38	187.4	1.73287	2.91037e-12	8.6489e-11	yes	EIT79445.1	ubiquitin-protein ligase	Genetic Information Processing	Folding, sorting and degradation	ko04141//Protein processing in endoplasmic reticulum;ko04120//Ubiquitin mediated proteolysis	K06689	-	GO:0016740//transferase activity;GO:0019787//ubiquitin-like protein transferase activity;GO:0003824//catalytic activity	GO:0044238//primary metabolic process;GO:0071704//organic substance metabolic process;GO:0032446//protein modification by small protein conjugation;GO:0006464//cellular protein modification process;GO:0044237//cellular metabolic process;GO:0008152//metabolic process;GO:0009987//cellular process;GO:0044267//cellular protein metabolic process;GO:0043170//macromolecule metabolic process;GO:0070647//…
gene5637	396	923.333	61.0867	172.587	1.49839	1.54161e-06	1.76713e-05	yes	EIT78016.1	chaperone-dependent E3 ubiquitin protein ligase	Genetic Information Processing	Folding, sorting and degradation	ko04141//Protein processing in endoplasmic reticulum;ko04120//Ubiquitin mediated proteolysis	K09561	GO:0005623//cell;GO:0005622//intracellular;GO:0044464//cell part;GO:0044424//intracellular part	GO:0003824//catalytic activity;GO:0016740//transferase activity;GO:0019787//ubiquitin-like protein transferase activity	GO:0036211//protein modification process;GO:0019538//protein metabolic process;GO:0070647//protein modification by small protein conjugation or removal;GO:0044237//cellular metabolic process;GO:0071704//organic substance metabolic process;GO:0009987//cellular process;GO:0044267//cellular protein metabolic process;GO:0032446//protein modification by small protein conjugation;GO:0008152//metabolic …
gene10482	4071.67	7806	265.147	617.593	1.21987	9.65664e-08	1.40845e-06	yes	EIT73286.1	molecular chaperones GRP78/BiP/KAR2, HSP70 superfamily	Genetic Information Processing	Folding, sorting and degradation	ko04141//Protein processing in endoplasmic reticulum;ko03060//Protein export	K09490	GO:0005622//intracellular;GO:0043229//intracellular organelle;GO:0005783//endoplasmic reticulum;GO:0044432//endoplasmic reticulum part;GO:0044444//cytoplasmic part;GO:0012505//endomembrane system;GO:0005737//cytoplasm;GO:0043227//membrane-bounded organelle;GO:0044424//intracellular part;GO:0044446//intracellular organelle part;GO:0005623//cell;GO:0043231//intracellular membrane-bounded organelle;…	GO:0036094//small molecule binding;GO:0032549//ribonucleoside binding;GO:0001883//purine nucleoside binding;GO:0032550//purine ribonucleoside binding;GO:0097367//carbohydrate derivative binding;GO:0001882//nucleoside binding;GO:1901363//heterocyclic compound binding;GO:0005488//binding;GO:0097159//organic cyclic compound binding	GO:0010033//response to organic substance;GO:0042221//response to chemical;GO:0006950//response to stress;GO:0050896//response to stimulus;GO:0035966//response to topologically incorrect protein
gene1787	1632	2822	61.9433	131.327	1.08414	1.45807e-06	1.68273e-05	yes	EIT81889.1	serine/threonine protein kinase and endoribonuclease ERN1/IRE1	Genetic Information Processing	Folding, sorting and degradation	ko04141//Protein processing in endoplasmic reticulum	K08852	-	GO:0016740//transferase activity;GO:0097159//organic cyclic compound binding;GO:0004519//endonuclease activity;GO:0004540//ribonuclease activity;GO:0016301//kinase activity;GO:0001883//purine nucleoside binding;GO:0004518//nuclease activity;GO:0003824//catalytic activity;GO:0001882//nucleoside binding;GO:0097367//carbohydrate derivative binding;GO:0016773//phosphotransferase activity, alcohol gro…	GO:0016043//cellular component organization;GO:0044237//cellular metabolic process;GO:0043412//macromolecule modification;GO:0006396//RNA processing;GO:0065007//biological regulation;GO:0007154//cell communication;GO:0019538//protein metabolic process;GO:0071555//cell wall organization;GO:0006796//phosphate-containing compound metabolic process;GO:1901360//organic cyclic compound metabolic proces…
gene2655	861.333	1417.67	38.02	76.6033	1.01065	8.25619e-06	8.14451e-05	yes	EIT81031.1	molecular chaperones HSP70 superfamily	Genetic Information Processing	Folding, sorting and degradation	ko04141//Protein processing in endoplasmic reticulum	K09486	-	GO:0032550//purine ribonucleoside binding;GO:0097367//carbohydrate derivative binding;GO:1901363//heterocyclic compound binding;GO:0097159//organic cyclic compound binding;GO:0036094//small molecule binding;GO:0032549//ribonucleoside binding;GO:0001883//purine nucleoside binding;GO:0005488//binding;GO:0001882//nucleoside binding	GO:0050896//response to stimulus
gene298	14971	31170.3	939.357	2374.81	1.33807	2.35942e-06	2.6114e-05	yes	EIT83354.1	molecular chaperone	Genetic Information Processing	Folding, sorting and degradation	ko04141//Protein processing in endoplasmic reticulum	K04079	GO:0030312//external encapsulating structure;GO:0044464//cell part;GO:0005618//cell wall;GO:0071944//cell periphery;GO:0005623//cell	GO:0036094//small molecule binding;GO:0097159//organic cyclic compound binding;GO:0005488//binding;GO:0032550//purine ribonucleoside binding;GO:0032549//ribonucleoside binding;GO:0001882//nucleoside binding;GO:1901363//heterocyclic compound binding;GO:0005515//protein binding;GO:0001883//purine nucleoside binding;GO:0097367//carbohydrate derivative binding	GO:0044267//cellular protein metabolic process;GO:0050896//response to stimulus;GO:0008152//metabolic process;GO:0006950//response to stress;GO:0044237//cellular metabolic process;GO:0044260//cellular macromolecule metabolic process;GO:0071704//organic substance metabolic process;GO:0043170//macromolecule metabolic process;GO:0044238//primary metabolic process;GO:0009987//cellular process;GO:0019…
gene3424	9881.67	20181.7	525.817	1308.81	1.31563	2.30669e-09	4.41539e-08	yes	EIT80256.1	AAA+-type ATPase	Genetic Information Processing	Folding, sorting and degradation	ko04141//Protein processing in endoplasmic reticulum	K13525	-	GO:0016462//pyrophosphatase activity;GO:0001883//purine nucleoside binding;GO:0016817//hydrolase activity, acting on acid anhydrides;GO:1901363//heterocyclic compound binding;GO:0097367//carbohydrate derivative binding;GO:0036094//small molecule binding;GO:0032549//ribonucleoside binding;GO:0016818//hydrolase activity, acting on acid anhydrides, in phosphorus-containing anhydrides;GO:0032550//pur…	GO:0044699//single-organism process;GO:0009987//cellular process;GO:0044763//single-organism cellular process
gene415	388.333	822.667	36.1133	92.67	1.35957	2.56828e-09	4.83822e-08	yes	EIT83209.1	thioredoxin/protein disulfide isomerase	Genetic Information Processing	Folding, sorting and degradation	ko04141//Protein processing in endoplasmic reticulum	K09584	-	GO:0016860//intramolecular oxidoreductase activity;GO:0016853//isomerase activity;GO:0015036//disulfide oxidoreductase activity;GO:0003824//catalytic activity;GO:0016491//oxidoreductase activity;GO:0016667//oxidoreductase activity, acting on a sulfur group of donors;GO:0016864//intramolecular oxidoreductase activity, transposing S-S bonds	GO:0044281//small molecule metabolic process;GO:0044260//cellular macromolecule metabolic process;GO:0019725//cellular homeostasis;GO:0043170//macromolecule metabolic process;GO:0044237//cellular metabolic process;GO:0071704//organic substance metabolic process;GO:0008152//metabolic process;GO:0065008//regulation of biological quality;GO:0018904//ether metabolic process;GO:0044267//cellular prote…
gene5628	351.333	574.333	81.53	163.067	1.00006	1.92796e-05	0.000174014	yes	EIT78141.1	protein AMFR	Genetic Information Processing	Folding, sorting and degradation	ko04141//Protein processing in endoplasmic reticulum	K14022	-	GO:0003824//catalytic activity;GO:0019787//ubiquitin-like protein transferase activity;GO:0016740//transferase activity	GO:0044237//cellular metabolic process;GO:0019538//protein metabolic process;GO:0043170//macromolecule metabolic process;GO:0009987//cellular process;GO:0071704//organic substance metabolic process;GO:0032446//protein modification by small protein conjugation;GO:0043412//macromolecule modification;GO:0044267//cellular protein metabolic process;GO:0036211//protein modification process;GO:0044238//…
gene1266	20	6	3.98667	1.48333	-1.42634	0.00532209	0.022331	yes	EIT82430.1	hypothetical protein	Cellular Processes	Transport and catabolism	ko04139//Regulation of mitophagy - yeast	K11644	GO:0043229//intracellular organelle;GO:0043227//membrane-bounded organelle;GO:0005622//intracellular;GO:0044424//intracellular part;GO:0044464//cell part;GO:0043231//intracellular membrane-bounded organelle;GO:0043226//organelle;GO:0005623//cell	GO:0003824//catalytic activity;GO:0016740//transferase activity	GO:1901293//nucleoside phosphate biosynthetic process;GO:0072524//pyridine-containing compound metabolic process;GO:0044237//cellular metabolic process;GO:0006725//cellular aromatic compound metabolic process;GO:1901566//organonitrogen compound biosynthetic process;GO:0009058//biosynthetic process;GO:0019438//aromatic compound biosynthetic process;GO:1901564//organonitrogen compound metabolic pro…
gene1146	14501.7	5923.67	3763.77	1880.84	-1.0008	0.0016124	0.00821894	yes	EIT82492.1	peroxiredoxin	Genetic Information Processing	Folding, sorting and degradation	ko04122//Sulfur relay system	K14171	GO:0043227//membrane-bounded organelle;GO:0043229//intracellular organelle;GO:0044424//intracellular part;GO:0043226//organelle;GO:0043231//intracellular membrane-bounded organelle;GO:0044444//cytoplasmic part;GO:0005622//intracellular;GO:0005737//cytoplasm;GO:0044464//cell part;GO:0005623//cell;GO:0042579//microbody	GO:0016684//oxidoreductase activity, acting on peroxide as acceptor;GO:0016209//antioxidant activity;GO:0003824//catalytic activity;GO:0004601//peroxidase activity;GO:0019865//immunoglobulin binding;GO:0044877//macromolecular complex binding;GO:0016705//oxidoreductase activity, acting on paired donors, with incorporation or reduction of molecular oxygen;GO:0005488//binding;GO:0032403//protein com…	GO:0006979//response to oxidative stress;GO:0006970//response to osmotic stress;GO:0044710//single-organism metabolic process;GO:0050896//response to stimulus;GO:0006950//response to stress;GO:0009628//response to abiotic stimulus;GO:0044699//single-organism process;GO:0008152//metabolic process
gene3114	1.33333	5.33333	0.176667	0.866667	2.29445	0.00727233	0.0287962	yes	EIT80554.1	serine/threonine specific protein phosphatase PP1, catalytic subunit	Genetic Information Processing;Cellular Processes	Cell growth and death;Translation	ko04113//Meiosis - yeast;ko03015//mRNA surveillance pathway	K06269	GO:0042995//cell projection;GO:0031981//nuclear lumen;GO:0005634//nucleus;GO:0000776//kinetochore;GO:0044428//nuclear part;GO:0005622//intracellular;GO:0005654//nucleoplasm;GO:0005849//mRNA cleavage factor complex;GO:0044446//intracellular organelle part;GO:0043231//intracellular membrane-bounded organelle;GO:0044427//chromosomal part;GO:0005933//cellular bud;GO:0043227//membrane-bounded organell…	GO:0016787//hydrolase activity;GO:0016791//phosphatase activity;GO:0004721//phosphoprotein phosphatase activity;GO:0003824//catalytic activity;GO:0016788//hydrolase activity, acting on ester bonds;GO:0042578//phosphoric ester hydrolase activity	GO:1903363//negative regulation of cellular protein catabolic process;GO:0005975//carbohydrate metabolic process;GO:0051716//cellular response to stimulus;GO:0006996//organelle organization;GO:0031330//negative regulation of cellular catabolic process;GO:0006325//chromatin organization;GO:0033043//regulation of organelle organization;GO:1901576//organic substance biosynthetic process;GO:0045930//…
gene11506	200.667	629	15.5733	59.5067	1.93397	1.67318e-13	6.04533e-12	yes	EIT72354.1	putative transporter	Cellular Processes	Cell growth and death	ko04113//Meiosis - yeast	K08139	GO:0031224//intrinsic component of membrane;GO:0016020//membrane;GO:0044425//membrane part	GO:0022857//transmembrane transporter activity;GO:0005215//transporter activity	GO:0051179//localization;GO:0044699//single-organism process;GO:0051234//establishment of localization;GO:0044763//single-organism cellular process;GO:0009987//cellular process
gene6422	50.6667	96.3333	7.04	16.1933	1.20175	0.000685349	0.00400922	yes	EIT77298.1	meiotic recombination protein	Cellular Processes	Cell growth and death	ko04113//Meiosis - yeast	K10872	GO:0043231//intracellular membrane-bounded organelle;GO:0043227//membrane-bounded organelle;GO:0044424//intracellular part;GO:0043226//organelle;GO:0005622//intracellular;GO:0044464//cell part;GO:0005623//cell;GO:0043229//intracellular organelle	GO:0032549//ribonucleoside binding;GO:0043566//structure-specific DNA binding;GO:0036094//small molecule binding;GO:0003677//DNA binding;GO:0097367//carbohydrate derivative binding;GO:0003824//catalytic activity;GO:0042623//ATPase activity, coupled;GO:0017111//nucleoside-triphosphatase activity;GO:0016817//hydrolase activity, acting on acid anhydrides;GO:0016787//hydrolase activity;GO:0001883//pu…	GO:0009117//nucleotide metabolic process;GO:0044712//single-organism catabolic process;GO:0044238//primary metabolic process;GO:1901564//organonitrogen compound metabolic process;GO:0071704//organic substance metabolic process;GO:0006195//purine nucleotide catabolic process;GO:0006139//nucleobase-containing compound metabolic process;GO:0071840//cellular component organization or biogenesis;GO:00…
gene3823	104	195.667	10.51	24.22	1.20444	1.64634e-05	0.000152652	yes	EIT79884.1	anaphase promoting complex subunit 10	Genetic Information Processing;Cellular Processes	Cell growth and death;Folding, sorting and degradation	ko04111//Cell cycle - yeast;ko04120//Ubiquitin mediated proteolysis;ko04113//Meiosis - yeast	K03357	-	-	-
gene11360	192.667	417.333	21.6167	57.2367	1.4048	7.02282e-08	1.05671e-06	yes	EIT72484.1	DNA repair protein	Cellular Processes	Cell growth and death	ko04111//Cell cycle - yeast;ko04113//Meiosis - yeast	K02830	GO:0043231//intracellular membrane-bounded organelle;GO:0044464//cell part;GO:0005623//cell;GO:0044424//intracellular part;GO:0043227//membrane-bounded organelle;GO:0043229//intracellular organelle;GO:0005622//intracellular;GO:0043226//organelle	-	GO:0008152//metabolic process;GO:0071704//organic substance metabolic process;GO:0044237//cellular metabolic process;GO:0006807//nitrogen compound metabolic process;GO:0046483//heterocycle metabolic process;GO:0006725//cellular aromatic compound metabolic process;GO:0044260//cellular macromolecule metabolic process;GO:0044238//primary metabolic process;GO:0090304//nucleic acid metabolic process;G…
gene9571	710.667	261	23.76	10.8333	-1.13306	0.000201662	0.00137373	yes	EIT74206.1	hypothetical protein	Cellular Processes	Cell growth and death	ko04111//Cell cycle - yeast	K11272	-	-	-
gene4716	31.6667	2.33333	7.32	0.693333	-3.40022	0.000432688	0.0026622	yes	EIT78958.1	hypothetical protein	Cellular Processes;Environmental Information Processing	Signal transduction;Transport and catabolism	ko04011//MAPK signaling pathway - yeast;ko04139//Regulation of mitophagy - yeast	K11244	-	-	-
gene9396	3485.67	923.333	136.55	45.2267	-1.59418	2.29077e-07	3.10141e-06	yes	EIT74336.1	sensory transduction histidine kinase	Cellular Processes;Environmental Information Processing	Signal transduction;Transport and catabolism	ko04011//MAPK signaling pathway - yeast;ko04139//Regulation of mitophagy - yeast	K11231	GO:0016020//membrane	GO:0032550//purine ribonucleoside binding;GO:0004673//protein histidine kinase activity;GO:0001882//nucleoside binding;GO:0032549//ribonucleoside binding;GO:1901363//heterocyclic compound binding;GO:0016740//transferase activity;GO:0036094//small molecule binding;GO:0004871//signal transducer activity;GO:0097159//organic cyclic compound binding;GO:0016772//transferase activity, transferring phosp…	GO:0034645//cellular macromolecule biosynthetic process;GO:0018130//heterocycle biosynthetic process;GO:0006807//nitrogen compound metabolic process;GO:0003006//developmental process involved in reproduction;GO:1901360//organic cyclic compound metabolic process;GO:0048513//animal organ development;GO:0044237//cellular metabolic process;GO:0044271//cellular nitrogen compound biosynthetic process;G…
gene1929	83.3333	182.333	9.68667	25.87	1.41721	7.49365e-06	7.49806e-05	yes	EIT81758.1	mating-type alpha-pheromone receptor PreB	Environmental Information Processing	Signal transduction	ko04011//MAPK signaling pathway - yeast	K11213	-	GO:0004930//G-protein coupled receptor activity;GO:0099600//transmembrane receptor activity;GO:0016503//pheromone receptor activity;GO:0004871//signal transducer activity;GO:0004888//transmembrane signaling receptor activity;GO:0038023//signaling receptor activity;GO:0060089//molecular transducer activity;GO:0004872//receptor activity	GO:0065007//biological regulation;GO:0007165//signal transduction;GO:0050896//response to stimulus;GO:0051716//cellular response to stimulus;GO:0007166//cell surface receptor signaling pathway;GO:0009987//cellular process;GO:0023052//signaling;GO:0050789//regulation of biological process;GO:0044700//single organism signaling;GO:0044763//single-organism cellular process;GO:0050794//regulation of c…
gene5146	105.667	223.667	6.87667	17.7133	1.36505	2.09631e-06	2.3464e-05	yes	EIT78645.1	DNA polymerase IV	Genetic Information Processing	Replication and repair	ko03450//Non-homologous end-joining	K10981	-	GO:0016772//transferase activity, transferring phosphorus-containing groups;GO:1901363//heterocyclic compound binding;GO:0016740//transferase activity;GO:0034061//DNA polymerase activity;GO:0003824//catalytic activity;GO:0097159//organic cyclic compound binding;GO:0003676//nucleic acid binding;GO:0016779//nucleotidyltransferase activity;GO:0005488//binding	GO:0006139//nucleobase-containing compound metabolic process;GO:1901360//organic cyclic compound metabolic process;GO:0071704//organic substance metabolic process;GO:0044260//cellular macromolecule metabolic process;GO:0044238//primary metabolic process;GO:0046483//heterocycle metabolic process;GO:0043170//macromolecule metabolic process;GO:0009058//biosynthetic process;GO:0044249//cellular biosy…
gene9117	89.6667	258.333	5.51667	19.57	1.82678	1.74445e-11	4.53748e-10	yes	EIT74620.1	DNA polymerase IV	Genetic Information Processing	Replication and repair	ko03450//Non-homologous end-joining	K10981	-	GO:0003824//catalytic activity;GO:1901363//heterocyclic compound binding;GO:0016772//transferase activity, transferring phosphorus-containing groups;GO:0034061//DNA polymerase activity;GO:0097159//organic cyclic compound binding;GO:0005488//binding;GO:0003676//nucleic acid binding;GO:0016779//nucleotidyltransferase activity;GO:0016740//transferase activity	GO:0006807//nitrogen compound metabolic process;GO:0071704//organic substance metabolic process;GO:0009987//cellular process;GO:0006139//nucleobase-containing compound metabolic process;GO:0044237//cellular metabolic process;GO:0009059//macromolecule biosynthetic process;GO:0044238//primary metabolic process;GO:1901576//organic substance biosynthetic process;GO:0008152//metabolic process;GO:00090…
gene4559	355.667	130	11.75	5.28333	-1.15314	3.76943e-05	0.000315766	yes	EIT79321.1	DNA repair protein RAD50, ABC-type ATPase/SMC superfamily	Genetic Information Processing	Replication and repair	ko03440//Homologous recombination;ko03450//Non-homologous end-joining	K10866	GO:0032991//macromolecular complex;GO:0043234//protein complex	GO:0032550//purine ribonucleoside binding;GO:0032549//ribonucleoside binding;GO:0001882//nucleoside binding;GO:0097159//organic cyclic compound binding;GO:1901363//heterocyclic compound binding;GO:0036094//small molecule binding;GO:0097367//carbohydrate derivative binding;GO:0005488//binding;GO:0001883//purine nucleoside binding	GO:0044260//cellular macromolecule metabolic process;GO:0006950//response to stress;GO:0071704//organic substance metabolic process;GO:0046483//heterocycle metabolic process;GO:0034641//cellular nitrogen compound metabolic process;GO:0009416//response to light stimulus;GO:0006725//cellular aromatic compound metabolic process;GO:0008152//metabolic process;GO:0006974//cellular response to DNA damag…
gene7171	196.667	335	25.1567	52.4067	1.05881	2.37634e-05	0.000209552	yes	EIT76647.1	G/T mismatch-specific thymine DNA glycosylase	Genetic Information Processing	Replication and repair	ko03410//Base excision repair	K03649	-	GO:0003824//catalytic activity;GO:0016798//hydrolase activity, acting on glycosyl bonds;GO:0016787//hydrolase activity	GO:0006139//nucleobase-containing compound metabolic process;GO:0044237//cellular metabolic process;GO:0009987//cellular process;GO:0006807//nitrogen compound metabolic process;GO:0006259//DNA metabolic process;GO:0044260//cellular macromolecule metabolic process;GO:0034641//cellular nitrogen compound metabolic process;GO:0071704//organic substance metabolic process;GO:0046483//heterocycle metabo…
gene11065	1271.33	2518.67	212.35	515.5	1.27953	6.19732e-09	1.11112e-07	yes	EIT72849.1	20S proteasome, regulatory subunit beta type PSMB4/PRE4	Genetic Information Processing	Folding, sorting and degradation	ko03050//Proteasome	K02736	GO:0044424//intracellular part;GO:0032991//macromolecular complex;GO:0000502//proteasome complex;GO:0043227//membrane-bounded organelle;GO:0005622//intracellular;GO:0043226//organelle;GO:0005623//cell;GO:0043234//protein complex;GO:0043231//intracellular membrane-bounded organelle;GO:0043229//intracellular organelle;GO:0044464//cell part	GO:0004175//endopeptidase activity;GO:0016787//hydrolase activity;GO:0008233//peptidase activity;GO:0003824//catalytic activity;GO:0070011//peptidase activity, acting on L-amino acid peptides	GO:0044237//cellular metabolic process;GO:0032774//RNA biosynthetic process;GO:0034641//cellular nitrogen compound metabolic process;GO:0044260//cellular macromolecule metabolic process;GO:0008152//metabolic process;GO:0044249//cellular biosynthetic process;GO:0019538//protein metabolic process;GO:0006139//nucleobase-containing compound metabolic process;GO:1901362//organic cyclic compound biosyn…
gene2114	1131.33	2116.33	189.863	434.823	1.19547	2.88825e-08	4.70309e-07	yes	EIT81537.1	20S proteasome, regulatory subunit alpha type PSMA1/PRE5	Genetic Information Processing	Folding, sorting and degradation	ko03050//Proteasome	K02725	GO:0032991//macromolecular complex;GO:0044424//intracellular part;GO:0005623//cell;GO:0044464//cell part;GO:0043227//membrane-bounded organelle;GO:0005622//intracellular;GO:0043229//intracellular organelle;GO:0043226//organelle;GO:0005839//proteasome core complex;GO:0043231//intracellular membrane-bounded organelle;GO:0000502//proteasome complex;GO:0043234//protein complex	GO:0003824//catalytic activity;GO:0004175//endopeptidase activity;GO:0016787//hydrolase activity;GO:0070011//peptidase activity, acting on L-amino acid peptides;GO:0008233//peptidase activity	GO:0071704//organic substance metabolic process;GO:0044260//cellular macromolecule metabolic process;GO:0044237//cellular metabolic process;GO:0006508//proteolysis;GO:0019538//protein metabolic process;GO:0044238//primary metabolic process;GO:0044257//cellular protein catabolic process;GO:0030163//protein catabolic process;GO:0008152//metabolic process;GO:0009056//catabolic process;GO:0043170//ma…
gene2859	3342.67	6100.33	74.29	165.32	1.15402	1.56347e-07	2.17623e-06	yes	EIT80779.1	proteasome activator subunit 4, putative	Genetic Information Processing	Folding, sorting and degradation	ko03050//Proteasome	K06699	GO:0032991//macromolecular complex;GO:0043234//protein complex	-	-
gene9985	753.333	1257	141.287	288.403	1.02946	3.09094e-06	3.3585e-05	yes	EIT73903.1	20S proteasome, regulatory subunit beta type PSMB6/PSMB9/PRE3	Genetic Information Processing	Folding, sorting and degradation	ko03050//Proteasome	K02738	GO:0043234//protein complex;GO:0044464//cell part;GO:0032991//macromolecular complex;GO:0043227//membrane-bounded organelle;GO:0043229//intracellular organelle;GO:0000502//proteasome complex;GO:0005622//intracellular;GO:0043231//intracellular membrane-bounded organelle;GO:0043226//organelle;GO:0044424//intracellular part;GO:0005623//cell	GO:0004175//endopeptidase activity;GO:0003824//catalytic activity;GO:0070011//peptidase activity, acting on L-amino acid peptides;GO:0016787//hydrolase activity;GO:0008233//peptidase activity	GO:0071704//organic substance metabolic process;GO:0044238//primary metabolic process;GO:0019538//protein metabolic process;GO:0008152//metabolic process;GO:0006508//proteolysis;GO:0043170//macromolecule metabolic process
gene5142	316	105.667	58.4967	23.7967	-1.29759	0.0067751	0.0272393	yes	EIT78601.1	hypothetical protein	Genetic Information Processing	Transcription	ko03040//Spliceosome	K12863	GO:0030529//intracellular ribonucleoprotein complex;GO:0044424//intracellular part;GO:0005622//intracellular;GO:0005623//cell;GO:0044464//cell part;GO:1990904//ribonucleoprotein complex;GO:0032991//macromolecular complex	-	GO:1901360//organic cyclic compound metabolic process;GO:0090304//nucleic acid metabolic process;GO:0010467//gene expression;GO:0009987//cellular process;GO:0000375//RNA splicing, via transesterification reactions;GO:0044237//cellular metabolic process;GO:0008152//metabolic process;GO:0006725//cellular aromatic compound metabolic process;GO:0046483//heterocycle metabolic process;GO:0006396//RNA p…
gene9708	64	137.333	19.4167	51.2133	1.39922	4.90796e-05	0.000400144	yes	EIT74083.1	component of the U4/U6.U5 snRNP/mitosis protein	Genetic Information Processing	Transcription	ko03040//Spliceosome	K12859	GO:0005623//cell;GO:1990904//ribonucleoprotein complex;GO:0044464//cell part;GO:0005622//intracellular;GO:0044424//intracellular part;GO:0030529//intracellular ribonucleoprotein complex;GO:0032991//macromolecular complex	-	GO:0044763//single-organism cellular process;GO:0044699//single-organism process;GO:0000278//mitotic cell cycle;GO:0007049//cell cycle;GO:0009987//cellular process
gene3071	0	3.66667	0.001	1.90667	10.8968	0.00148667	0.00770696	yes	EIT80437.1	hypothetical protein	Genetic Information Processing	Replication and repair	ko03030//DNA replication	K03469	-	GO:0016788//hydrolase activity, acting on ester bonds;GO:0016893//endonuclease activity, active with either ribo- or deoxyribonucleic acids and producing 5'-phosphomonoesters;GO:0003824//catalytic activity;GO:0016891//endoribonuclease activity, producing 5'-phosphomonoesters;GO:0097159//organic cyclic compound binding;GO:0004518//nuclease activity;GO:0005488//binding;GO:0016787//hydrolase activit…	GO:0090304//nucleic acid metabolic process;GO:0034641//cellular nitrogen compound metabolic process;GO:0016070//RNA metabolic process;GO:1901360//organic cyclic compound metabolic process;GO:0090305//nucleic acid phosphodiester bond hydrolysis;GO:0044238//primary metabolic process;GO:0043170//macromolecule metabolic process;GO:0071704//organic substance metabolic process;GO:0006725//cellular arom…
gene5886	302.333	497.333	21.8367	43.8967	1.00736	1.66896e-05	0.000153909	yes	EIT77962.1	transcription initiation factor	Genetic Information Processing	Transcription	ko03022//Basal transcription factors	K03126	GO:0031974//membrane-enclosed lumen;GO:0030880//RNA polymerase complex;GO:0016591//DNA-directed RNA polymerase II, holoenzyme;GO:0000428//DNA-directed RNA polymerase complex;GO:0044451//nucleoplasm part;GO:0000123//histone acetyltransferase complex;GO:0005634//nucleus;GO:1990234//transferase complex;GO:0061695//transferase complex, transferring phosphorus-containing groups;GO:0043234//protein com…	GO:0005515//protein binding;GO:1901363//heterocyclic compound binding;GO:0008135//translation factor activity, RNA binding;GO:0005488//binding;GO:0003723//RNA binding;GO:0003676//nucleic acid binding;GO:0046983//protein dimerization activity;GO:0097159//organic cyclic compound binding	GO:0034654//nucleobase-containing compound biosynthetic process;GO:1901360//organic cyclic compound metabolic process;GO:0034645//cellular macromolecule biosynthetic process;GO:0044249//cellular biosynthetic process;GO:0044237//cellular metabolic process;GO:0006518//peptide metabolic process;GO:0046483//heterocycle metabolic process;GO:0034641//cellular nitrogen compound metabolic process;GO:0043…
gene11153	204.333	349.667	22.2967	46.9667	1.07481	2.35158e-05	0.00020783	yes	EIT72726.1	protein involved in cell differentiation/sexual development	Genetic Information Processing	Folding, sorting and degradation	ko03018//RNA degradation	K12606	-	-	-
gene6038	27.3333	53	1.69	3.94667	1.22361	0.00215823	0.0104415	yes	EIT77726.1	ATP-dependent RNA helicase A	Genetic Information Processing	Folding, sorting and degradation	ko03018//RNA degradation	K14442	-	GO:0032550//purine ribonucleoside binding;GO:0016818//hydrolase activity, acting on acid anhydrides, in phosphorus-containing anhydrides;GO:0036094//small molecule binding;GO:1901363//heterocyclic compound binding;GO:0003824//catalytic activity;GO:0016462//pyrophosphatase activity;GO:0005488//binding;GO:0016787//hydrolase activity;GO:0016817//hydrolase activity, acting on acid anhydrides;GO:00168…	GO:0044763//single-organism cellular process;GO:0009150//purine ribonucleotide metabolic process;GO:1901360//organic cyclic compound metabolic process;GO:0019693//ribose phosphate metabolic process;GO:1901292//nucleoside phosphate catabolic process;GO:0006725//cellular aromatic compound metabolic process;GO:0009056//catabolic process;GO:0072523//purine-containing compound catabolic process;GO:190…
gene5405	17.3333	31.3333	5.49333	12.18	1.14876	0.00595717	0.024452	yes	EIT78352.1	ubiquitin-protein ligase	Genetic Information Processing	Translation;Folding, sorting and degradation	ko03013//RNA transport;ko04120//Ubiquitin mediated proteolysis	K10577	-	GO:0003824//catalytic activity;GO:0019787//ubiquitin-like protein transferase activity;GO:0016740//transferase activity	-
gene433	488	1031.67	42.3767	108.763	1.35985	1.19814e-09	2.37767e-08	yes	EIT83218.1	mRNA export factor TAP/MEX67	Genetic Information Processing	Translation	ko03013//RNA transport;ko03008//Ribosome biogenesis in eukaryotes;ko03015//mRNA surveillance pathway	K14284	GO:0012505//endomembrane system;GO:0044464//cell part;GO:0043229//intracellular organelle;GO:0044424//intracellular part;GO:0043227//membrane-bounded organelle;GO:0043231//intracellular membrane-bounded organelle;GO:0005622//intracellular;GO:0005623//cell;GO:0043226//organelle	-	GO:0015931//nucleobase-containing compound transport;GO:0051234//establishment of localization;GO:0051179//localization;GO:0050658//RNA transport;GO:0051236//establishment of RNA localization;GO:0006403//RNA localization;GO:0033036//macromolecule localization;GO:0050657//nucleic acid transport;GO:0071702//organic substance transport;GO:0006810//transport;GO:0071705//nitrogen compound transport
gene1147	180.333	305.333	8.84667	18.4367	1.05937	6.31169e-05	0.00049885	yes	EIT82489.1	ribonucleases P/MRP protein subunit	Genetic Information Processing	Translation	ko03013//RNA transport;ko03008//Ribosome biogenesis in eukaryotes	K01164	-	GO:0003824//catalytic activity;GO:0004540//ribonuclease activity;GO:0016788//hydrolase activity, acting on ester bonds;GO:0004549//tRNA-specific ribonuclease activity;GO:0016787//hydrolase activity;GO:0004518//nuclease activity	GO:0071704//organic substance metabolic process;GO:0016070//RNA metabolic process;GO:0006807//nitrogen compound metabolic process;GO:0006396//RNA processing;GO:0010467//gene expression;GO:0043170//macromolecule metabolic process;GO:0008152//metabolic process;GO:0044237//cellular metabolic process;GO:0044260//cellular macromolecule metabolic process;GO:0006725//cellular aromatic compound metabolic…
gene3920	133.333	230.333	14.1467	29.7867	1.0742	3.5416e-05	0.000299637	yes	EIT79764.1	hypothetical protein	Genetic Information Processing	Translation	ko03008//Ribosome biogenesis in eukaryotes	K14548	-	-	-
gene2009	15.6667	27.3333	0.583333	1.26	1.11103	0.00755322	0.029679	yes	EIT81644.1	multidrug/pheromone exporter, ABC superfamily	Environmental Information Processing	Membrane transport	ko02010//ABC transporters	K05658	GO:0031224//intrinsic component of membrane;GO:0016020//membrane;GO:0044425//membrane part	GO:0032550//purine ribonucleoside binding;GO:0036094//small molecule binding;GO:0001882//nucleoside binding;GO:0016462//pyrophosphatase activity;GO:0032549//ribonucleoside binding;GO:0097159//organic cyclic compound binding;GO:0017111//nucleoside-triphosphatase activity;GO:0005215//transporter activity;GO:0001883//purine nucleoside binding;GO:0097367//carbohydrate derivative binding;GO:0022857//t…	GO:0009117//nucleotide metabolic process;GO:0008152//metabolic process;GO:0006195//purine nucleotide catabolic process;GO:0044237//cellular metabolic process;GO:0006807//nitrogen compound metabolic process;GO:1901292//nucleoside phosphate catabolic process;GO:0006753//nucleoside phosphate metabolic process;GO:0046483//heterocycle metabolic process;GO:0006796//phosphate-containing compound metabol…
gene2743	17.6667	62	0.58	2.51667	2.11739	9.04729e-07	1.0974e-05	yes	EIT80974.1	multidrug/pheromone exporter, ABC superfamily	Environmental Information Processing	Membrane transport	ko02010//ABC transporters	K05658	GO:0031224//intrinsic component of membrane;GO:0044425//membrane part;GO:0016020//membrane	GO:0036094//small molecule binding;GO:0022857//transmembrane transporter activity;GO:0016787//hydrolase activity;GO:1901363//heterocyclic compound binding;GO:0097159//organic cyclic compound binding;GO:0003824//catalytic activity;GO:0032549//ribonucleoside binding;GO:0032550//purine ribonucleoside binding;GO:0001883//purine nucleoside binding;GO:0016818//hydrolase activity, acting on acid anhydri…	GO:0006793//phosphorus metabolic process;GO:0044281//small molecule metabolic process;GO:1901292//nucleoside phosphate catabolic process;GO:0046434//organophosphate catabolic process;GO:0009166//nucleotide catabolic process;GO:0044270//cellular nitrogen compound catabolic process;GO:0009259//ribonucleotide metabolic process;GO:0072521//purine-containing compound metabolic process;GO:1901575//orga…
gene637	4.33333	15.3333	0.153333	0.663333	2.11306	8.71788e-05	0.000660902	yes	EIT83015.1	multidrug/pheromone exporter, ABC superfamily	Environmental Information Processing	Membrane transport	ko02010//ABC transporters	K05658	GO:0044425//membrane part;GO:0016020//membrane;GO:0031224//intrinsic component of membrane	GO:0022857//transmembrane transporter activity;GO:0016817//hydrolase activity, acting on acid anhydrides;GO:0036094//small molecule binding;GO:0015399//primary active transmembrane transporter activity;GO:0097159//organic cyclic compound binding;GO:0001882//nucleoside binding;GO:0032549//ribonucleoside binding;GO:0017111//nucleoside-triphosphatase activity;GO:0015405//P-P-bond-hydrolysis-driven t…	GO:0006753//nucleoside phosphate metabolic process;GO:0072521//purine-containing compound metabolic process;GO:0051179//localization;GO:0044270//cellular nitrogen compound catabolic process;GO:0055086//nucleobase-containing small molecule metabolic process;GO:0006139//nucleobase-containing compound metabolic process;GO:0009261//ribonucleotide catabolic process;GO:0019693//ribose phosphate metabol…
gene7259	4.33333	26	0.14	1.06667	2.92961	4.7563e-07	6.07284e-06	yes	EIT76413.1	multidrug/pheromone exporter, ABC superfamily	Environmental Information Processing	Membrane transport	ko02010//ABC transporters	K05658	GO:0044425//membrane part;GO:0031224//intrinsic component of membrane;GO:0016020//membrane	GO:0015405//P-P-bond-hydrolysis-driven transmembrane transporter activity;GO:0005488//binding;GO:0017111//nucleoside-triphosphatase activity;GO:0001883//purine nucleoside binding;GO:0022857//transmembrane transporter activity;GO:0003824//catalytic activity;GO:0016787//hydrolase activity;GO:0022804//active transmembrane transporter activity;GO:0001882//nucleoside binding;GO:0016818//hydrolase acti…	GO:0006807//nitrogen compound metabolic process;GO:0006725//cellular aromatic compound metabolic process;GO:0072523//purine-containing compound catabolic process;GO:0051179//localization;GO:0046434//organophosphate catabolic process;GO:0009166//nucleotide catabolic process;GO:0046700//heterocycle catabolic process;GO:0009154//purine ribonucleotide catabolic process;GO:1901360//organic cyclic comp…
gene7567	86	24.6667	6.38667	2.22667	-1.52018	8.64319e-06	8.5051e-05	yes	EIT76217.1	multidrug/pheromone exporter, ABC superfamily	Environmental Information Processing	Membrane transport	ko02010//ABC transporters	K05658	GO:0044425//membrane part;GO:0016020//membrane;GO:0031224//intrinsic component of membrane	GO:0022857//transmembrane transporter activity;GO:0001883//purine nucleoside binding;GO:0001882//nucleoside binding;GO:0032550//purine ribonucleoside binding;GO:0016462//pyrophosphatase activity;GO:0016787//hydrolase activity;GO:0036094//small molecule binding;GO:0097367//carbohydrate derivative binding;GO:1901363//heterocyclic compound binding;GO:0016818//hydrolase activity, acting on acid anhyd…	GO:0034655//nucleobase-containing compound catabolic process;GO:0009261//ribonucleotide catabolic process;GO:1901361//organic cyclic compound catabolic process;GO:0006796//phosphate-containing compound metabolic process;GO:1901136//carbohydrate derivative catabolic process;GO:0006163//purine nucleotide metabolic process;GO:1901575//organic substance catabolic process;GO:1901564//organonitrogen co…
gene2490	3	8.33333	0.303333	1.01667	1.74487	0.00938166	0.035347	yes	EIT81174.1	homocitrate synthase	Metabolism	Amino acid metabolism;Global and Overview;Carbohydrate metabolism	ko01230//Biosynthesis of amino acids;ko01210//2-Oxocarboxylic acid metabolism;ko00620//Pyruvate metabolism;ko00300//Lysine biosynthesis	K01655	-	GO:0016746//transferase activity, transferring acyl groups;GO:0016740//transferase activity;GO:0046912//transferase activity, transferring acyl groups, acyl groups converted into alkyl on transfer;GO:0003824//catalytic activity	GO:0043436//oxoacid metabolic process;GO:0008652//cellular amino acid biosynthetic process;GO:0016053//organic acid biosynthetic process;GO:0006520//cellular amino acid metabolic process;GO:0019752//carboxylic acid metabolic process;GO:0009058//biosynthetic process;GO:0044699//single-organism process;GO:0009066//aspartate family amino acid metabolic process;GO:0009987//cellular process;GO:0044238…
gene3737	121.667	43	12.5033	5.48667	-1.18831	0.000397286	0.00246865	yes	EIT79968.1	acetylornithine deacetylase, putative	Metabolism	Amino acid metabolism;Global and Overview	ko01230//Biosynthesis of amino acids;ko01210//2-Oxocarboxylic acid metabolism;ko00220//Arginine biosynthesis	K01438	-	GO:0008233//peptidase activity;GO:0043169//cation binding;GO:0070011//peptidase activity, acting on L-amino acid peptides;GO:0016787//hydrolase activity;GO:0003824//catalytic activity;GO:0005488//binding;GO:0043167//ion binding;GO:0008238//exopeptidase activity	GO:0051604//protein maturation;GO:0008152//metabolic process;GO:0016485//protein processing;GO:0043170//macromolecule metabolic process;GO:0019538//protein metabolic process;GO:0071704//organic substance metabolic process;GO:0044238//primary metabolic process;GO:0010467//gene expression;GO:0006508//proteolysis
gene8116	5.66667	43	0.433333	3.97333	3.1968	3.70941e-10	8.04631e-09	yes	EIT75708.1	acetyl/propionyl-CoA carboxylase, alpha subunit	Metabolism	Global and Overview;Carbohydrate metabolism	ko01230//Biosynthesis of amino acids;ko01200//Carbon metabolism;ko00620//Pyruvate metabolism;ko00020//Citrate cycle (TCA cycle)	K01958	-	GO:0001883//purine nucleoside binding;GO:0005488//binding;GO:0043169//cation binding;GO:0001882//nucleoside binding;GO:0032549//ribonucleoside binding;GO:0036094//small molecule binding;GO:0097159//organic cyclic compound binding;GO:1901363//heterocyclic compound binding;GO:0097367//carbohydrate derivative binding;GO:0003824//catalytic activity;GO:0043167//ion binding;GO:0016879//ligase activity,…	-
gene4105	1	24	0.0866667	2.67667	4.94882	1.15887e-09	2.31133e-08	yes	EIT79653.1	proline oxidase	Metabolism	Amino acid metabolism;Global and Overview	ko01230//Biosynthesis of amino acids;ko01200//Carbon metabolism;ko00350//Tyrosine metabolism;ko00330//Arginine and proline metabolism;ko00270//Cysteine and methionine metabolism;ko01210//2-Oxocarboxylic acid metabolism;ko00250//Alanine, aspartate and glutamate metabolism;ko00360//Phenylalanine metabolism;ko00400//Phenylalanine, tyrosine and tryptophan biosynthesis;ko00220//Arginine biosynthesis	K14454	-	GO:0016491//oxidoreductase activity;GO:0016645//oxidoreductase activity, acting on the CH-NH group of donors;GO:0003824//catalytic activity	GO:0071704//organic substance metabolic process;GO:0044699//single-organism process;GO:0044238//primary metabolic process;GO:0006082//organic acid metabolic process;GO:0009987//cellular process;GO:0044237//cellular metabolic process;GO:1901605//alpha-amino acid metabolic process;GO:0006536//glutamate metabolic process;GO:1901360//organic cyclic compound metabolic process;GO:1901564//organonitroge…
gene7794	25	5.66667	3.08333	0.88	-1.80892	0.0124928	0.0445654	yes	EIT76102.1	glyoxylate/hydroxypyruvate reductase	Metabolism	Amino acid metabolism;Global and Overview;Energy metabolism	ko01230//Biosynthesis of amino acids;ko01200//Carbon metabolism;ko00260//Glycine, serine and threonine metabolism;ko00680//Methane metabolism	K00058	-	GO:0036094//small molecule binding;GO:1901363//heterocyclic compound binding;GO:1901265//nucleoside phosphate binding;GO:0003824//catalytic activity;GO:0016614//oxidoreductase activity, acting on CH-OH group of donors;GO:0005488//binding;GO:0016491//oxidoreductase activity;GO:0000166//nucleotide binding;GO:0097159//organic cyclic compound binding	GO:0044710//single-organism metabolic process;GO:0008152//metabolic process;GO:0044699//single-organism process
gene5330	161.333	680	16.1767	82.2033	2.34528	1.33466e-13	4.8666e-12	yes	EIT78410.1	threonine/serine dehydratase	Metabolism	Amino acid metabolism;Global and Overview	ko01230//Biosynthesis of amino acids;ko01200//Carbon metabolism;ko00260//Glycine, serine and threonine metabolism;ko00270//Cysteine and methionine metabolism;ko00290//Valine, leucine and isoleucine biosynthesis	K17989	-	GO:0043167//ion binding;GO:0003824//catalytic activity;GO:0016840//carbon-nitrogen lyase activity;GO:0043168//anion binding;GO:0005488//binding;GO:0016841//ammonia-lyase activity;GO:0016829//lyase activity	GO:0019752//carboxylic acid metabolic process;GO:0044710//single-organism metabolic process;GO:0071704//organic substance metabolic process;GO:0044237//cellular metabolic process;GO:0006082//organic acid metabolic process;GO:0009987//cellular process;GO:0043436//oxoacid metabolic process;GO:0044699//single-organism process;GO:0008152//metabolic process;GO:0044281//small molecule metabolic process…
gene1120	1065.33	223.333	194.447	49.7433	-1.9668	1.21253e-10	2.83169e-09	yes	EIT82497.1	phosphoglycerate mutase	Metabolism	Amino acid metabolism;Global and Overview;Energy metabolism;Carbohydrate metabolism	ko01230//Biosynthesis of amino acids;ko01200//Carbon metabolism;ko00260//Glycine, serine and threonine metabolism;ko00010//Glycolysis / Gluconeogenesis;ko00680//Methane metabolism	K15634	-	GO:0016866//intramolecular transferase activity;GO:0003824//catalytic activity;GO:0016853//isomerase activity;GO:0016868//intramolecular transferase activity, phosphotransferases	GO:0005975//carbohydrate metabolic process;GO:0044281//small molecule metabolic process;GO:0006091//generation of precursor metabolites and energy;GO:0044699//single-organism process;GO:0009987//cellular process;GO:0008152//metabolic process;GO:0019318//hexose metabolic process;GO:0044723//single-organism carbohydrate metabolic process;GO:0005996//monosaccharide metabolic process;GO:0044237//cell…
gene9444	79	27	13.7067	5.82333	-1.23496	0.00137873	0.00722301	yes	EIT74460.1	phosphoglycerate mutase	Metabolism	Amino acid metabolism;Global and Overview;Energy metabolism;Carbohydrate metabolism	ko01230//Biosynthesis of amino acids;ko01200//Carbon metabolism;ko00260//Glycine, serine and threonine metabolism;ko00010//Glycolysis / Gluconeogenesis;ko00680//Methane metabolism	K15634	-	-	-
gene8239	5484.67	936	304.577	64.83	-2.23207	2.71499e-11	6.85202e-10	yes	EIT75733.1	pyrophosphate-dependent phosphofructo-1-kinase	Genetic Information Processing;Metabolism	Global and Overview;Energy metabolism;Folding, sorting and degradation;Carbohydrate metabolism	ko01230//Biosynthesis of amino acids;ko01200//Carbon metabolism;ko00010//Glycolysis / Gluconeogenesis;ko00051//Fructose and mannose metabolism;ko03018//RNA degradation;ko00052//Galactose metabolism;ko00680//Methane metabolism;ko00030//Pentose phosphate pathway	K00850	GO:0005829//cytosol;GO:0005622//intracellular;GO:0005623//cell;GO:0044424//intracellular part;GO:0044445//cytosolic part;GO:0044464//cell part;GO:0044444//cytoplasmic part;GO:0005737//cytoplasm	GO:0003824//catalytic activity;GO:0016772//transferase activity, transferring phosphorus-containing groups;GO:1901363//heterocyclic compound binding;GO:0016740//transferase activity;GO:0005488//binding;GO:0043169//cation binding;GO:0001882//nucleoside binding;GO:0043167//ion binding;GO:0032550//purine ribonucleoside binding;GO:0097159//organic cyclic compound binding;GO:0016773//phosphotransferas…	GO:0016310//phosphorylation;GO:0006091//generation of precursor metabolites and energy;GO:0009987//cellular process;GO:0006796//phosphate-containing compound metabolic process;GO:0006793//phosphorus metabolic process;GO:0044237//cellular metabolic process;GO:0008152//metabolic process
gene11503	242	25.6667	30.0467	3.78667	-2.9882	1.1907e-12	3.75433e-11	yes	EIT72437.1	glyceraldehyde 3-phosphate dehydrogenase	Metabolism	Global and Overview;Carbohydrate metabolism	ko01230//Biosynthesis of amino acids;ko01200//Carbon metabolism;ko00010//Glycolysis / Gluconeogenesis	K00134	GO:0044464//cell part;GO:0005623//cell	GO:0016491//oxidoreductase activity;GO:0005488//binding;GO:0016903//oxidoreductase activity, acting on the aldehyde or oxo group of donors;GO:1901363//heterocyclic compound binding;GO:0016620//oxidoreductase activity, acting on the aldehyde or oxo group of donors, NAD or NADP as acceptor;GO:0036094//small molecule binding;GO:0000166//nucleotide binding;GO:1901265//nucleoside phosphate binding;GO:…	GO:0008152//metabolic process;GO:0006950//response to stress;GO:0044710//single-organism metabolic process;GO:0050896//response to stimulus;GO:0044238//primary metabolic process;GO:0019318//hexose metabolic process;GO:0009628//response to abiotic stimulus;GO:0071704//organic substance metabolic process;GO:0042493//response to drug;GO:0042221//response to chemical;GO:0005975//carbohydrate metaboli…
gene9529	54946	15452.7	7142.37	2470.84	-1.5314	2.49653e-10	5.58876e-09	yes	EIT74248.1	glyceraldehyde 3-phosphate dehydrogenase	Metabolism	Global and Overview;Carbohydrate metabolism	ko01230//Biosynthesis of amino acids;ko01200//Carbon metabolism;ko00010//Glycolysis / Gluconeogenesis	K00134	-	GO:0097159//organic cyclic compound binding;GO:0016491//oxidoreductase activity;GO:0036094//small molecule binding;GO:1901363//heterocyclic compound binding;GO:0005488//binding;GO:1901265//nucleoside phosphate binding;GO:0003824//catalytic activity;GO:0000166//nucleotide binding;GO:0016620//oxidoreductase activity, acting on the aldehyde or oxo group of donors, NAD or NADP as acceptor;GO:0016903/…	GO:0005975//carbohydrate metabolic process;GO:0044699//single-organism process;GO:0071704//organic substance metabolic process;GO:0019318//hexose metabolic process;GO:0044723//single-organism carbohydrate metabolic process;GO:0008152//metabolic process;GO:0044238//primary metabolic process;GO:0044710//single-organism metabolic process;GO:0005996//monosaccharide metabolic process;GO:0044281//small…
gene6965	282.333	571.667	43.22	106.53	1.30149	5.82767e-08	8.90405e-07	yes	EIT76818.1	arginase	Metabolism	Amino acid metabolism;Global and Overview	ko01230//Biosynthesis of amino acids;ko00330//Arginine and proline metabolism;ko00220//Arginine biosynthesis	K01476	-	GO:0043169//cation binding;GO:0016787//hydrolase activity;GO:0003824//catalytic activity;GO:0016813//hydrolase activity, acting on carbon-nitrogen (but not peptide) bonds, in linear amidines;GO:0043167//ion binding;GO:0005488//binding;GO:0016810//hydrolase activity, acting on carbon-nitrogen (but not peptide) bonds	GO:0019752//carboxylic acid metabolic process;GO:0044281//small molecule metabolic process;GO:0006082//organic acid metabolic process;GO:0009987//cellular process;GO:0009064//glutamine family amino acid metabolic process;GO:0006520//cellular amino acid metabolic process;GO:0008152//metabolic process;GO:1901605//alpha-amino acid metabolic process;GO:0044710//single-organism metabolic process;GO:00…
gene3066	291.333	584.667	33.2733	81.19	1.28694	0.000113519	0.000831424	yes	EIT80615.1	S-adenosylmethionine synthetase	Metabolism	Amino acid metabolism;Global and Overview	ko01230//Biosynthesis of amino acids;ko00270//Cysteine and methionine metabolism	K00789	-	GO:0001882//nucleoside binding;GO:0097159//organic cyclic compound binding;GO:0001883//purine nucleoside binding;GO:0032549//ribonucleoside binding;GO:0005488//binding;GO:0003824//catalytic activity;GO:0016740//transferase activity;GO:0097367//carbohydrate derivative binding;GO:0036094//small molecule binding;GO:1901363//heterocyclic compound binding;GO:0032550//purine ribonucleoside binding;GO:0…	GO:0009987//cellular process;GO:0044237//cellular metabolic process;GO:0009108//coenzyme biosynthetic process;GO:0051186//cofactor metabolic process;GO:0009058//biosynthetic process;GO:0008152//metabolic process;GO:0044249//cellular biosynthetic process;GO:0051188//cofactor biosynthetic process;GO:0006732//coenzyme metabolic process
gene11590	11	25.3333	2.67	7.47	1.48427	0.000478159	0.00290438	yes	EIT72266.1	hypothetical protein	Metabolism	Amino acid metabolism;Global and Overview;Energy metabolism;Carbohydrate metabolism	ko01230//Biosynthesis of amino acids;ko00250//Alanine, aspartate and glutamate metabolism;ko00630//Glyoxylate and dicarboxylate metabolism;ko00220//Arginine biosynthesis;ko00910//Nitrogen metabolism	K01915	-	-	-
XLOC_010199	0	110	0.001	11.35	13.4704	1.63096e-35	2.33582e-33	yes	TCONS_00018546	cytochrome P450 monooxygenase [Aspergillus ruber CBS 135680]	Metabolism	Global and Overview	ko01220//Degradation of aromatic compounds	K07824	-	GO:0016491//oxidoreductase activity;GO:0003824//catalytic activity	-
gene10898	83.6667	241.333	11.6367	41.21	1.82432	1.68205e-11	4.38478e-10	yes	EIT72919.1	protocatechuate 3,4-dioxygenase beta subunit	Metabolism	Global and Overview	ko01220//Degradation of aromatic compounds	K03381	-	GO:0016702//oxidoreductase activity, acting on single donors with incorporation of molecular oxygen, incorporation of two atoms of oxygen;GO:0043167//ion binding;GO:0003824//catalytic activity;GO:0005488//binding;GO:0046914//transition metal ion binding;GO:0016491//oxidoreductase activity;GO:0005506//iron ion binding;GO:0016701//oxidoreductase activity, acting on single donors with incorporation …	GO:0009987//cellular process;GO:0008152//metabolic process;GO:0071704//organic substance metabolic process;GO:1901615//organic hydroxy compound metabolic process;GO:0044710//single-organism metabolic process;GO:0006725//cellular aromatic compound metabolic process;GO:0018958//phenol-containing compound metabolic process;GO:1901360//organic cyclic compound metabolic process;GO:0044699//single-orga…
gene10905	22.3333	123.667	6.73	44.91	2.73836	7.90471e-12	2.16007e-10	yes	EIT72960.1	putative like protein of gamma-carboxymuconolactone decarboxylase subunit	Metabolism	Global and Overview	ko01220//Degradation of aromatic compounds	K01607	-	GO:0003824//catalytic activity;GO:0016705//oxidoreductase activity, acting on paired donors, with incorporation or reduction of molecular oxygen;GO:0016491//oxidoreductase activity	GO:0044699//single-organism process;GO:0044710//single-organism metabolic process;GO:0008152//metabolic process
gene11430	226	81.3333	22.6233	10.16	-1.15491	0.00036436	0.0022904	yes	EIT72430.1	salicylate hydroxylase	Metabolism	Global and Overview	ko01220//Degradation of aromatic compounds	K00480	-	GO:0003824//catalytic activity;GO:0016709//oxidoreductase activity, acting on paired donors, with incorporation or reduction of molecular oxygen, NAD(P)H as one donor, and incorporation of one atom of oxygen;GO:0004497//monooxygenase activity;GO:0016705//oxidoreductase activity, acting on paired donors, with incorporation or reduction of molecular oxygen;GO:0016491//oxidoreductase activity	GO:0044699//single-organism process;GO:0008152//metabolic process;GO:0044710//single-organism metabolic process
gene3518	28	87.6667	3.08333	11.6433	1.91694	8.85537e-07	1.07632e-05	yes	EIT80235.1	hypothetical protein	Metabolism	Global and Overview	ko01220//Degradation of aromatic compounds	K00480	-	GO:0003824//catalytic activity	GO:0044710//single-organism metabolic process;GO:0044699//single-organism process;GO:0008152//metabolic process
gene6850	926	153.667	86.24	17.8633	-2.27136	3.03793e-13	1.05282e-11	yes	EIT76923.1	2-polyprenyl-6-methoxyphenol hydroxylase	Metabolism	Global and Overview	ko01220//Degradation of aromatic compounds	K00480	-	GO:0003824//catalytic activity;GO:0016705//oxidoreductase activity, acting on paired donors, with incorporation or reduction of molecular oxygen;GO:0005488//binding;GO:0016491//oxidoreductase activity;GO:0043167//ion binding;GO:0046914//transition metal ion binding;GO:0051536//iron-sulfur cluster binding;GO:0046872//metal ion binding;GO:0043169//cation binding;GO:0051540//metal cluster binding	GO:0044237//cellular metabolic process;GO:0044710//single-organism metabolic process;GO:0044699//single-organism process;GO:0008152//metabolic process;GO:0006725//cellular aromatic compound metabolic process;GO:0009987//cellular process
gene820	23.3333	4.33333	4.50667	1.04333	-2.11086	0.000117856	0.000859316	yes	EIT82872.1	hypothetical protein	Metabolism	Global and Overview	ko01220//Degradation of aromatic compounds	K00480	-	GO:0016491//oxidoreductase activity;GO:0003824//catalytic activity	GO:0008152//metabolic process;GO:0044699//single-organism process;GO:0044710//single-organism metabolic process
gene8251	51.6667	12.6667	8.85333	2.69333	-1.71683	0.000566268	0.00338423	yes	EIT75508.1	dehydrogenase with different specificitie	Metabolism	Metabolism of cofactors and vitamins;Global and Overview;Lipid metabolism	ko01212//Fatty acid metabolism;ko01040//Biosynthesis of unsaturated fatty acids;ko00061//Fatty acid biosynthesis;ko00780//Biotin metabolism	K00059	-	GO:0003824//catalytic activity	GO:0044710//single-organism metabolic process;GO:0008152//metabolic process;GO:0044699//single-organism process
gene1491	294.667	715.667	32.5167	96.03	1.56231	1.68759e-10	3.87266e-09	yes	EIT82118.1	fatty acid desaturase	Metabolism	Global and Overview;Lipid metabolism	ko01212//Fatty acid metabolism;ko01040//Biosynthesis of unsaturated fatty acids	K00507	GO:0031224//intrinsic component of membrane;GO:0044464//cell part;GO:0044425//membrane part;GO:0043226//organelle;GO:0043229//intracellular organelle;GO:0044424//intracellular part;GO:0005622//intracellular;GO:0016020//membrane;GO:0043231//intracellular membrane-bounded organelle;GO:0005623//cell;GO:0043227//membrane-bounded organelle	GO:0016705//oxidoreductase activity, acting on paired donors, with incorporation or reduction of molecular oxygen;GO:0003824//catalytic activity;GO:0043169//cation binding;GO:0016215//acyl-CoA desaturase activity;GO:0005488//binding;GO:0097159//organic cyclic compound binding;GO:0016717//oxidoreductase activity, acting on paired donors, with oxidation of a pair of donors resulting in the reductio…	GO:0032787//monocarboxylic acid metabolic process;GO:0008152//metabolic process;GO:0044238//primary metabolic process;GO:0044699//single-organism process;GO:0044763//single-organism cellular process;GO:0043436//oxoacid metabolic process;GO:0019752//carboxylic acid metabolic process;GO:0071704//organic substance metabolic process;GO:0044281//small molecule metabolic process;GO:0006629//lipid metab…
gene3339	27.3333	159.667	2.38333	17.0333	2.83731	7.27362e-14	2.73612e-12	yes	EIT80352.1	synaptic vesicle transporter SVOP	Metabolism	Global and Overview;Lipid metabolism	ko01212//Fatty acid metabolism;ko01040//Biosynthesis of unsaturated fatty acids	K10256	GO:0044425//membrane part;GO:0016020//membrane;GO:0031224//intrinsic component of membrane	-	GO:0051179//localization;GO:0044763//single-organism cellular process;GO:0044699//single-organism process;GO:0051234//establishment of localization;GO:0009987//cellular process
gene6637	1799.33	113.333	165.67	12.9333	-3.67915	1.25205e-39	2.25501e-37	yes	EIT77130.1	fatty acid desaturase	Metabolism	Global and Overview;Lipid metabolism	ko01212//Fatty acid metabolism;ko01040//Biosynthesis of unsaturated fatty acids	K00507	GO:0043227//membrane-bounded organelle;GO:0043226//organelle;GO:0043229//intracellular organelle;GO:0016020//membrane;GO:0044464//cell part;GO:0044424//intracellular part;GO:0044425//membrane part;GO:0005623//cell;GO:0031224//intrinsic component of membrane;GO:0043231//intracellular membrane-bounded organelle;GO:0005622//intracellular	GO:0046872//metal ion binding;GO:0046914//transition metal ion binding;GO:0043167//ion binding;GO:0005488//binding;GO:0097159//organic cyclic compound binding;GO:0016491//oxidoreductase activity;GO:0046906//tetrapyrrole binding;GO:0043169//cation binding;GO:0003824//catalytic activity;GO:0016705//oxidoreductase activity, acting on paired donors, with incorporation or reduction of molecular oxygen…	GO:0008152//metabolic process;GO:0009987//cellular process;GO:0019752//carboxylic acid metabolic process;GO:0044699//single-organism process;GO:0006082//organic acid metabolic process;GO:0044763//single-organism cellular process;GO:0043436//oxoacid metabolic process;GO:0006631//fatty acid metabolic process;GO:0071704//organic substance metabolic process;GO:0044710//single-organism metabolic proce…
gene8017	72	8	7.74667	1.09667	-2.82045	2.13654e-06	2.38919e-05	yes	EIT75420.1	fatty acid desaturase	Metabolism	Global and Overview;Lipid metabolism	ko01212//Fatty acid metabolism;ko01040//Biosynthesis of unsaturated fatty acids	K10256	-	GO:0003824//catalytic activity	GO:0008152//metabolic process;GO:0044710//single-organism metabolic process;GO:0044238//primary metabolic process;GO:0044699//single-organism process
gene2377	297.667	667.333	7.21667	19.9033	1.46361	5.0607e-10	1.07422e-08	yes	EIT81347.1	enoyl reductase domain of FAS1	Metabolism	Global and Overview;Lipid metabolism	ko01212//Fatty acid metabolism;ko00061//Fatty acid biosynthesis	K00668	GO:0032991//macromolecular complex;GO:0043234//protein complex	GO:0016746//transferase activity, transferring acyl groups;GO:0016788//hydrolase activity, acting on ester bonds;GO:0016701//oxidoreductase activity, acting on single donors with incorporation of molecular oxygen;GO:0016790//thiolester hydrolase activity;GO:0016297//acyl-[acyl-carrier-protein] hydrolase activity;GO:0016408//C-acyltransferase activity;GO:0016874//ligase activity;GO:0016740//transf…	GO:0006793//phosphorus metabolic process;GO:0019748//secondary metabolic process;GO:0008152//metabolic process;GO:0006753//nucleoside phosphate metabolic process;GO:0072521//purine-containing compound metabolic process;GO:0046390//ribose phosphate biosynthetic process;GO:0009403//toxin biosynthetic process;GO:0044763//single-organism cellular process;GO:0009058//biosynthetic process;GO:0046483//h…
gene2378	319.333	1166	8.17667	37.1433	2.18352	2.90914e-13	1.01709e-11	yes	EIT81323.1	3-oxoacyl-[acyl-carrier protein] reductase	Metabolism	Global and Overview;Lipid metabolism	ko01212//Fatty acid metabolism;ko00061//Fatty acid biosynthesis	K00667	-	GO:0016772//transferase activity, transferring phosphorus-containing groups;GO:0003824//catalytic activity;GO:0046872//metal ion binding;GO:0016740//transferase activity;GO:0016780//phosphotransferase activity, for other substituted phosphate groups;GO:0005488//binding;GO:0043169//cation binding;GO:0043167//ion binding	GO:0044710//single-organism metabolic process;GO:0044255//cellular lipid metabolic process;GO:0044711//single-organism biosynthetic process;GO:0009403//toxin biosynthetic process;GO:0009987//cellular process;GO:0006629//lipid metabolic process;GO:0044550//secondary metabolite biosynthetic process;GO:0071704//organic substance metabolic process;GO:0044238//primary metabolic process;GO:0009058//bio…
gene8421	193.667	397.667	4.11667	10.42	1.33981	3.51819e-06	3.76086e-05	yes	EIT75554.1	enoyl reductase domain of FAS1	Metabolism	Global and Overview;Lipid metabolism	ko01212//Fatty acid metabolism;ko00061//Fatty acid biosynthesis	K00668	GO:0043234//protein complex;GO:0032991//macromolecular complex	GO:0004312//fatty acid synthase activity;GO:0004497//monooxygenase activity;GO:0016703//oxidoreductase activity, acting on single donors with incorporation of molecular oxygen, incorporation of one atom of oxygen (internal monooxygenases or internal mixed function oxidases);GO:0016747//transferase activity, transferring acyl groups other than amino-acyl groups;GO:0016740//transferase activity;GO:…	GO:0044710//single-organism metabolic process;GO:0044763//single-organism cellular process;GO:0044281//small molecule metabolic process;GO:0043436//oxoacid metabolic process;GO:0009987//cellular process;GO:0006082//organic acid metabolic process;GO:0008152//metabolic process;GO:0044699//single-organism process;GO:0032787//monocarboxylic acid metabolic process;GO:0044238//primary metabolic process…
gene8956	39	1.66667	4.76	0.233333	-4.3505	2.23854e-06	2.48978e-05	yes	EIT74839.1	L-lactate dehydrogenase	Cellular Processes;Metabolism	Global and Overview;Transport and catabolism;Carbohydrate metabolism	ko01200//Carbon metabolism;ko04146//Peroxisome;ko00630//Glyoxylate and dicarboxylate metabolism	K11517	-	GO:0097159//organic cyclic compound binding;GO:1901265//nucleoside phosphate binding;GO:0097367//carbohydrate derivative binding;GO:0003824//catalytic activity;GO:0036094//small molecule binding;GO:0000166//nucleotide binding;GO:1901363//heterocyclic compound binding;GO:0005488//binding;GO:0032553//ribonucleotide binding	GO:0044710//single-organism metabolic process;GO:0008152//metabolic process;GO:0044699//single-organism process
gene1032	4.66667	2096	0.36	192.74	9.06444	3.94889e-93	3.12936e-90	yes	EIT82650.1	catalase	Cellular Processes;Metabolism	Amino acid metabolism;Global and Overview;Transport and catabolism;Carbohydrate metabolism	ko01200//Carbon metabolism;ko04146//Peroxisome;ko00380//Tryptophan metabolism;ko00630//Glyoxylate and dicarboxylate metabolism	K03781	GO:0044464//cell part;GO:0005623//cell	GO:0043169//cation binding;GO:0016209//antioxidant activity;GO:0004601//peroxidase activity;GO:0003824//catalytic activity;GO:0005488//binding;GO:0097159//organic cyclic compound binding;GO:0016684//oxidoreductase activity, acting on peroxide as acceptor;GO:0043167//ion binding;GO:0016491//oxidoreductase activity;GO:1901363//heterocyclic compound binding;GO:0046906//tetrapyrrole binding	GO:0034599//cellular response to oxidative stress;GO:0031669//cellular response to nutrient levels;GO:0033554//cellular response to stress;GO:1901701//cellular response to oxygen-containing compound;GO:0044249//cellular biosynthetic process;GO:0006979//response to oxidative stress;GO:0000302//response to reactive oxygen species;GO:0050896//response to stimulus;GO:0042594//response to starvation;G…
gene2458	642.667	158.667	64.0767	19.6333	-1.70649	9.09751e-06	8.92999e-05	yes	EIT81177.1	hypothetical protein	Cellular Processes;Metabolism	Amino acid metabolism;Global and Overview;Transport and catabolism;Carbohydrate metabolism	ko01200//Carbon metabolism;ko04146//Peroxisome;ko00380//Tryptophan metabolism;ko00630//Glyoxylate and dicarboxylate metabolism	K03781	-	-	-
gene2938	4143	6997.33	243.25	501.163	1.04284	3.35145e-05	0.000284562	yes	EIT80486.1	catalase	Cellular Processes;Metabolism	Amino acid metabolism;Global and Overview;Transport and catabolism;Carbohydrate metabolism	ko01200//Carbon metabolism;ko04146//Peroxisome;ko00380//Tryptophan metabolism;ko00630//Glyoxylate and dicarboxylate metabolism	K03781	GO:0005623//cell;GO:0044464//cell part	GO:0004601//peroxidase activity;GO:0043169//cation binding;GO:0003824//catalytic activity;GO:1901363//heterocyclic compound binding;GO:0016491//oxidoreductase activity;GO:0046906//tetrapyrrole binding;GO:0005488//binding;GO:0043167//ion binding;GO:0097159//organic cyclic compound binding;GO:0016684//oxidoreductase activity, acting on peroxide as acceptor;GO:0016209//antioxidant activity	GO:1901701//cellular response to oxygen-containing compound;GO:1901700//response to oxygen-containing compound;GO:0009266//response to temperature stimulus;GO:0072593//reactive oxygen species metabolic process;GO:0008152//metabolic process;GO:0042743//hydrogen peroxide metabolic process;GO:0000302//response to reactive oxygen species;GO:0044710//single-organism metabolic process;GO:0009987//cellu…
gene7236	773.667	2170.33	68.4233	232.637	1.76552	4.68684e-11	1.15057e-09	yes	EIT76753.1	catalase	Cellular Processes;Metabolism	Amino acid metabolism;Global and Overview;Transport and catabolism;Carbohydrate metabolism	ko01200//Carbon metabolism;ko04146//Peroxisome;ko00380//Tryptophan metabolism;ko00630//Glyoxylate and dicarboxylate metabolism	K03781	-	GO:0046906//tetrapyrrole binding;GO:0097159//organic cyclic compound binding;GO:0005488//binding;GO:0043169//cation binding;GO:0016209//antioxidant activity;GO:0003824//catalytic activity;GO:0016491//oxidoreductase activity;GO:0016684//oxidoreductase activity, acting on peroxide as acceptor;GO:0043167//ion binding;GO:1901363//heterocyclic compound binding;GO:0004601//peroxidase activity	GO:0008152//metabolic process;GO:0044710//single-organism metabolic process;GO:0006950//response to stress;GO:0044699//single-organism process;GO:0050896//response to stimulus
gene11419	0.333333	4.66667	0.02	0.336667	4.07325	0.00174008	0.0087571	yes	EIT72449.1	transketolase	Metabolism	Global and Overview;Energy metabolism	ko01200//Carbon metabolism;ko00680//Methane metabolism	K17100	-	GO:0016744//transferase activity, transferring aldehyde or ketonic groups;GO:0003824//catalytic activity;GO:0016740//transferase activity	-
gene462	1130.67	3638.67	135.57	528.237	1.96215	1.25778e-15	5.64196e-14	yes	EIT83187.1	glyoxylate/hydroxypyruvate reductase	Metabolism	Global and Overview;Energy metabolism;Carbohydrate metabolism	ko01200//Carbon metabolism;ko00630//Glyoxylate and dicarboxylate metabolism;ko00680//Methane metabolism	K00122	GO:0044464//cell part;GO:0005623//cell	GO:0016620//oxidoreductase activity, acting on the aldehyde or oxo group of donors, NAD or NADP as acceptor;GO:1901265//nucleoside phosphate binding;GO:0016614//oxidoreductase activity, acting on CH-OH group of donors;GO:0016491//oxidoreductase activity;GO:0016903//oxidoreductase activity, acting on the aldehyde or oxo group of donors;GO:0036094//small molecule binding;GO:0005488//binding;GO:1901…	GO:0044710//single-organism metabolic process;GO:0044699//single-organism process;GO:0008152//metabolic process
gene8127	88	1009.67	9.88667	136.533	3.78763	2.06849e-19	1.28733e-17	yes	EIT75702.1	glyoxylate/hydroxypyruvate reductase	Metabolism	Global and Overview;Energy metabolism;Carbohydrate metabolism	ko01200//Carbon metabolism;ko00630//Glyoxylate and dicarboxylate metabolism;ko00680//Methane metabolism	K00122	-	GO:1901363//heterocyclic compound binding;GO:0036094//small molecule binding;GO:0097159//organic cyclic compound binding;GO:0016491//oxidoreductase activity;GO:0003824//catalytic activity;GO:0005488//binding;GO:0000166//nucleotide binding;GO:0016614//oxidoreductase activity, acting on CH-OH group of donors;GO:1901265//nucleoside phosphate binding	GO:0044699//single-organism process;GO:0008152//metabolic process;GO:0044710//single-organism metabolic process
gene6400	1395.67	500	106.417	46.23	-1.20282	3.16083e-07	4.19339e-06	yes	EIT77286.1	NADP+-dependent malic enzyme	Metabolism	Global and Overview;Carbohydrate metabolism	ko01200//Carbon metabolism;ko00620//Pyruvate metabolism	K00027	-	GO:0005488//binding;GO:0004470//malic enzyme activity;GO:0043169//cation binding;GO:0000166//nucleotide binding;GO:0043167//ion binding;GO:1901265//nucleoside phosphate binding;GO:0016614//oxidoreductase activity, acting on CH-OH group of donors;GO:0036094//small molecule binding;GO:0097159//organic cyclic compound binding;GO:0016491//oxidoreductase activity;GO:0016615//malate dehydrogenase activ…	GO:0044710//single-organism metabolic process;GO:0043648//dicarboxylic acid metabolic process;GO:0008152//metabolic process;GO:0044763//single-organism cellular process;GO:0071704//organic substance metabolic process;GO:0044281//small molecule metabolic process;GO:0044699//single-organism process;GO:0044237//cellular metabolic process;GO:0019752//carboxylic acid metabolic process;GO:0043436//oxoa…
gene4059	621.333	1642.33	49.47	159.523	1.68914	7.32306e-12	2.01038e-10	yes	EIT79645.1	hexokinase	Metabolism	Global and Overview;Carbohydrate metabolism	ko01200//Carbon metabolism;ko00500//Starch and sucrose metabolism;ko00520//Amino sugar and nucleotide sugar metabolism;ko00010//Glycolysis / Gluconeogenesis;ko00051//Fructose and mannose metabolism;ko00052//Galactose metabolism	K00844	GO:0043226//organelle;GO:0044464//cell part;GO:0043229//intracellular organelle;GO:0043227//membrane-bounded organelle;GO:0044424//intracellular part;GO:0005623//cell;GO:0043231//intracellular membrane-bounded organelle;GO:0005622//intracellular	GO:0001883//purine nucleoside binding;GO:1901363//heterocyclic compound binding;GO:0097159//organic cyclic compound binding;GO:0097367//carbohydrate derivative binding;GO:0005488//binding;GO:0019200//carbohydrate kinase activity;GO:0016740//transferase activity;GO:0016773//phosphotransferase activity, alcohol group as acceptor;GO:0003824//catalytic activity;GO:0004396//hexokinase activity;GO:0001…	GO:0005996//monosaccharide metabolic process;GO:0071704//organic substance metabolic process;GO:0044238//primary metabolic process;GO:0019538//protein metabolic process;GO:0005975//carbohydrate metabolic process;GO:0016310//phosphorylation;GO:0044723//single-organism carbohydrate metabolic process;GO:0006796//phosphate-containing compound metabolic process;GO:0044699//single-organism process;GO:0…
gene10681	40	1244.67	3.37	129.12	5.25982	1.25265e-48	3.38415e-46	yes	EIT73247.1	6-phosphogluconate dehydrogenase	Metabolism	Global and Overview;Carbohydrate metabolism;Metabolism of other amino acids	ko01200//Carbon metabolism;ko00480//Glutathione metabolism;ko00030//Pentose phosphate pathway	K00033	-	GO:1901265//nucleoside phosphate binding;GO:0048037//cofactor binding;GO:0097159//organic cyclic compound binding;GO:0016616//oxidoreductase activity, acting on the CH-OH group of donors, NAD or NADP as acceptor;GO:0016491//oxidoreductase activity;GO:0016740//transferase activity;GO:0016758//transferase activity, transferring hexosyl groups;GO:0016763//transferase activity, transferring pentosyl …	GO:0044763//single-organism cellular process;GO:0044238//primary metabolic process;GO:0009056//catabolic process;GO:0044281//small molecule metabolic process;GO:0005975//carbohydrate metabolic process;GO:0006725//cellular aromatic compound metabolic process;GO:0034641//cellular nitrogen compound metabolic process;GO:0044724//single-organism carbohydrate catabolic process;GO:0046483//heterocycle m…
gene3247	32.6667	55	2.3	4.73667	1.04224	0.00188592	0.00932052	yes	EIT80755.1	alcohol dehydrogenase, class III	Metabolism	Amino acid metabolism;Global and Overview;Energy metabolism;Carbohydrate metabolism;Lipid metabolism	ko01200//Carbon metabolism;ko00350//Tyrosine metabolism;ko00010//Glycolysis / Gluconeogenesis;ko01220//Degradation of aromatic compounds;ko00071//Fatty acid degradation;ko00680//Methane metabolism	K00121	-	GO:0046914//transition metal ion binding;GO:0043167//ion binding;GO:0016829//lyase activity;GO:0016616//oxidoreductase activity, acting on the CH-OH group of donors, NAD or NADP as acceptor;GO:0043169//cation binding;GO:0016846//carbon-sulfur lyase activity;GO:0005488//binding;GO:0016491//oxidoreductase activity;GO:0046872//metal ion binding;GO:0036094//small molecule binding;GO:0003824//catalyti…	GO:0044281//small molecule metabolic process;GO:0044699//single-organism process;GO:0006066//alcohol metabolic process;GO:0071704//organic substance metabolic process;GO:0009056//catabolic process;GO:0044712//single-organism catabolic process;GO:0008152//metabolic process;GO:0044282//small molecule catabolic process;GO:0006067//ethanol metabolic process;GO:0044710//single-organism metabolic proce…
gene4019	28.6667	77.3333	3.33333	10.9767	1.7194	6.35904e-07	7.87395e-06	yes	EIT79700.1	alcohol dehydrogenase, class III	Metabolism	Amino acid metabolism;Global and Overview;Energy metabolism;Carbohydrate metabolism;Lipid metabolism	ko01200//Carbon metabolism;ko00350//Tyrosine metabolism;ko00010//Glycolysis / Gluconeogenesis;ko01220//Degradation of aromatic compounds;ko00071//Fatty acid degradation;ko00680//Methane metabolism	K00121	-	GO:0016616//oxidoreductase activity, acting on the CH-OH group of donors, NAD or NADP as acceptor;GO:0005488//binding;GO:0016614//oxidoreductase activity, acting on CH-OH group of donors;GO:0036094//small molecule binding;GO:0003824//catalytic activity;GO:0046872//metal ion binding;GO:0043167//ion binding;GO:0016491//oxidoreductase activity;GO:0046914//transition metal ion binding;GO:0043169//cat…	GO:0044237//cellular metabolic process;GO:0006066//alcohol metabolic process;GO:0034308//primary alcohol metabolic process;GO:0043436//oxoacid metabolic process;GO:0044710//single-organism metabolic process;GO:0019752//carboxylic acid metabolic process;GO:0008152//metabolic process;GO:0006067//ethanol metabolic process;GO:0044281//small molecule metabolic process;GO:0044763//single-organism cellu…
gene987	360	708	70.6333	165.96	1.23241	0.000251229	0.00166371	yes	EIT82707.1	gluconate kinase	Metabolism	Global and Overview;Carbohydrate metabolism	ko01200//Carbon metabolism;ko00030//Pentose phosphate pathway	K00851	-	GO:0003824//catalytic activity;GO:0032549//ribonucleoside binding;GO:0097159//organic cyclic compound binding;GO:0001882//nucleoside binding;GO:0097367//carbohydrate derivative binding;GO:0016740//transferase activity;GO:0001883//purine nucleoside binding;GO:0032550//purine ribonucleoside binding;GO:0016772//transferase activity, transferring phosphorus-containing groups;GO:1901363//heterocyclic …	GO:0006796//phosphate-containing compound metabolic process;GO:0008152//metabolic process;GO:0009987//cellular process;GO:0044237//cellular metabolic process;GO:0044238//primary metabolic process;GO:0006793//phosphorus metabolic process
gene10452	269	592.667	28.94	78.8167	1.44544	5.51572e-07	6.92348e-06	yes	EIT73324.1	pyruvate dehydrogenase E1, alpha subunit	Metabolism	Global and Overview;Carbohydrate metabolism	ko01200//Carbon metabolism;ko00010//Glycolysis / Gluconeogenesis;ko00620//Pyruvate metabolism;ko00020//Citrate cycle (TCA cycle)	K00161	GO:0043226//organelle;GO:0043227//membrane-bounded organelle	GO:0003824//catalytic activity;GO:0016903//oxidoreductase activity, acting on the aldehyde or oxo group of donors;GO:0004738//pyruvate dehydrogenase activity;GO:0016491//oxidoreductase activity	GO:0006091//generation of precursor metabolites and energy;GO:0044710//single-organism metabolic process;GO:0008152//metabolic process;GO:0044237//cellular metabolic process;GO:0009987//cellular process;GO:0044699//single-organism process
gene9626	4.66667	13.3333	0.38	1.33	1.80735	0.0023252	0.0111003	yes	EIT74183.1	Glutamyl-tRNA synthetase	Genetic Information Processing;Metabolism	Metabolism of cofactors and vitamins;Translation	ko00970//Aminoacyl-tRNA biosynthesis;ko00860//Porphyrin and chlorophyll metabolism	K01885	GO:0005623//cell;GO:0005622//intracellular;GO:0044424//intracellular part;GO:0044464//cell part	GO:0004812//aminoacyl-tRNA ligase activity;GO:0016874//ligase activity;GO:0097159//organic cyclic compound binding;GO:1901363//heterocyclic compound binding;GO:0097367//carbohydrate derivative binding;GO:0016876//ligase activity, forming aminoacyl-tRNA and related compounds;GO:0032549//ribonucleoside binding;GO:0032550//purine ribonucleoside binding;GO:0001883//purine nucleoside binding;GO:001687…	GO:0043038//amino acid activation;GO:0090304//nucleic acid metabolic process;GO:0008152//metabolic process;GO:0034641//cellular nitrogen compound metabolic process;GO:0043436//oxoacid metabolic process;GO:0043604//amide biosynthetic process;GO:0006412//translation;GO:0044699//single-organism process;GO:0006520//cellular amino acid metabolic process;GO:0044260//cellular macromolecule metabolic pro…
gene4447	38	3.33333	3.34	0.37	-3.17425	5.29089e-06	5.41713e-05	yes	EIT79305.1	Prolyl-tRNA synthetase	Genetic Information Processing	Translation	ko00970//Aminoacyl-tRNA biosynthesis	K01881	GO:0044424//intracellular part;GO:0005622//intracellular;GO:0005623//cell;GO:0044464//cell part	GO:0032549//ribonucleoside binding;GO:0004812//aminoacyl-tRNA ligase activity;GO:0005488//binding;GO:0016876//ligase activity, forming aminoacyl-tRNA and related compounds;GO:0001882//nucleoside binding;GO:0097159//organic cyclic compound binding;GO:0016875//ligase activity, forming carbon-oxygen bonds;GO:0097367//carbohydrate derivative binding;GO:0003824//catalytic activity;GO:0001883//purine n…	GO:0044249//cellular biosynthetic process;GO:0006807//nitrogen compound metabolic process;GO:0043039//tRNA aminoacylation;GO:0044267//cellular protein metabolic process;GO:0010467//gene expression;GO:0090304//nucleic acid metabolic process;GO:1901564//organonitrogen compound metabolic process;GO:0043170//macromolecule metabolic process;GO:0006520//cellular amino acid metabolic process;GO:0044281/…
gene5276	449.667	179.667	31.5133	15.5133	-1.02245	5.96484e-05	0.000475228	yes	EIT78389.1	Tyrosyl-tRNA synthetase	Genetic Information Processing	Translation	ko00970//Aminoacyl-tRNA biosynthesis	K01866	GO:0005623//cell;GO:0044424//intracellular part;GO:0044464//cell part;GO:0005622//intracellular	GO:0097159//organic cyclic compound binding;GO:0001883//purine nucleoside binding;GO:0004812//aminoacyl-tRNA ligase activity;GO:0097367//carbohydrate derivative binding;GO:0036094//small molecule binding;GO:0005488//binding;GO:0003676//nucleic acid binding;GO:0016876//ligase activity, forming aminoacyl-tRNA and related compounds;GO:0016874//ligase activity;GO:0032549//ribonucleoside binding;GO:00…	GO:0006725//cellular aromatic compound metabolic process;GO:1901564//organonitrogen compound metabolic process;GO:0044249//cellular biosynthetic process;GO:0009058//biosynthetic process;GO:0006518//peptide metabolic process;GO:0010467//gene expression;GO:0090304//nucleic acid metabolic process;GO:0019538//protein metabolic process;GO:0043038//amino acid activation;GO:0034641//cellular nitrogen co…
gene7929	50.3333	145	7.37	26.0767	1.82302	8.70267e-10	1.76835e-08	yes	EIT75866.1	cytoplasmic tryptophanyl-tRNA synthetase	Genetic Information Processing	Translation	ko00970//Aminoacyl-tRNA biosynthesis	K01867	GO:0044424//intracellular part;GO:0044464//cell part;GO:0005623//cell;GO:0005622//intracellular	GO:0001882//nucleoside binding;GO:0097367//carbohydrate derivative binding;GO:0097159//organic cyclic compound binding;GO:0032549//ribonucleoside binding;GO:1901363//heterocyclic compound binding;GO:0001883//purine nucleoside binding;GO:0016876//ligase activity, forming aminoacyl-tRNA and related compounds;GO:0032550//purine ribonucleoside binding;GO:0005488//binding;GO:0016875//ligase activity, …	GO:0034641//cellular nitrogen compound metabolic process;GO:0043043//peptide biosynthetic process;GO:0019538//protein metabolic process;GO:0006139//nucleobase-containing compound metabolic process;GO:0071704//organic substance metabolic process;GO:1901576//organic substance biosynthetic process;GO:0044281//small molecule metabolic process;GO:0006725//cellular aromatic compound metabolic process;G…
gene8676	70.3333	130.333	7.66667	17.5067	1.19123	8.20552e-05	0.000626875	yes	EIT75243.1	putative taurine catabolism dioxygenase	Metabolism	Energy metabolism;Metabolism of other amino acids	ko00920//Sulfur metabolism;ko00430//Taurine and hypotaurine metabolism	K03119	-	GO:0016491//oxidoreductase activity;GO:0003824//catalytic activity;GO:0051213//dioxygenase activity;GO:0016706//oxidoreductase activity, acting on paired donors, with incorporation or reduction of molecular oxygen, 2-oxoglutarate as one donor, and incorporation of one atom each of oxygen into both donors;GO:0016705//oxidoreductase activity, acting on paired donors, with incorporation or reduction…	GO:0044710//single-organism metabolic process;GO:0044699//single-organism process;GO:0008152//metabolic process
gene11438	106	582.667	14.7767	100.173	2.76111	7.07055e-17	3.51664e-15	yes	EIT72444.1	phosphoadenosine phosphosulfate reductase	Metabolism	Energy metabolism	ko00920//Sulfur metabolism	K00390	-	GO:0016671//oxidoreductase activity, acting on a sulfur group of donors, disulfide as acceptor;GO:0016667//oxidoreductase activity, acting on a sulfur group of donors;GO:0003824//catalytic activity;GO:0016491//oxidoreductase activity	GO:0006082//organic acid metabolic process;GO:1901576//organic substance biosynthetic process;GO:0006790//sulfur compound metabolic process;GO:0044249//cellular biosynthetic process;GO:0009987//cellular process;GO:0044237//cellular metabolic process;GO:0044763//single-organism cellular process;GO:0008652//cellular amino acid biosynthetic process;GO:0000097//sulfur amino acid biosynthetic process;…
gene11531	771	3710.67	64.65	379.743	2.5543	1.21914e-15	5.49297e-14	yes	EIT72405.1	sulfite oxidase, molybdopterin-binding component	Metabolism	Energy metabolism	ko00920//Sulfur metabolism	K00387	-	GO:0046872//metal ion binding;GO:0043169//cation binding;GO:0005488//binding;GO:0046914//transition metal ion binding;GO:0043167//ion binding;GO:0003824//catalytic activity	GO:0008152//metabolic process;GO:0044699//single-organism process;GO:0044710//single-organism metabolic process
gene8443	186.667	3.33333	21.69	0.486667	-5.47795	2.09747e-17	1.10322e-15	yes	EIT75713.1	coenzyme dependent N5,N10-methylene tetrahydromethanopterin reductase	Metabolism	Energy metabolism	ko00920//Sulfur metabolism	K04091	-	GO:0016491//oxidoreductase activity;GO:0003824//catalytic activity	GO:0044710//single-organism metabolic process;GO:0044699//single-organism process;GO:0008152//metabolic process
gene15	47.3333	15.6667	5.81333	2.36	-1.30058	0.000922876	0.00511671	yes	EIT83573.1	2-nitropropane dioxygenase precursor	Metabolism	Energy metabolism	ko00910//Nitrogen metabolism	K00459	-	GO:0016491//oxidoreductase activity;GO:0003824//catalytic activity;GO:0016703//oxidoreductase activity, acting on single donors with incorporation of molecular oxygen, incorporation of one atom of oxygen (internal monooxygenases or internal mixed function oxidases);GO:0004497//monooxygenase activity;GO:0016701//oxidoreductase activity, acting on single donors with incorporation of molecular oxygen	GO:0044710//single-organism metabolic process;GO:0044699//single-organism process;GO:0008152//metabolic process
gene2025	0.333333	26	0.0466667	4.81667	6.6895	9.54969e-13	3.08471e-11	yes	EIT81646.1	NADH-cytochrome b-5 reductase	Metabolism	Energy metabolism	ko00910//Nitrogen metabolism	K10534	-	GO:0046872//metal ion binding;GO:1901363//heterocyclic compound binding;GO:0003824//catalytic activity;GO:0005488//binding;GO:0008940//nitrate reductase activity;GO:0043167//ion binding;GO:0016661//oxidoreductase activity, acting on other nitrogenous compounds as donors;GO:0046906//tetrapyrrole binding;GO:0046914//transition metal ion binding;GO:0016491//oxidoreductase activity;GO:0043169//cation…	GO:0008152//metabolic process;GO:0044710//single-organism metabolic process;GO:0044699//single-organism process
gene2026	1.33333	14.3333	0.163333	2.20667	3.75598	4.70388e-07	6.01237e-06	yes	EIT81664.1	sulfite oxidase, molybdopterin-binding component	Metabolism	Energy metabolism	ko00910//Nitrogen metabolism	K10534	-	GO:0005488//binding;GO:0003824//catalytic activity;GO:0046872//metal ion binding;GO:0043169//cation binding;GO:0043167//ion binding	GO:0044699//single-organism process;GO:0008152//metabolic process;GO:0044710//single-organism metabolic process
gene4894	8880.33	2566.33	343.557	125.063	-1.45789	0.000378797	0.00236738	yes	EIT78801.1	NAD(P)H-nitrite reductase	Metabolism	Energy metabolism	ko00910//Nitrogen metabolism	K17877	-	GO:0016491//oxidoreductase activity;GO:0051540//metal cluster binding;GO:0003824//catalytic activity;GO:1901265//nucleoside phosphate binding;GO:0051536//iron-sulfur cluster binding;GO:0043169//cation binding;GO:0046906//tetrapyrrole binding;GO:0036094//small molecule binding;GO:0005488//binding;GO:0097159//organic cyclic compound binding;GO:0016661//oxidoreductase activity, acting on other nitro…	GO:0009987//cellular process;GO:0043436//oxoacid metabolic process;GO:0042126//nitrate metabolic process;GO:0044763//single-organism cellular process;GO:0044710//single-organism metabolic process;GO:2001057//reactive nitrogen species metabolic process;GO:0006082//organic acid metabolic process;GO:0050896//response to stimulus;GO:0044699//single-organism process;GO:0006950//response to stress;GO:0…
gene5767	0	5.33333	0.001	0.72	9.49185	0.000188732	0.00129455	yes	EIT78014.1	trichodiene synthase	Metabolism	Metabolism of terpenoids and polyketides	ko00909//Sesquiterpenoid and triterpenoid biosynthesis	K12249	-	GO:0003824//catalytic activity;GO:0016835//carbon-oxygen lyase activity;GO:0010334//sesquiterpene synthase activity;GO:0010333//terpene synthase activity;GO:0016838//carbon-oxygen lyase activity, acting on phosphates;GO:0016829//lyase activity	GO:0071704//organic substance metabolic process;GO:0044237//cellular metabolic process;GO:0044710//single-organism metabolic process;GO:0044699//single-organism process;GO:0006629//lipid metabolic process;GO:0044238//primary metabolic process;GO:0044763//single-organism cellular process;GO:0009987//cellular process;GO:0044255//cellular lipid metabolic process;GO:0006721//terpenoid metabolic proce…
gene9406	81.3333	6	10.3933	0.926667	-3.48746	7.81132e-08	1.16067e-06	yes	EIT74356.1	hypothetical protein	Metabolism	Metabolism of terpenoids and polyketides	ko00909//Sesquiterpenoid and triterpenoid biosynthesis	K14180	-	GO:0005488//binding;GO:0043169//cation binding;GO:0043167//ion binding;GO:0016829//lyase activity;GO:0010333//terpene synthase activity;GO:0003824//catalytic activity;GO:0046872//metal ion binding;GO:0016835//carbon-oxygen lyase activity;GO:0016838//carbon-oxygen lyase activity, acting on phosphates	GO:0008152//metabolic process
gene204	23.3333	60.3333	1.87	5.83	1.64046	4.65518e-05	0.00038242	yes	EIT83443.1	beta, beta-carotene 15,15'-dioxygenase	Metabolism	Metabolism of terpenoids and polyketides	ko00906//Carotenoid biosynthesis	K17842	-	GO:0016491//oxidoreductase activity;GO:0003824//catalytic activity	GO:0044710//single-organism metabolic process;GO:0044699//single-organism process;GO:0008152//metabolic process
gene5225	881.333	330.667	63.8533	29.37	-1.12042	1.71647e-06	1.95438e-05	yes	EIT78580.1	3-hydroxy-3-methylglutaryl-CoA (HMG-CoA) reductase	Metabolism	Metabolism of terpenoids and polyketides	ko00900//Terpenoid backbone biosynthesis	K00021	GO:0044425//membrane part;GO:0031224//intrinsic component of membrane;GO:0016020//membrane	GO:0000166//nucleotide binding;GO:0016491//oxidoreductase activity;GO:0016616//oxidoreductase activity, acting on the CH-OH group of donors, NAD or NADP as acceptor;GO:0036094//small molecule binding;GO:0048037//cofactor binding;GO:0003824//catalytic activity;GO:0016614//oxidoreductase activity, acting on CH-OH group of donors;GO:0097159//organic cyclic compound binding;GO:0005488//binding;GO:190…	GO:0006720//isoprenoid metabolic process;GO:0044237//cellular metabolic process;GO:0019748//secondary metabolic process;GO:0044699//single-organism process;GO:0044711//single-organism biosynthetic process;GO:0006629//lipid metabolic process;GO:0044255//cellular lipid metabolic process;GO:0009987//cellular process;GO:0009058//biosynthetic process;GO:0044238//primary metabolic process;GO:0006732//c…
gene811	118	44.3333	14.3667	6.63333	-1.11492	0.00194198	0.00954293	yes	EIT82866.1	geranylgeranyl pyrophosphate synthase/Polyprenyl synthetase	Metabolism	Metabolism of terpenoids and polyketides	ko00900//Terpenoid backbone biosynthesis	K00804	-	GO:0016829//lyase activity;GO:0003824//catalytic activity	GO:0006720//isoprenoid metabolic process;GO:0044710//single-organism metabolic process;GO:0071704//organic substance metabolic process;GO:0008152//metabolic process;GO:0044699//single-organism process;GO:0044255//cellular lipid metabolic process;GO:0044238//primary metabolic process;GO:0044763//single-organism cellular process;GO:0044237//cellular metabolic process;GO:0009987//cellular process;GO…
gene8921	2296	876.667	365.213	171.867	-1.08745	7.62081e-06	7.61248e-05	yes	EIT75013.1	isopentenyl pyrophosphate,dimethylallyl pyrophosphate isomerase	Metabolism	Metabolism of terpenoids and polyketides	ko00900//Terpenoid backbone biosynthesis	K01823	-	GO:0003824//catalytic activity;GO:0016863//intramolecular oxidoreductase activity, transposing C=C bonds;GO:0016853//isomerase activity;GO:0016860//intramolecular oxidoreductase activity	GO:0006629//lipid metabolic process;GO:0044238//primary metabolic process;GO:0044763//single-organism cellular process;GO:0071704//organic substance metabolic process;GO:0044710//single-organism metabolic process;GO:0009987//cellular process;GO:0044237//cellular metabolic process;GO:0008152//metabolic process;GO:0006720//isoprenoid metabolic process;GO:0044699//single-organism process;GO:0044255/…
gene7771	20.3333	3.33333	2.60667	0.543333	-2.2623	0.00130457	0.00689217	yes	EIT75997.1	porphobilinogen deaminase	Metabolism	Metabolism of cofactors and vitamins	ko00860//Porphyrin and chlorophyll metabolism	K01749	-	GO:0003824//catalytic activity;GO:0016765//transferase activity, transferring alkyl or aryl (other than methyl) groups;GO:0016740//transferase activity	GO:0043412//macromolecule modification;GO:0044260//cellular macromolecule metabolic process;GO:0009987//cellular process;GO:0018065//protein-cofactor linkage;GO:0009058//biosynthetic process;GO:0018130//heterocycle biosynthetic process;GO:0071704//organic substance metabolic process;GO:0044249//cellular biosynthetic process;GO:0006464//cellular protein modification process;GO:0008152//metabolic p…
gene11529	20.6667	47	4.79333	13.3233	1.47485	0.000138545	0.000993897	yes	EIT72441.1	molybdopterin synthase catalytic subunit	Genetic Information Processing;Metabolism	Metabolism of cofactors and vitamins;Folding, sorting and degradation	ko00790//Folate biosynthesis;ko04122//Sulfur relay system	K03635	GO:0044464//cell part;GO:0043234//protein complex;GO:0044424//intracellular part;GO:0032991//macromolecular complex;GO:0005737//cytoplasm;GO:0005623//cell;GO:0044444//cytoplasmic part;GO:0005622//intracellular	GO:0016740//transferase activity;GO:0003824//catalytic activity;GO:0016783//sulfurtransferase activity;GO:0016782//transferase activity, transferring sulfur-containing groups	GO:0051188//cofactor biosynthetic process;GO:0044249//cellular biosynthetic process;GO:0009987//cellular process;GO:0008152//metabolic process;GO:0009108//coenzyme biosynthetic process;GO:0051186//cofactor metabolic process;GO:0009058//biosynthetic process;GO:0006732//coenzyme metabolic process;GO:0044237//cellular metabolic process
gene11082	164.667	274.667	13.9533	27.97	1.00327	0.000772756	0.00441199	yes	EIT72783.1	folylpolyglutamate synthase	Metabolism	Metabolism of cofactors and vitamins	ko00790//Folate biosynthesis	K01930	-	GO:0001882//nucleoside binding;GO:0032550//purine ribonucleoside binding;GO:0097159//organic cyclic compound binding;GO:0016874//ligase activity;GO:1901363//heterocyclic compound binding;GO:0005488//binding;GO:0032549//ribonucleoside binding;GO:0016881//acid-amino acid ligase activity;GO:0003824//catalytic activity;GO:0016879//ligase activity, forming carbon-nitrogen bonds;GO:0097367//carbohydrat…	GO:0006575//cellular modified amino acid metabolic process;GO:0006807//nitrogen compound metabolic process;GO:0018130//heterocycle biosynthetic process;GO:0009396//folic acid-containing compound biosynthetic process;GO:1901360//organic cyclic compound metabolic process;GO:0044238//primary metabolic process;GO:0043604//amide biosynthetic process;GO:0008152//metabolic process;GO:0019752//carboxylic…
gene6058	84.6667	145	15.5133	32.8367	1.0818	0.00377579	0.0166224	yes	EIT77637.1	GTP cyclohydrolase I	Metabolism	Metabolism of cofactors and vitamins	ko00790//Folate biosynthesis	K01495	GO:0005622//intracellular;GO:0044424//intracellular part;GO:0005623//cell;GO:0044464//cell part	GO:0016787//hydrolase activity;GO:0003824//catalytic activity;GO:0003933//GTP cyclohydrolase activity;GO:0016814//hydrolase activity, acting on carbon-nitrogen (but not peptide) bonds, in cyclic amidines;GO:0016810//hydrolase activity, acting on carbon-nitrogen (but not peptide) bonds;GO:0019238//cyclohydrolase activity	GO:0042398//cellular modified amino acid biosynthetic process;GO:0006082//organic acid metabolic process;GO:0051186//cofactor metabolic process;GO:0044763//single-organism cellular process;GO:0009396//folic acid-containing compound biosynthetic process;GO:0044271//cellular nitrogen compound biosynthetic process;GO:0006725//cellular aromatic compound metabolic process;GO:0006807//nitrogen compound…
gene11267	101	22.6667	10.5167	2.91	-1.85359	4.27771e-07	5.49721e-06	yes	EIT72609.1	7-keto-8-aminopelargonate synthetase	Metabolism	Metabolism of cofactors and vitamins	ko00780//Biotin metabolism	K00652	-	GO:0043168//anion binding;GO:0016746//transferase activity, transferring acyl groups;GO:0016769//transferase activity, transferring nitrogenous groups;GO:0005488//binding;GO:0003824//catalytic activity;GO:0016747//transferase activity, transferring acyl groups other than amino-acyl groups;GO:0043167//ion binding;GO:0016740//transferase activity	GO:0051186//cofactor metabolic process;GO:0032787//monocarboxylic acid metabolic process;GO:0008152//metabolic process;GO:0006790//sulfur compound metabolic process;GO:0044281//small molecule metabolic process;GO:0006768//biotin metabolic process;GO:0006807//nitrogen compound metabolic process;GO:0044710//single-organism metabolic process;GO:0071704//organic substance metabolic process;GO:0019752…
gene5283	188.667	818	23.59	122.457	2.37602	8.16456e-10	1.66756e-08	yes	EIT78434.1	7-keto-8-aminopelargonate synthetase	Metabolism	Metabolism of cofactors and vitamins	ko00780//Biotin metabolism	K00652	-	GO:0043168//anion binding;GO:0005488//binding;GO:0043167//ion binding;GO:0016740//transferase activity;GO:0003824//catalytic activity	GO:0008152//metabolic process
XLOC_003889	247.283	57.87	18.7633	5.33333	-1.81481	4.99439e-09	9.09163e-08	yes	TCONS_00007018	4'-phosphopantetheinyl transferase superfamily protein [Aspergillus parasiticus SU-1]	Metabolism	Metabolism of cofactors and vitamins	ko00770//Pantothenate and CoA biosynthesis	K00997	GO:0042575//DNA polymerase complex;GO:1990234//transferase complex;GO:0043234//protein complex;GO:0061695//transferase complex, transferring phosphorus-containing groups;GO:1902494//catalytic complex;GO:0032991//macromolecular complex;GO:0005623//cell;GO:0044464//cell part;GO:0044424//intracellular part;GO:0005622//intracellular	GO:0034061//DNA polymerase activity;GO:0016829//lyase activity;GO:0001882//nucleoside binding;GO:0004520//endodeoxyribonuclease activity;GO:0001883//purine nucleoside binding;GO:0016779//nucleotidyltransferase activity;GO:0016788//hydrolase activity, acting on ester bonds;GO:0016740//transferase activity;GO:0016746//transferase activity, transferring acyl groups;GO:0043168//anion binding;GO:00325…	GO:0044270//cellular nitrogen compound catabolic process;GO:0042398//cellular modified amino acid biosynthetic process;GO:1901576//organic substance biosynthetic process;GO:0006807//nitrogen compound metabolic process;GO:0019439//aromatic compound catabolic process;GO:0051186//cofactor metabolic process;GO:1901566//organonitrogen compound biosynthetic process;GO:0009197//pyrimidine deoxyribonucle…
gene11277	4.66667	116.333	0.56	17.7733	4.98814	1.62401e-22	1.28698e-20	yes	EIT72743.1	ketopantoate reductase	Metabolism	Metabolism of cofactors and vitamins	ko00770//Pantothenate and CoA biosynthesis	K00077	GO:0005623//cell;GO:0005622//intracellular;GO:0044464//cell part;GO:0044424//intracellular part	GO:0005488//binding;GO:0016491//oxidoreductase activity;GO:1901363//heterocyclic compound binding;GO:0000166//nucleotide binding;GO:0003824//catalytic activity;GO:0036094//small molecule binding;GO:0016614//oxidoreductase activity, acting on CH-OH group of donors;GO:0016616//oxidoreductase activity, acting on the CH-OH group of donors, NAD or NADP as acceptor;GO:0048037//cofactor binding;GO:00971…	GO:0051188//cofactor biosynthetic process;GO:0008152//metabolic process;GO:0006732//coenzyme metabolic process;GO:0044237//cellular metabolic process;GO:0044249//cellular biosynthetic process;GO:0044699//single-organism process;GO:0009058//biosynthetic process;GO:0009108//coenzyme biosynthetic process;GO:0051186//cofactor metabolic process;GO:0044710//single-organism metabolic process;GO:0009987/…
gene11555	244	491.333	24.9733	61.4167	1.29824	2.35281e-08	3.87366e-07	yes	EIT72364.1	pantothenate kinase PanK	Metabolism	Metabolism of cofactors and vitamins	ko00770//Pantothenate and CoA biosynthesis	K09680	-	GO:0032550//purine ribonucleoside binding;GO:0016772//transferase activity, transferring phosphorus-containing groups;GO:0036094//small molecule binding;GO:0016301//kinase activity;GO:0097159//organic cyclic compound binding;GO:0003824//catalytic activity;GO:0016740//transferase activity;GO:1901363//heterocyclic compound binding;GO:0097367//carbohydrate derivative binding;GO:0032549//ribonucleosi…	GO:0009108//coenzyme biosynthetic process;GO:0006732//coenzyme metabolic process;GO:0008152//metabolic process;GO:0051188//cofactor biosynthetic process;GO:0009987//cellular process;GO:0006796//phosphate-containing compound metabolic process;GO:0044249//cellular biosynthetic process;GO:0009058//biosynthetic process;GO:0051186//cofactor metabolic process;GO:0044237//cellular metabolic process;GO:0…
gene6318	7.66667	15	0.966667	2.32	1.26303	0.0105319	0.0388314	yes	EIT77527.1	ketopantoate hydroxymethyltransferase	Metabolism	Metabolism of cofactors and vitamins	ko00770//Pantothenate and CoA biosynthesis	K00606	-	GO:0003824//catalytic activity;GO:0016740//transferase activity;GO:0016742//hydroxymethyl-, formyl- and related transferase activity;GO:0016741//transferase activity, transferring one-carbon groups	GO:0006732//coenzyme metabolic process;GO:0009058//biosynthetic process;GO:0044237//cellular metabolic process;GO:0044249//cellular biosynthetic process;GO:0009108//coenzyme biosynthetic process;GO:0009987//cellular process;GO:0051186//cofactor metabolic process;GO:0008152//metabolic process;GO:0051188//cofactor biosynthetic process
gene7561	6.66667	18	0.86	2.75667	1.68052	0.00232361	0.0110971	yes	EIT76195.1	2-dehydropantoate 2-reductase family protein	Metabolism	Metabolism of cofactors and vitamins	ko00770//Pantothenate and CoA biosynthesis	K00077	GO:0044464//cell part;GO:0044424//intracellular part;GO:0005623//cell;GO:0005622//intracellular	GO:0048037//cofactor binding;GO:0016614//oxidoreductase activity, acting on CH-OH group of donors;GO:0003824//catalytic activity;GO:0005488//binding;GO:0016491//oxidoreductase activity;GO:0097159//organic cyclic compound binding;GO:0000166//nucleotide binding;GO:0036094//small molecule binding;GO:0016616//oxidoreductase activity, acting on the CH-OH group of donors, NAD or NADP as acceptor;GO:190…	GO:0044237//cellular metabolic process;GO:0051188//cofactor biosynthetic process;GO:0009108//coenzyme biosynthetic process;GO:0006732//coenzyme metabolic process;GO:0051186//cofactor metabolic process;GO:0044710//single-organism metabolic process;GO:0008152//metabolic process;GO:0009987//cellular process;GO:0044249//cellular biosynthetic process;GO:0044699//single-organism process;GO:0009058//bio…
gene9097	9370	3651	1275.88	606.03	-1.07403	0.000164754	0.00115134	yes	EIT74658.1	voltage-gated shaker-like K+ channel, subunit beta/KCNAB	Metabolism	Metabolism of cofactors and vitamins	ko00750//Vitamin B6 metabolism	K05275	-	GO:0016616//oxidoreductase activity, acting on the CH-OH group of donors, NAD or NADP as acceptor;GO:0016614//oxidoreductase activity, acting on CH-OH group of donors;GO:0003824//catalytic activity;GO:0004033//aldo-keto reductase (NADP) activity;GO:0016491//oxidoreductase activity	GO:0044699//single-organism process;GO:0044710//single-organism metabolic process;GO:0008152//metabolic process
gene8936	593.667	1132.67	86.8233	200.103	1.20459	6.97178e-05	0.000543433	yes	EIT74949.1	3'-phosphoadenosine 5'-phosphosulfate sulfotransferase	Metabolism	Metabolism of cofactors and vitamins	ko00740//Riboflavin metabolism	K00953	-	GO:0070566//adenylyltransferase activity;GO:0016779//nucleotidyltransferase activity;GO:0016772//transferase activity, transferring phosphorus-containing groups;GO:0003824//catalytic activity;GO:0016740//transferase activity	-
gene10035	1069.67	132.667	131.223	19.7167	-2.73454	3.00044e-23	2.51171e-21	yes	EIT73669.1	threonine dehydrogenase	Metabolism	Carbohydrate metabolism	ko00640//Propanoate metabolism	K18369	-	GO:0016614//oxidoreductase activity, acting on CH-OH group of donors;GO:0043167//ion binding;GO:0046914//transition metal ion binding;GO:0016616//oxidoreductase activity, acting on the CH-OH group of donors, NAD or NADP as acceptor;GO:0046872//metal ion binding;GO:0043169//cation binding;GO:0003824//catalytic activity;GO:0005488//binding;GO:0036094//small molecule binding;GO:0004033//aldo-keto re…	GO:0008152//metabolic process;GO:0044699//single-organism process;GO:0044710//single-organism metabolic process
gene3930	124	209.667	15.5633	32.36	1.05606	0.000626977	0.00369775	yes	EIT79729.1	PEP phosphonomutase	Metabolism	Carbohydrate metabolism	ko00640//Propanoate metabolism	K03417	-	GO:0016830//carbon-carbon lyase activity;GO:0016822//hydrolase activity, acting on acid carbon-carbon bonds;GO:0016829//lyase activity;GO:0016740//transferase activity;GO:0016823//hydrolase activity, acting on acid carbon-carbon bonds, in ketonic substances;GO:0016787//hydrolase activity;GO:0016833//oxo-acid-lyase activity;GO:0003824//catalytic activity;GO:0016772//transferase activity, transferr…	GO:0044237//cellular metabolic process;GO:0019752//carboxylic acid metabolic process;GO:0006082//organic acid metabolic process;GO:0009987//cellular process;GO:0044710//single-organism metabolic process;GO:0043436//oxoacid metabolic process;GO:0043648//dicarboxylic acid metabolic process;GO:0006796//phosphate-containing compound metabolic process;GO:0044763//single-organism cellular process;GO:00…
gene4755	288.333	498	26.2933	54.99	1.06447	7.15032e-05	0.000556256	yes	EIT79041.1	uncharacterized protein involved in propionate catabolism	Metabolism	Carbohydrate metabolism	ko00640//Propanoate metabolism	K01720	-	GO:0016829//lyase activity;GO:0003824//catalytic activity;GO:0016835//carbon-oxygen lyase activity;GO:0016836//hydro-lyase activity	GO:0044281//small molecule metabolic process;GO:0044699//single-organism process;GO:0019543//propionate catabolic process;GO:0044255//cellular lipid metabolic process;GO:0044710//single-organism metabolic process;GO:1901575//organic substance catabolic process;GO:0071704//organic substance metabolic process;GO:0043436//oxoacid metabolic process;GO:0009062//fatty acid catabolic process;GO:0019541/…
gene9301	222.667	80	26.0233	11.48	-1.18068	2.26145e-05	0.000200461	yes	EIT74524.1	threonine dehydrogenase	Metabolism	Carbohydrate metabolism	ko00640//Propanoate metabolism	K18369	-	GO:0003824//catalytic activity;GO:0046872//metal ion binding;GO:0043167//ion binding;GO:0043169//cation binding;GO:0046914//transition metal ion binding;GO:0005488//binding	GO:0044699//single-organism process;GO:0044710//single-organism metabolic process;GO:0008152//metabolic process
gene8847	301.667	116.333	45.5233	21.73	-1.06692	0.000908817	0.00505054	yes	EIT75129.1	formyltetrahydrofolate hydrolase	Metabolism	Metabolism of cofactors and vitamins;Carbohydrate metabolism	ko00630//Glyoxylate and dicarboxylate metabolism;ko00670//One carbon pool by folate	K01433	-	GO:0016787//hydrolase activity;GO:0005488//binding;GO:0043177//organic acid binding;GO:0016741//transferase activity, transferring one-carbon groups;GO:0043168//anion binding;GO:0016811//hydrolase activity, acting on carbon-nitrogen (but not peptide) bonds, in linear amides;GO:0003824//catalytic activity;GO:0043167//ion binding;GO:0016810//hydrolase activity, acting on carbon-nitrogen (but not pe…	GO:0006163//purine nucleotide metabolic process;GO:1901362//organic cyclic compound biosynthetic process;GO:0009123//nucleoside monophosphate metabolic process;GO:0009165//nucleotide biosynthetic process;GO:0034641//cellular nitrogen compound metabolic process;GO:1901566//organonitrogen compound biosynthetic process;GO:1901576//organic substance biosynthetic process;GO:0046483//heterocycle metabo…
gene4750	130.333	34.3333	21.2733	6.86667	-1.63136	5.27497e-07	6.6777e-06	yes	EIT79023.1	hypothetical protein	Environmental Information Processing;Metabolism	Signal transduction;Carbohydrate metabolism	ko00620//Pyruvate metabolism;ko04011//MAPK signaling pathway - yeast	K01759	-	GO:0016829//lyase activity;GO:0003824//catalytic activity;GO:0043167//ion binding;GO:0005488//binding;GO:0016846//carbon-sulfur lyase activity;GO:0043169//cation binding	-
gene2931	63	245.333	4.77667	22.4033	2.22964	7.78334e-11	1.85784e-09	yes	EIT80884.1	proteins containing the FAD binding domain protein	Metabolism	Carbohydrate metabolism	ko00620//Pyruvate metabolism	K00102	-	GO:0016616//oxidoreductase activity, acting on the CH-OH group of donors, NAD or NADP as acceptor;GO:0005488//binding;GO:1901363//heterocyclic compound binding;GO:0003824//catalytic activity;GO:0097159//organic cyclic compound binding;GO:0000166//nucleotide binding;GO:0004457//lactate dehydrogenase activity;GO:1901265//nucleoside phosphate binding;GO:0016614//oxidoreductase activity, acting on CH…	GO:0044699//single-organism process;GO:0044710//single-organism metabolic process;GO:0008152//metabolic process
gene6843	147.667	10.6667	13.9967	1.27333	-3.4584	5.84894e-12	1.62825e-10	yes	EIT76920.1	glycolate oxidase	Metabolism	Carbohydrate metabolism	ko00620//Pyruvate metabolism	K00101	-	GO:0046906//tetrapyrrole binding;GO:0097367//carbohydrate derivative binding;GO:0005488//binding;GO:0036094//small molecule binding;GO:0097159//organic cyclic compound binding;GO:0016491//oxidoreductase activity;GO:0043167//ion binding;GO:1901265//nucleoside phosphate binding;GO:0000166//nucleotide binding;GO:1901363//heterocyclic compound binding;GO:0043169//cation binding;GO:0003824//catalytic …	GO:0044710//single-organism metabolic process;GO:0044699//single-organism process;GO:0008152//metabolic process
gene4935	26.3333	49	5.75333	12.9467	1.17011	0.00666744	0.0268937	yes	EIT78919.1	hypothetical protein	Metabolism	Lipid metabolism	ko00600//Sphingolipid metabolism	K04708	-	GO:0097367//carbohydrate derivative binding;GO:0003824//catalytic activity;GO:1901265//nucleoside phosphate binding;GO:0097159//organic cyclic compound binding;GO:0000166//nucleotide binding;GO:1901363//heterocyclic compound binding;GO:0036094//small molecule binding;GO:0032553//ribonucleotide binding;GO:0005488//binding	GO:0044710//single-organism metabolic process;GO:0008152//metabolic process;GO:0044699//single-organism process
gene8010	20.6667	2.33333	1.60333	0.216667	-2.88753	8.69976e-06	8.54662e-05	yes	EIT75435.1	glutamate decarboxylase/sphingosine phosphate lyase	Metabolism	Lipid metabolism	ko00600//Sphingolipid metabolism	K01634	-	GO:0016832//aldehyde-lyase activity;GO:0043167//ion binding;GO:0016829//lyase activity;GO:0043168//anion binding;GO:0003824//catalytic activity;GO:0005488//binding;GO:0016830//carbon-carbon lyase activity	GO:0043436//oxoacid metabolic process;GO:0009987//cellular process;GO:0044281//small molecule metabolic process;GO:0044763//single-organism cellular process;GO:0044710//single-organism metabolic process;GO:0071704//organic substance metabolic process;GO:0006643//membrane lipid metabolic process;GO:0006664//glycolipid metabolic process;GO:0044699//single-organism process;GO:0044238//primary metabo…
gene803	233.667	392.333	24.3067	50.3667	1.05112	0.000902427	0.00501973	yes	EIT82838.1	hypothetical protein	Metabolism	Lipid metabolism	ko00600//Sphingolipid metabolism	K04711	-	GO:0043167//ion binding;GO:0046914//transition metal ion binding;GO:0046906//tetrapyrrole binding;GO:0005488//binding;GO:1901363//heterocyclic compound binding;GO:0097159//organic cyclic compound binding;GO:0043169//cation binding;GO:0003824//catalytic activity;GO:0016491//oxidoreductase activity;GO:0046872//metal ion binding	GO:0008152//metabolic process;GO:0044699//single-organism process;GO:0044710//single-organism metabolic process
gene8121	3.66667	1274.33	0.19	79.32	8.70554	1.194e-102	1.77413e-99	yes	EIT75500.1	peroxidase/oxygenase	Metabolism	Lipid metabolism	ko00591//Linoleic acid metabolism	K17862	-	GO:0016491//oxidoreductase activity;GO:0043167//ion binding;GO:1901363//heterocyclic compound binding;GO:0046914//transition metal ion binding;GO:0005488//binding;GO:0003824//catalytic activity;GO:0043169//cation binding;GO:0016209//antioxidant activity;GO:0097159//organic cyclic compound binding;GO:0046872//metal ion binding;GO:0046906//tetrapyrrole binding	GO:0044711//single-organism biosynthetic process;GO:0043436//oxoacid metabolic process;GO:0044255//cellular lipid metabolic process;GO:0009987//cellular process;GO:0044238//primary metabolic process;GO:0046394//carboxylic acid biosynthetic process;GO:0008610//lipid biosynthetic process;GO:0072330//monocarboxylic acid biosynthetic process;GO:0006633//fatty acid biosynthetic process;GO:0006082//org…
XLOC_005449	12.9433	33.9433	0.593333	1.89333	1.67401	2.12891e-05	0.000190273	yes	TCONS_00009968	short chain dehydrogenase/reductase [Aspergillus oryzae RIB40]	Metabolism	Lipid metabolism	ko00564//Glycerophospholipid metabolism;ko00565//Ether lipid metabolism	K06123	GO:0043226//organelle;GO:0043232//intracellular non-membrane-bounded organelle;GO:0044446//intracellular organelle part;GO:0098805//whole membrane;GO:0005737//cytoplasm;GO:0005739//mitochondrion;GO:0031967//organelle envelope;GO:0043228//non-membrane-bounded organelle;GO:0044429//mitochondrial part;GO:0098588//bounding membrane of organelle;GO:0044422//organelle part;GO:0043227//membrane-bounded …	GO:0016788//hydrolase activity, acting on ester bonds;GO:0016616//oxidoreductase activity, acting on the CH-OH group of donors, NAD or NADP as acceptor;GO:0016614//oxidoreductase activity, acting on CH-OH group of donors;GO:0003824//catalytic activity;GO:0016298//lipase activity;GO:0016491//oxidoreductase activity;GO:0016787//hydrolase activity	GO:0008152//metabolic process;GO:0006629//lipid metabolic process;GO:0006644//phospholipid metabolic process;GO:0044238//primary metabolic process;GO:0044710//single-organism metabolic process;GO:0071704//organic substance metabolic process;GO:0019637//organophosphate metabolic process;GO:0044255//cellular lipid metabolic process;GO:0046486//glycerolipid metabolic process;GO:0006796//phosphate-co…
XLOC_005469	20.0567	45.7233	1.13333	3.17	1.48391	6.12283e-05	0.000485538	yes	TCONS_00010004	short chain dehydrogenase/reductase [Aspergillus luchuensis]	Metabolism	Lipid metabolism	ko00564//Glycerophospholipid metabolism;ko00565//Ether lipid metabolism	K06123	GO:0005623//cell;GO:0043227//membrane-bounded organelle;GO:0043232//intracellular non-membrane-bounded organelle;GO:0044444//cytoplasmic part;GO:0098588//bounding membrane of organelle;GO:0005740//mitochondrial envelope;GO:0005737//cytoplasm;GO:0043231//intracellular membrane-bounded organelle;GO:0031966//mitochondrial membrane;GO:0098805//whole membrane;GO:0043228//non-membrane-bounded organelle…	GO:0016614//oxidoreductase activity, acting on CH-OH group of donors;GO:0016298//lipase activity;GO:0016491//oxidoreductase activity;GO:0016616//oxidoreductase activity, acting on the CH-OH group of donors, NAD or NADP as acceptor;GO:0003824//catalytic activity;GO:0016788//hydrolase activity, acting on ester bonds;GO:0016787//hydrolase activity	GO:0006641//triglyceride metabolic process;GO:0046486//glycerolipid metabolic process;GO:0046473//phosphatidic acid metabolic process;GO:0044255//cellular lipid metabolic process;GO:0006796//phosphate-containing compound metabolic process;GO:0008152//metabolic process;GO:0044763//single-organism cellular process;GO:0006793//phosphorus metabolic process;GO:0006629//lipid metabolic process;GO:00066…
gene4952	207.333	78.3333	31.21	14.5067	-1.10529	0.000126571	0.000916846	yes	EIT78893.1	1-Acyl dihydroxyacetone phosphate reductase	Metabolism	Lipid metabolism	ko00564//Glycerophospholipid metabolism;ko00565//Ether lipid metabolism	K06123	-	GO:0016491//oxidoreductase activity;GO:0016614//oxidoreductase activity, acting on CH-OH group of donors;GO:0003824//catalytic activity;GO:0016616//oxidoreductase activity, acting on the CH-OH group of donors, NAD or NADP as acceptor	GO:0044699//single-organism process;GO:0006796//phosphate-containing compound metabolic process;GO:0009987//cellular process;GO:0006793//phosphorus metabolic process;GO:0044710//single-organism metabolic process;GO:0008152//metabolic process;GO:0044237//cellular metabolic process
gene10262	2080.67	470.333	176.74	49.9667	-1.82259	1.52388e-07	2.13129e-06	yes	EIT73781.1	phospholipase C	Metabolism	Carbohydrate metabolism;Lipid metabolism	ko00564//Glycerophospholipid metabolism;ko00562//Inositol phosphate metabolism;ko00565//Ether lipid metabolism	K01114	-	GO:0004629//phospholipase C activity;GO:0042578//phosphoric ester hydrolase activity;GO:0016787//hydrolase activity;GO:0008081//phosphoric diester hydrolase activity;GO:0003824//catalytic activity;GO:0004620//phospholipase activity;GO:0016298//lipase activity;GO:0016788//hydrolase activity, acting on ester bonds	-
gene3845	128	30	8.64667	2.55333	-1.75976	0.000788256	0.00448111	yes	EIT79876.1	phospholipase C	Metabolism	Carbohydrate metabolism;Lipid metabolism	ko00564//Glycerophospholipid metabolism;ko00562//Inositol phosphate metabolism;ko00565//Ether lipid metabolism	K01114	-	GO:0003824//catalytic activity;GO:0016787//hydrolase activity	-
gene7675	3771.67	337.333	343.647	38.86	-3.14457	2.32962e-15	1.01437e-13	yes	EIT76054.1	phospholipase C	Metabolism	Carbohydrate metabolism;Lipid metabolism	ko00564//Glycerophospholipid metabolism;ko00562//Inositol phosphate metabolism;ko00565//Ether lipid metabolism	K01114	-	GO:0042578//phosphoric ester hydrolase activity;GO:0003824//catalytic activity;GO:0016298//lipase activity;GO:0016787//hydrolase activity;GO:0016788//hydrolase activity, acting on ester bonds;GO:0008081//phosphoric diester hydrolase activity;GO:0004620//phospholipase activity;GO:0004629//phospholipase C activity	-
gene2865	1059	1733.33	61.8267	124.12	1.00543	3.31955e-06	3.57423e-05	yes	EIT80878.1	hypothetical protein	Metabolism	Lipid metabolism	ko00564//Glycerophospholipid metabolism;ko00561//Glycerolipid metabolism	K13507	-	GO:0003824//catalytic activity;GO:0008374//O-acyltransferase activity;GO:0016747//transferase activity, transferring acyl groups other than amino-acyl groups;GO:0016746//transferase activity, transferring acyl groups;GO:0016740//transferase activity	GO:0008152//metabolic process;GO:0006796//phosphate-containing compound metabolic process;GO:0009987//cellular process;GO:0006793//phosphorus metabolic process;GO:0044237//cellular metabolic process
gene8762	12.3333	27.3333	2.12333	5.83333	1.45799	0.00249697	0.0117924	yes	EIT74926.1	lipid phosphate phosphatase	Metabolism	Lipid metabolism	ko00564//Glycerophospholipid metabolism;ko00561//Glycerolipid metabolism	K18693	-	GO:0042578//phosphoric ester hydrolase activity;GO:0016791//phosphatase activity;GO:0003824//catalytic activity;GO:0016209//antioxidant activity;GO:0016788//hydrolase activity, acting on ester bonds;GO:0016787//hydrolase activity	GO:0044699//single-organism process;GO:0006796//phosphate-containing compound metabolic process;GO:0006793//phosphorus metabolic process;GO:0008152//metabolic process;GO:0044237//cellular metabolic process;GO:0044710//single-organism metabolic process;GO:0009987//cellular process
gene10331	5.33333	12.3333	0.63	1.79	1.50654	0.0107695	0.0395103	yes	EIT73473.1	phosphatidylserine decarboxylase	Metabolism	Lipid metabolism	ko00564//Glycerophospholipid metabolism	K01613	-	GO:0003824//catalytic activity;GO:0016829//lyase activity;GO:0016830//carbon-carbon lyase activity;GO:0016831//carboxy-lyase activity	GO:0008152//metabolic process;GO:0006793//phosphorus metabolic process;GO:0044710//single-organism metabolic process;GO:0044237//cellular metabolic process;GO:0006629//lipid metabolic process;GO:0071704//organic substance metabolic process;GO:0044255//cellular lipid metabolic process;GO:0009987//cellular process;GO:0006644//phospholipid metabolic process;GO:0044699//single-organism process;GO:004…
gene2254	56.3333	7462.33	5.37	869.563	7.33923	1.34037e-112	3.98324e-109	yes	EIT81456.1	phosphatidylserine decarboxylase	Metabolism	Lipid metabolism	ko00564//Glycerophospholipid metabolism	K01613	-	GO:0016831//carboxy-lyase activity;GO:0016829//lyase activity;GO:0016830//carbon-carbon lyase activity;GO:0003824//catalytic activity	GO:0006796//phosphate-containing compound metabolic process;GO:0044763//single-organism cellular process;GO:0071704//organic substance metabolic process;GO:0006793//phosphorus metabolic process;GO:0006629//lipid metabolic process;GO:0008152//metabolic process;GO:0044710//single-organism metabolic process;GO:0006644//phospholipid metabolic process;GO:0044255//cellular lipid metabolic process;GO:00…
gene2256	7	15	0.683333	1.79	1.3893	0.0103661	0.038363	yes	EIT81410.1	phosphatidylserine decarboxylase	Metabolism	Lipid metabolism	ko00564//Glycerophospholipid metabolism	K01613	-	GO:0016830//carbon-carbon lyase activity;GO:0016829//lyase activity;GO:0016831//carboxy-lyase activity;GO:0003824//catalytic activity	GO:0006796//phosphate-containing compound metabolic process;GO:0019637//organophosphate metabolic process;GO:0044237//cellular metabolic process;GO:0044699//single-organism process;GO:0008152//metabolic process;GO:0006629//lipid metabolic process;GO:0006644//phospholipid metabolic process;GO:0006793//phosphorus metabolic process;GO:0044763//single-organism cellular process;GO:0071704//organic sub…
gene4941	236.667	70.6667	16.55	6.07333	-1.44627	1.9726e-05	0.000177639	yes	EIT78900.1	lysophospholipase	Metabolism	Lipid metabolism	ko00564//Glycerophospholipid metabolism	K13333	GO:0016020//membrane	GO:0003824//catalytic activity;GO:0016298//lipase activity;GO:0016788//hydrolase activity, acting on ester bonds;GO:0004620//phospholipase activity;GO:0016787//hydrolase activity	GO:0006629//lipid metabolic process;GO:0071704//organic substance metabolic process;GO:0044710//single-organism metabolic process;GO:0006796//phosphate-containing compound metabolic process;GO:0006793//phosphorus metabolic process;GO:0009987//cellular process;GO:0044699//single-organism process;GO:0044237//cellular metabolic process;GO:0006644//phospholipid metabolic process;GO:0044238//primary m…
gene5041	332	99.6667	18.0633	6.63667	-1.44453	4.80472e-08	7.46585e-07	yes	EIT78717.1	ankyrin repeat protein	Metabolism	Lipid metabolism	ko00564//Glycerophospholipid metabolism	K18696	-	GO:0008081//phosphoric diester hydrolase activity;GO:0016788//hydrolase activity, acting on ester bonds;GO:0042578//phosphoric ester hydrolase activity;GO:0003824//catalytic activity;GO:0016787//hydrolase activity	GO:0044281//small molecule metabolic process;GO:0009987//cellular process;GO:0044723//single-organism carbohydrate metabolic process;GO:0044710//single-organism metabolic process;GO:0044238//primary metabolic process;GO:0019400//alditol metabolic process;GO:0019751//polyol metabolic process;GO:0008152//metabolic process;GO:0005975//carbohydrate metabolic process;GO:1901615//organic hydroxy compou…
gene5052	297.667	549	31.91	71.3967	1.16185	5.30715e-07	6.70415e-06	yes	EIT78681.1	glycerol-3-phosphate dehydrogenase/dihydroxyacetone 3-phosphate reductase	Metabolism	Lipid metabolism	ko00564//Glycerophospholipid metabolism	K00006	GO:0005623//cell;GO:0005622//intracellular;GO:0044444//cytoplasmic part;GO:0044424//intracellular part;GO:0044464//cell part;GO:0005737//cytoplasm	GO:1901363//heterocyclic compound binding;GO:0016614//oxidoreductase activity, acting on CH-OH group of donors;GO:0036094//small molecule binding;GO:0048037//cofactor binding;GO:0003824//catalytic activity;GO:0016616//oxidoreductase activity, acting on the CH-OH group of donors, NAD or NADP as acceptor;GO:1901265//nucleoside phosphate binding;GO:0097159//organic cyclic compound binding;GO:0005488…	GO:0044710//single-organism metabolic process;GO:0009987//cellular process;GO:0044238//primary metabolic process;GO:0008152//metabolic process;GO:0044237//cellular metabolic process;GO:1901135//carbohydrate derivative metabolic process;GO:1901615//organic hydroxy compound metabolic process;GO:0006793//phosphorus metabolic process;GO:0044262//cellular carbohydrate metabolic process;GO:0044699//sin…
gene5626	814.667	141.667	41.5633	9.06	-2.19773	1.19674e-11	3.23309e-10	yes	EIT78086.1	hypothetical protein	Metabolism	Lipid metabolism	ko00564//Glycerophospholipid metabolism	K13621	-	-	-
gene6629	1349.33	136.667	122.273	14.9967	-3.0274	1.38745e-17	7.42913e-16	yes	EIT77179.1	phosphatidylserine decarboxylase family protein	Metabolism	Lipid metabolism	ko00564//Glycerophospholipid metabolism	K01613	-	GO:0016830//carbon-carbon lyase activity;GO:0003824//catalytic activity;GO:0016829//lyase activity;GO:0016831//carboxy-lyase activity	GO:0044710//single-organism metabolic process;GO:0019637//organophosphate metabolic process;GO:0008152//metabolic process;GO:0006629//lipid metabolic process;GO:0006796//phosphate-containing compound metabolic process;GO:0071704//organic substance metabolic process;GO:0044238//primary metabolic process;GO:0044237//cellular metabolic process;GO:0009987//cellular process;GO:0044699//single-organism…
gene9518	126.667	51	7.53333	3.68667	-1.03097	0.00171391	0.00865106	yes	EIT74308.1	acetylcholinesterase/Butyrylcholinesterase	Metabolism	Lipid metabolism	ko00564//Glycerophospholipid metabolism	K01049	-	GO:0016787//hydrolase activity;GO:0003824//catalytic activity;GO:0052689//carboxylic ester hydrolase activity;GO:0004104//cholinesterase activity;GO:0016788//hydrolase activity, acting on ester bonds	-
gene11554	112	257.333	14.4233	40.6967	1.49651	4.30452e-08	6.74147e-07	yes	EIT72362.1	N-acetylglucosaminyltransferase complex, subunit PIG-C/GPI2	Metabolism	Glycan biosynthesis and metabolism	ko00563//Glycosylphosphatidylinositol(GPI)-anchor biosynthesis	K03859	GO:0044425//membrane part;GO:0016020//membrane;GO:0031224//intrinsic component of membrane	GO:0016757//transferase activity, transferring glycosyl groups;GO:0016740//transferase activity;GO:0003824//catalytic activity;GO:0008375//acetylglucosaminyltransferase activity;GO:0016758//transferase activity, transferring hexosyl groups;GO:0008194//UDP-glycosyltransferase activity	GO:0044267//cellular protein metabolic process;GO:0009987//cellular process;GO:0036211//protein modification process;GO:0043412//macromolecule modification;GO:0042158//lipoprotein biosynthetic process;GO:0043170//macromolecule metabolic process;GO:0019538//protein metabolic process;GO:0008152//metabolic process;GO:0006497//protein lipidation;GO:0044249//cellular biosynthetic process;GO:0042157//l…
gene1590	241.667	426.667	24.2067	52.4567	1.11572	1.35148e-05	0.00012815	yes	EIT82060.1	inositol polyphosphate multikinase	Environmental Information Processing;Metabolism	Signal transduction;Carbohydrate metabolism	ko00562//Inositol phosphate metabolism;ko04070//Phosphatidylinositol signaling system	K00915	-	GO:0016301//kinase activity;GO:0016740//transferase activity;GO:0016773//phosphotransferase activity, alcohol group as acceptor;GO:0003824//catalytic activity;GO:0051766//inositol trisphosphate kinase activity;GO:0016772//transferase activity, transferring phosphorus-containing groups	GO:0008152//metabolic process;GO:0006793//phosphorus metabolic process;GO:0006796//phosphate-containing compound metabolic process;GO:0044237//cellular metabolic process;GO:0009987//cellular process
gene5517	1184	228.333	164.4	38.64	-2.08904	1.1329e-06	1.34131e-05	yes	EIT78223.1	aldehyde reductase	Metabolism	Carbohydrate metabolism	ko00562//Inositol phosphate metabolism;ko00053//Ascorbate and aldarate metabolism	K00469	GO:0005623//cell;GO:0044464//cell part;GO:0044424//intracellular part;GO:0005622//intracellular	GO:0043169//cation binding;GO:0046914//transition metal ion binding;GO:0046872//metal ion binding;GO:0016701//oxidoreductase activity, acting on single donors with incorporation of molecular oxygen;GO:0003824//catalytic activity;GO:0016491//oxidoreductase activity;GO:0043167//ion binding;GO:0005488//binding	GO:0071704//organic substance metabolic process;GO:0044699//single-organism process;GO:1901615//organic hydroxy compound metabolic process;GO:0044763//single-organism cellular process;GO:0009987//cellular process;GO:0044723//single-organism carbohydrate metabolic process;GO:0008152//metabolic process;GO:0006066//alcohol metabolic process;GO:0044238//primary metabolic process;GO:0019751//polyol me…
gene8876	9.66667	45	0.89	5.12667	2.52614	1.49382e-09	2.91578e-08	yes	EIT74952.1	multiple inositol polyphosphate phosphatase	Metabolism	Carbohydrate metabolism	ko00562//Inositol phosphate metabolism	K01083	-	GO:0016788//hydrolase activity, acting on ester bonds;GO:0016787//hydrolase activity;GO:0003824//catalytic activity;GO:0016791//phosphatase activity;GO:0042578//phosphoric ester hydrolase activity	GO:0044763//single-organism cellular process;GO:0044699//single-organism process;GO:0006796//phosphate-containing compound metabolic process;GO:0071704//organic substance metabolic process;GO:0044237//cellular metabolic process;GO:1901615//organic hydroxy compound metabolic process;GO:0044710//single-organism metabolic process;GO:0044281//small molecule metabolic process;GO:0019637//organophospha…
gene10975	2	10	0.65	3.97	2.61063	0.000129216	0.000932599	yes	EIT72928.1	hypothetical protein	Metabolism	Carbohydrate metabolism;Glycan biosynthesis and metabolism;Lipid metabolism	ko00561//Glycerolipid metabolism;ko00052//Galactose metabolism;ko00600//Sphingolipid metabolism;ko00603//Glycosphingolipid biosynthesis - globo series	K07407	GO:0044464//cell part;GO:0005623//cell	GO:0016835//carbon-oxygen lyase activity;GO:0016787//hydrolase activity;GO:0003824//catalytic activity;GO:0016837//carbon-oxygen lyase activity, acting on polysaccharides;GO:0016798//hydrolase activity, acting on glycosyl bonds;GO:0016829//lyase activity	GO:0044763//single-organism cellular process;GO:0043436//oxoacid metabolic process;GO:0044260//cellular macromolecule metabolic process;GO:0044710//single-organism metabolic process;GO:0071704//organic substance metabolic process;GO:0044237//cellular metabolic process;GO:0044264//cellular polysaccharide metabolic process;GO:0019752//carboxylic acid metabolic process;GO:0042120//alginic acid metab…
gene8042	78.6667	10.3333	4.57333	0.746667	-2.61471	1.7287e-10	3.95935e-09	yes	EIT75577.1	alpha-galactosidase	Metabolism	Carbohydrate metabolism;Glycan biosynthesis and metabolism;Lipid metabolism	ko00561//Glycerolipid metabolism;ko00052//Galactose metabolism;ko00600//Sphingolipid metabolism;ko00603//Glycosphingolipid biosynthesis - globo series	K07407	-	GO:0004553//hydrolase activity, hydrolyzing O-glycosyl compounds;GO:0003824//catalytic activity;GO:0016798//hydrolase activity, acting on glycosyl bonds;GO:0016787//hydrolase activity;GO:0004557//alpha-galactosidase activity;GO:0015925//galactosidase activity	GO:0071554//cell wall organization or biogenesis;GO:0044281//small molecule metabolic process;GO:0044699//single-organism process;GO:0071704//organic substance metabolic process;GO:0005975//carbohydrate metabolic process;GO:0043170//macromolecule metabolic process;GO:0019318//hexose metabolic process;GO:0044260//cellular macromolecule metabolic process;GO:0044710//single-organism metabolic proces…
gene4275	34.6667	75	2.84667	7.34	1.36651	0.00118938	0.00639449	yes	EIT79387.1	carboxylesterase type B	Metabolism	Lipid metabolism	ko00561//Glycerolipid metabolism	K01046	-	GO:0016788//hydrolase activity, acting on ester bonds;GO:0016787//hydrolase activity;GO:0003824//catalytic activity;GO:0016298//lipase activity	-
gene5039	319	1219.67	20.6333	97.2533	2.23677	2.21962e-22	1.73583e-20	yes	EIT78716.1	sterol O-acyltransferase/Diacylglycerol O-acyltransferase	Metabolism	Lipid metabolism	ko00561//Glycerolipid metabolism	K11155	GO:0031224//intrinsic component of membrane;GO:0016020//membrane;GO:0043229//intracellular organelle;GO:0044464//cell part;GO:0005622//intracellular;GO:0043227//membrane-bounded organelle;GO:0042175//nuclear outer membrane-endoplasmic reticulum membrane network;GO:0005623//cell;GO:0012505//endomembrane system;GO:0044425//membrane part;GO:0043231//intracellular membrane-bounded organelle;GO:004322…	GO:0016740//transferase activity;GO:0016747//transferase activity, transferring acyl groups other than amino-acyl groups;GO:0016746//transferase activity, transferring acyl groups;GO:0003824//catalytic activity	-
gene6870	1623.67	570.333	238.783	101.983	-1.22737	6.65528e-06	6.72716e-05	yes	EIT76903.1	aldo/keto reductase family protein	Metabolism	Lipid metabolism	ko00561//Glycerolipid metabolism	K18097	GO:0044464//cell part;GO:0005623//cell	GO:0003824//catalytic activity	GO:0044699//single-organism process;GO:0044710//single-organism metabolic process;GO:0008152//metabolic process
gene7257	0	2.33333	0.001	0.936667	9.87139	0.0139668	0.0486585	yes	EIT76426.1	Diacylglycerol acyltransferase family	Metabolism	Lipid metabolism	ko00561//Glycerolipid metabolism	K14458	-	GO:0003824//catalytic activity;GO:0016740//transferase activity;GO:0016746//transferase activity, transferring acyl groups;GO:0016757//transferase activity, transferring glycosyl groups	-
gene7891	82.3333	12.3333	8.05	1.47333	-2.4499	3.89809e-08	6.16998e-07	yes	EIT75986.1	hypothetical protein	Metabolism	Lipid metabolism	ko00561//Glycerolipid metabolism	K01046	-	GO:0003824//catalytic activity;GO:0016298//lipase activity;GO:0016788//hydrolase activity, acting on ester bonds;GO:0016787//hydrolase activity	GO:0044710//single-organism metabolic process;GO:0006629//lipid metabolic process;GO:0008152//metabolic process;GO:0044238//primary metabolic process;GO:0071704//organic substance metabolic process;GO:0044699//single-organism process
gene1183	14.3333	97	0.98	8.19	3.06301	6.55785e-16	3.0332e-14	yes	EIT82411.1	alpha-N-acetylglucosaminidase	Metabolism	Glycan biosynthesis and metabolism	ko00531//Glycosaminoglycan degradation	K01205	-	-	-
gene8614	280	812.333	17.3667	62.0233	1.83649	1.42604e-14	5.76576e-13	yes	EIT74820.1	beta-hexosaminidase, putative	Metabolism	Carbohydrate metabolism;Glycan biosynthesis and metabolism	ko00520//Amino sugar and nucleotide sugar metabolism;ko00511//Other glycan degradation;ko00603//Glycosphingolipid biosynthesis - globo series;ko00531//Glycosaminoglycan degradation	K12373	-	GO:0003824//catalytic activity;GO:0016798//hydrolase activity, acting on glycosyl bonds;GO:0004553//hydrolase activity, hydrolyzing O-glycosyl compounds;GO:0015929//hexosaminidase activity;GO:0016787//hydrolase activity	GO:0044238//primary metabolic process;GO:0008152//metabolic process
gene3946	550	124.667	56.12	15.4933	-1.85687	4.97669e-14	1.90832e-12	yes	EIT79744.1	UDP-glucose 4-epimerase	Metabolism	Carbohydrate metabolism	ko00520//Amino sugar and nucleotide sugar metabolism;ko00052//Galactose metabolism	K01784	-	GO:0036094//small molecule binding;GO:0016857//racemase and epimerase activity, acting on carbohydrates and derivatives;GO:0016853//isomerase activity;GO:0016854//racemase and epimerase activity;GO:0005488//binding;GO:0003824//catalytic activity;GO:0048037//cofactor binding	GO:0044238//primary metabolic process;GO:0005975//carbohydrate metabolic process;GO:0044281//small molecule metabolic process;GO:0005996//monosaccharide metabolic process;GO:0044723//single-organism carbohydrate metabolic process;GO:0019318//hexose metabolic process;GO:0071704//organic substance metabolic process;GO:0044710//single-organism metabolic process;GO:0008152//metabolic process;GO:00446…
gene11052	14.6667	58.3333	2.42333	11.5567	2.25366	6.36299e-08	9.67223e-07	yes	EIT72868.1	phosphomannomutase	Metabolism	Carbohydrate metabolism	ko00520//Amino sugar and nucleotide sugar metabolism;ko00051//Fructose and mannose metabolism	K17497	GO:0044424//intracellular part;GO:0005622//intracellular;GO:0005623//cell;GO:0044464//cell part	GO:0003824//catalytic activity;GO:0016866//intramolecular transferase activity;GO:0016868//intramolecular transferase activity, phosphotransferases;GO:0016853//isomerase activity	GO:0005975//carbohydrate metabolic process;GO:0044699//single-organism process;GO:0006013//mannose metabolic process;GO:0071704//organic substance metabolic process;GO:0005996//monosaccharide metabolic process;GO:0044710//single-organism metabolic process;GO:0044723//single-organism carbohydrate metabolic process;GO:0044281//small molecule metabolic process;GO:0008152//metabolic process;GO:004423…
gene5267	689	1307	74.37	172.34	1.21246	7.30477e-06	7.32758e-05	yes	EIT78394.1	mannose-6-phosphate isomerase	Metabolism	Carbohydrate metabolism	ko00520//Amino sugar and nucleotide sugar metabolism;ko00051//Fructose and mannose metabolism	K01809	-	GO:0046872//metal ion binding;GO:0016860//intramolecular oxidoreductase activity;GO:0043169//cation binding;GO:0046914//transition metal ion binding;GO:0016861//intramolecular oxidoreductase activity, interconverting aldoses and ketoses;GO:0043167//ion binding;GO:0005488//binding;GO:0003824//catalytic activity;GO:0016853//isomerase activity	GO:1901362//organic cyclic compound biosynthetic process;GO:0046483//heterocycle metabolic process;GO:0044710//single-organism metabolic process;GO:0034654//nucleobase-containing compound biosynthetic process;GO:0006139//nucleobase-containing compound metabolic process;GO:0044699//single-organism process;GO:0009058//biosynthetic process;GO:0006807//nitrogen compound metabolic process;GO:0019438//…
XLOC_003780	1032.44	387.107	42.7033	19.7933	-1.10933	0.000178788	0.00123561	yes	TCONS_00006828	Ankyrin repeats 3 copy [Aspergillus parasiticus SU-1]	Metabolism	Carbohydrate metabolism	ko00520//Amino sugar and nucleotide sugar metabolism	K01183	-	-	-
gene10142	35.6667	12.6667	2.94	1.27333	-1.20721	0.00544831	0.0227802	yes	EIT73826.1	hypothetical protein	Metabolism	Carbohydrate metabolism	ko00520//Amino sugar and nucleotide sugar metabolism	K01183	-	-	-
gene10143	9.33333	1	0.37	0.05	-2.88753	0.00145774	0.0075735	yes	EIT73610.1	chitinase	Metabolism	Carbohydrate metabolism	ko00520//Amino sugar and nucleotide sugar metabolism	K01183	-	GO:0016798//hydrolase activity, acting on glycosyl bonds;GO:0005488//binding;GO:0003824//catalytic activity;GO:0016787//hydrolase activity;GO:0097367//carbohydrate derivative binding;GO:0004553//hydrolase activity, hydrolyzing O-glycosyl compounds	GO:0006026//aminoglycan catabolic process;GO:0043170//macromolecule metabolic process;GO:0044238//primary metabolic process;GO:1901136//carbohydrate derivative catabolic process;GO:0006807//nitrogen compound metabolic process;GO:0071704//organic substance metabolic process;GO:0006022//aminoglycan metabolic process;GO:1901575//organic substance catabolic process;GO:1901565//organonitrogen compound…
gene10306	313.667	1661	31.9367	205.447	2.68548	2.84293e-24	2.54089e-22	yes	EIT73620.1	N-acetyl-glucosamine-6-phosphate deacetylase	Metabolism	Carbohydrate metabolism	ko00520//Amino sugar and nucleotide sugar metabolism	K01443	-	GO:0016810//hydrolase activity, acting on carbon-nitrogen (but not peptide) bonds;GO:0003824//catalytic activity;GO:0016787//hydrolase activity;GO:0016811//hydrolase activity, acting on carbon-nitrogen (but not peptide) bonds, in linear amides	GO:1901135//carbohydrate derivative metabolic process;GO:1901071//glucosamine-containing compound metabolic process;GO:0044238//primary metabolic process;GO:0008152//metabolic process;GO:0071704//organic substance metabolic process;GO:0006040//amino sugar metabolic process
gene10309	1039.67	4903.67	128.45	728.547	2.50381	7.64791e-19	4.61475e-17	yes	EIT73595.1	glucosamine-6-phosphate isomerase	Metabolism	Carbohydrate metabolism	ko00520//Amino sugar and nucleotide sugar metabolism	K02564	-	GO:0016860//intramolecular oxidoreductase activity;GO:0003824//catalytic activity;GO:0016861//intramolecular oxidoreductase activity, interconverting aldoses and ketoses;GO:0016853//isomerase activity	GO:0006040//amino sugar metabolic process;GO:0044238//primary metabolic process;GO:1901135//carbohydrate derivative metabolic process;GO:0071704//organic substance metabolic process;GO:1901071//glucosamine-containing compound metabolic process;GO:0008152//metabolic process
gene2487	4	22	0.29	1.88667	2.70171	4.26433e-06	4.48585e-05	yes	EIT81242.1	hypothetical protein	Metabolism	Carbohydrate metabolism	ko00520//Amino sugar and nucleotide sugar metabolism	K01209	-	GO:0016787//hydrolase activity;GO:0003824//catalytic activity;GO:0004553//hydrolase activity, hydrolyzing O-glycosyl compounds;GO:0016798//hydrolase activity, acting on glycosyl bonds	GO:0044699//single-organism process;GO:0044723//single-organism carbohydrate metabolic process;GO:0000272//polysaccharide catabolic process;GO:0071704//organic substance metabolic process;GO:0044238//primary metabolic process;GO:0019566//arabinose metabolic process;GO:0044710//single-organism metabolic process;GO:0005975//carbohydrate metabolic process;GO:0009056//catabolic process;GO:1901575//or…
gene4145	257.333	2.66667	28.22	0.38	-6.21457	1.47327e-05	0.000138004	yes	EIT79551.1	hypothetical protein	Metabolism	Carbohydrate metabolism	ko00520//Amino sugar and nucleotide sugar metabolism	K01233	-	GO:0004553//hydrolase activity, hydrolyzing O-glycosyl compounds;GO:0003824//catalytic activity;GO:0005488//binding;GO:0043167//ion binding;GO:0016798//hydrolase activity, acting on glycosyl bonds;GO:0043169//cation binding;GO:0016787//hydrolase activity	-
gene744	5130.33	180.333	216.127	9.54333	-4.50124	1.00457e-28	1.08557e-26	yes	EIT82904.1	chitinase	Metabolism	Carbohydrate metabolism	ko00520//Amino sugar and nucleotide sugar metabolism	K01183	-	GO:0004553//hydrolase activity, hydrolyzing O-glycosyl compounds;GO:0016798//hydrolase activity, acting on glycosyl bonds;GO:0016787//hydrolase activity;GO:0003824//catalytic activity	GO:0019835//cytolysis;GO:0009987//cellular process;GO:0008152//metabolic process;GO:0044238//primary metabolic process
gene7645	159.667	6	5.37333	0.26	-4.36923	1.85984e-08	3.10505e-07	yes	EIT76002.1	chitinase	Metabolism	Carbohydrate metabolism	ko00520//Amino sugar and nucleotide sugar metabolism	K01183	-	GO:0003824//catalytic activity;GO:0016787//hydrolase activity;GO:0097367//carbohydrate derivative binding;GO:0004553//hydrolase activity, hydrolyzing O-glycosyl compounds;GO:0016798//hydrolase activity, acting on glycosyl bonds;GO:0005488//binding	GO:0043170//macromolecule metabolic process;GO:0071704//organic substance metabolic process;GO:0009987//cellular process;GO:0006026//aminoglycan catabolic process;GO:0006022//aminoglycan metabolic process;GO:1901564//organonitrogen compound metabolic process;GO:0009056//catabolic process;GO:0006807//nitrogen compound metabolic process;GO:1901565//organonitrogen compound catabolic process;GO:00715…
gene7850	140.333	257.667	9.73	21.5733	1.14874	8.19435e-05	0.00062681	yes	EIT76109.1	alpha-L-arabinofuranosidase	Metabolism	Carbohydrate metabolism	ko00520//Amino sugar and nucleotide sugar metabolism	K01209	-	GO:0043167//ion binding;GO:0005488//binding;GO:0003824//catalytic activity;GO:0016787//hydrolase activity;GO:0016798//hydrolase activity, acting on glycosyl bonds;GO:0004553//hydrolase activity, hydrolyzing O-glycosyl compounds	GO:0044699//single-organism process;GO:0005996//monosaccharide metabolic process;GO:0005975//carbohydrate metabolic process;GO:0044723//single-organism carbohydrate metabolic process;GO:0044238//primary metabolic process;GO:0008152//metabolic process;GO:0019321//pentose metabolic process;GO:0044710//single-organism metabolic process;GO:0071704//organic substance metabolic process;GO:0044281//smal…
gene8396	8.66667	0.666667	0.673333	0.0666667	-3.33628	0.00105824	0.00578377	yes	EIT75622.1	hypothetical protein	Metabolism	Carbohydrate metabolism	ko00520//Amino sugar and nucleotide sugar metabolism	K01183	-	-	-
gene9047	4.66667	13.6667	0.48	1.67	1.79874	0.00350984	0.0156202	yes	EIT74789.1	chitinase	Metabolism	Carbohydrate metabolism	ko00520//Amino sugar and nucleotide sugar metabolism	K01183	-	GO:0005488//binding;GO:0016798//hydrolase activity, acting on glycosyl bonds;GO:0016787//hydrolase activity;GO:0043167//ion binding;GO:0016740//transferase activity;GO:0003824//catalytic activity;GO:0004553//hydrolase activity, hydrolyzing O-glycosyl compounds	GO:0019835//cytolysis;GO:0009056//catabolic process;GO:0006807//nitrogen compound metabolic process;GO:1901575//organic substance catabolic process;GO:0043170//macromolecule metabolic process;GO:0006026//aminoglycan catabolic process;GO:0044238//primary metabolic process;GO:0009057//macromolecule catabolic process;GO:0009987//cellular process;GO:1901136//carbohydrate derivative catabolic process;…
gene2146	178.667	303.667	15.69	32.5733	1.05385	3.62497e-05	0.000304954	yes	EIT81493.1	alpha-1,2-mannosyltransferase (Mnn2), putative	Metabolism	Glycan biosynthesis and metabolism	ko00513//Various types of N-glycan biosynthesis	K05535	-	GO:0016740//transferase activity;GO:0003824//catalytic activity	GO:0044260//cellular macromolecule metabolic process;GO:0043170//macromolecule metabolic process;GO:0044237//cellular metabolic process;GO:0071704//organic substance metabolic process;GO:0044267//cellular protein metabolic process;GO:0044238//primary metabolic process;GO:0043412//macromolecule modification;GO:0008152//metabolic process;GO:0009987//cellular process;GO:0006464//cellular protein mod…
gene5232	269.333	512	32.1933	74.96	1.21936	3.84047e-07	5.00567e-06	yes	EIT78530.1	alpha-1,6-mannosyltransferase	Metabolism	Glycan biosynthesis and metabolism	ko00513//Various types of N-glycan biosynthesis	K05528	-	GO:0016740//transferase activity;GO:0003824//catalytic activity	GO:1901137//carbohydrate derivative biosynthetic process;GO:0005975//carbohydrate metabolic process;GO:0036211//protein modification process;GO:0044710//single-organism metabolic process;GO:0044238//primary metabolic process;GO:0044699//single-organism process;GO:0044267//cellular protein metabolic process;GO:0009058//biosynthetic process;GO:1901135//carbohydrate derivative metabolic process;GO:0…
gene9942	48.6667	135.667	4.36	14.7733	1.7606	1.49889e-07	2.1011e-06	yes	EIT73844.1	alpha-1,2-mannosyltransferase	Metabolism	Glycan biosynthesis and metabolism	ko00513//Various types of N-glycan biosynthesis	K05535	-	GO:0003824//catalytic activity;GO:0016740//transferase activity	GO:0006464//cellular protein modification process;GO:0043412//macromolecule modification;GO:0044260//cellular macromolecule metabolic process;GO:0008152//metabolic process;GO:0009987//cellular process;GO:0044267//cellular protein metabolic process;GO:0044238//primary metabolic process;GO:0043170//macromolecule metabolic process;GO:0019538//protein metabolic process;GO:0044237//cellular metabolic …
gene1223	630.333	220.667	49.4633	21.1933	-1.22275	0.000118911	0.000865584	yes	EIT82424.1	UDP-glucose/GDP-mannose dehydrogenase	Metabolism	Carbohydrate metabolism	ko00500//Starch and sucrose metabolism;ko00520//Amino sugar and nucleotide sugar metabolism;ko00040//Pentose and glucuronate interconversions;ko00053//Ascorbate and aldarate metabolism	K00012	-	GO:0016614//oxidoreductase activity, acting on CH-OH group of donors;GO:1901265//nucleoside phosphate binding;GO:0005488//binding;GO:0097159//organic cyclic compound binding;GO:0016491//oxidoreductase activity;GO:0036094//small molecule binding;GO:0000166//nucleotide binding;GO:0016616//oxidoreductase activity, acting on the CH-OH group of donors, NAD or NADP as acceptor;GO:1901363//heterocyclic …	GO:0071704//organic substance metabolic process;GO:0005975//carbohydrate metabolic process;GO:0043170//macromolecule metabolic process;GO:0044238//primary metabolic process;GO:0044699//single-organism process;GO:0044710//single-organism metabolic process;GO:0008152//metabolic process;GO:0005976//polysaccharide metabolic process
gene10224	44	94.3333	2.35667	6.29333	1.41708	0.000196952	0.0013455	yes	EIT73609.1	beta-glucosidase-related glycosidase	Metabolism	Carbohydrate metabolism	ko00500//Starch and sucrose metabolism;ko00520//Amino sugar and nucleotide sugar metabolism	K15920	-	GO:0016740//transferase activity;GO:0003824//catalytic activity;GO:0016798//hydrolase activity, acting on glycosyl bonds;GO:0016763//transferase activity, transferring pentosyl groups;GO:0016787//hydrolase activity;GO:0016757//transferase activity, transferring glycosyl groups;GO:0004553//hydrolase activity, hydrolyzing O-glycosyl compounds	GO:0044237//cellular metabolic process;GO:0044238//primary metabolic process;GO:0044710//single-organism metabolic process;GO:0010383//cell wall polysaccharide metabolic process;GO:0005975//carbohydrate metabolic process;GO:1901575//organic substance catabolic process;GO:0044036//cell wall macromolecule metabolic process;GO:0009057//macromolecule catabolic process;GO:0071554//cell wall organizati…
gene1252	93.6667	153	4.81	9.64	1.003	0.000305895	0.00197403	yes	EIT82380.1	beta-glucosidase-related glycosidase	Metabolism	Carbohydrate metabolism;Metabolism of other amino acids	ko00500//Starch and sucrose metabolism;ko00460//Cyanoamino acid metabolism	K05349	-	GO:0016787//hydrolase activity;GO:0016798//hydrolase activity, acting on glycosyl bonds;GO:0015926//glucosidase activity;GO:0003824//catalytic activity;GO:0004553//hydrolase activity, hydrolyzing O-glycosyl compounds	GO:0008152//metabolic process;GO:0044238//primary metabolic process
gene164	14.3333	26.6667	0.763333	1.74667	1.19422	0.00481657	0.0204408	yes	EIT83472.1	beta-glucosidase-related glycosidase	Metabolism	Carbohydrate metabolism;Metabolism of other amino acids	ko00500//Starch and sucrose metabolism;ko00460//Cyanoamino acid metabolism	K05349	-	GO:0016798//hydrolase activity, acting on glycosyl bonds;GO:0004553//hydrolase activity, hydrolyzing O-glycosyl compounds;GO:0003824//catalytic activity;GO:0016787//hydrolase activity;GO:0015926//glucosidase activity	GO:0005976//polysaccharide metabolic process;GO:0009987//cellular process;GO:0005975//carbohydrate metabolic process;GO:0044264//cellular polysaccharide metabolic process;GO:0044237//cellular metabolic process;GO:0043170//macromolecule metabolic process;GO:0030243//cellulose metabolic process;GO:0044260//cellular macromolecule metabolic process;GO:0044042//glucan metabolic process;GO:0044238//pri…
gene1714	5.33333	24	0.27	1.50333	2.47713	4.3619e-06	4.5723e-05	yes	EIT81952.1	beta-glucosidase-related glycosidase	Metabolism	Carbohydrate metabolism;Metabolism of other amino acids	ko00500//Starch and sucrose metabolism;ko00460//Cyanoamino acid metabolism	K05349	-	GO:0004553//hydrolase activity, hydrolyzing O-glycosyl compounds;GO:0015926//glucosidase activity;GO:0005515//protein binding;GO:0005488//binding;GO:0044877//macromolecular complex binding;GO:0016787//hydrolase activity;GO:0016798//hydrolase activity, acting on glycosyl bonds;GO:0032403//protein complex binding;GO:0003824//catalytic activity;GO:0015925//galactosidase activity	GO:0044238//primary metabolic process;GO:0008152//metabolic process
gene2290	49	5.33333	2.83333	0.376667	-2.91114	0.000119197	0.000867132	yes	EIT81463.1	beta-glucosidase-related glycosidase	Metabolism	Carbohydrate metabolism;Metabolism of other amino acids	ko00500//Starch and sucrose metabolism;ko00460//Cyanoamino acid metabolism	K05349	-	GO:0004553//hydrolase activity, hydrolyzing O-glycosyl compounds;GO:0003824//catalytic activity;GO:0016787//hydrolase activity;GO:0015926//glucosidase activity;GO:0016798//hydrolase activity, acting on glycosyl bonds	GO:0044238//primary metabolic process;GO:0008152//metabolic process
gene3154	251.333	82.6667	20.7667	8.35	-1.31442	3.31886e-06	3.57423e-05	yes	EIT80452.1	beta-fructofuranosidase	Metabolism	Carbohydrate metabolism	ko00500//Starch and sucrose metabolism;ko00052//Galactose metabolism	K01193	-	GO:0004558//alpha-1,4-glucosidase activity;GO:0090599//alpha-glucosidase activity;GO:0004553//hydrolase activity, hydrolyzing O-glycosyl compounds;GO:0016787//hydrolase activity;GO:0016798//hydrolase activity, acting on glycosyl bonds;GO:0015926//glucosidase activity;GO:0003824//catalytic activity	GO:0008152//metabolic process;GO:0044238//primary metabolic process
gene6376	42.6667	89	1.96333	5	1.34862	2.07908e-05	0.00018638	yes	EIT77388.1	maltase glucoamylase, glycosyl hydrolase family 31	Metabolism	Carbohydrate metabolism	ko00500//Starch and sucrose metabolism;ko00052//Galactose metabolism	K01187	-	GO:0016740//transferase activity;GO:0016757//transferase activity, transferring glycosyl groups;GO:0016758//transferase activity, transferring hexosyl groups;GO:0016787//hydrolase activity;GO:0004553//hydrolase activity, hydrolyzing O-glycosyl compounds;GO:0016798//hydrolase activity, acting on glycosyl bonds;GO:0003824//catalytic activity;GO:0005488//binding;GO:0015926//glucosidase activity	GO:0005976//polysaccharide metabolic process;GO:0044763//single-organism cellular process;GO:0043170//macromolecule metabolic process;GO:0044238//primary metabolic process;GO:0044710//single-organism metabolic process;GO:0008152//metabolic process;GO:0044723//single-organism carbohydrate metabolic process;GO:0044699//single-organism process;GO:0006073//cellular glucan metabolic process;GO:0009311…
gene7287	702	63.3333	47.8367	5.46	-3.13114	4.26441e-12	1.20981e-10	yes	EIT76425.1	extracellular invertase	Metabolism	Carbohydrate metabolism	ko00500//Starch and sucrose metabolism;ko00052//Galactose metabolism	K01193	-	GO:0016740//transferase activity;GO:0016787//hydrolase activity;GO:0016798//hydrolase activity, acting on glycosyl bonds;GO:0016757//transferase activity, transferring glycosyl groups;GO:0016758//transferase activity, transferring hexosyl groups;GO:0003824//catalytic activity	GO:0008152//metabolic process;GO:0044238//primary metabolic process
gene10918	6.66667	15.3333	0.483333	1.35333	1.48543	0.00464068	0.0198391	yes	EIT72920.1	beta-galactosidase/beta-glucuronidase	Metabolism	Metabolism of cofactors and vitamins;Carbohydrate metabolism;Glycan biosynthesis and metabolism	ko00500//Starch and sucrose metabolism;ko00040//Pentose and glucuronate interconversions;ko00860//Porphyrin and chlorophyll metabolism;ko00531//Glycosaminoglycan degradation	K01195	-	GO:0003824//catalytic activity;GO:0016798//hydrolase activity, acting on glycosyl bonds;GO:0016787//hydrolase activity	GO:0008152//metabolic process;GO:0044238//primary metabolic process
gene1712	38.6667	65	5.12667	10.6167	1.05024	0.0016284	0.00828984	yes	EIT81968.1	pectinesterase A	Metabolism	Carbohydrate metabolism	ko00500//Starch and sucrose metabolism;ko00040//Pentose and glucuronate interconversions	K01051	GO:0030312//external encapsulating structure;GO:0071944//cell periphery;GO:0044464//cell part;GO:0005623//cell	GO:0016788//hydrolase activity, acting on ester bonds;GO:0003824//catalytic activity;GO:0016787//hydrolase activity;GO:0052689//carboxylic ester hydrolase activity	GO:0071554//cell wall organization or biogenesis;GO:0009987//cellular process;GO:0045229//external encapsulating structure organization;GO:0016043//cellular component organization;GO:0008152//metabolic process;GO:0071555//cell wall organization;GO:0071840//cellular component organization or biogenesis
gene7978	68	117	6.87333	14.3233	1.05929	0.00100247	0.00552197	yes	EIT75680.1	hypothetical protein	Metabolism	Carbohydrate metabolism	ko00500//Starch and sucrose metabolism;ko00040//Pentose and glucuronate interconversions	K01213	-	GO:0004553//hydrolase activity, hydrolyzing O-glycosyl compounds;GO:0016798//hydrolase activity, acting on glycosyl bonds;GO:0003824//catalytic activity;GO:0016787//hydrolase activity	GO:0000272//polysaccharide catabolic process;GO:0009057//macromolecule catabolic process;GO:0044238//primary metabolic process;GO:0043170//macromolecule metabolic process;GO:0005976//polysaccharide metabolic process;GO:0009056//catabolic process;GO:0016052//carbohydrate catabolic process;GO:0005975//carbohydrate metabolic process;GO:0008152//metabolic process;GO:0071704//organic substance metabol…
gene8641	880.667	144.667	101.49	21.1333	-2.26375	5.16112e-05	0.000417348	yes	EIT75072.1	extracellular endo-polygalacturonase, putative	Metabolism	Carbohydrate metabolism	ko00500//Starch and sucrose metabolism;ko00040//Pentose and glucuronate interconversions	K01184	-	GO:0004553//hydrolase activity, hydrolyzing O-glycosyl compounds;GO:0016798//hydrolase activity, acting on glycosyl bonds;GO:0003824//catalytic activity;GO:0016787//hydrolase activity	GO:0071704//organic substance metabolic process;GO:0009987//cellular process;GO:0009057//macromolecule catabolic process;GO:0032787//monocarboxylic acid metabolic process;GO:0006082//organic acid metabolic process;GO:0044281//small molecule metabolic process;GO:0044237//cellular metabolic process;GO:0043170//macromolecule metabolic process;GO:0005976//polysaccharide metabolic process;GO:0043436//…
gene8837	352	5	40.2133	0.713333	-5.81695	5.05518e-11	1.22385e-09	yes	EIT75145.1	endopolygalacturonase C	Metabolism	Carbohydrate metabolism	ko00500//Starch and sucrose metabolism;ko00040//Pentose and glucuronate interconversions	K01213	-	GO:0016798//hydrolase activity, acting on glycosyl bonds;GO:0016787//hydrolase activity;GO:0003824//catalytic activity;GO:0004553//hydrolase activity, hydrolyzing O-glycosyl compounds	GO:1901575//organic substance catabolic process;GO:0009056//catabolic process;GO:0044238//primary metabolic process;GO:0005975//carbohydrate metabolic process;GO:0043170//macromolecule metabolic process;GO:0009057//macromolecule catabolic process;GO:0071704//organic substance metabolic process;GO:0005976//polysaccharide metabolic process;GO:0016052//carbohydrate catabolic process;GO:0008152//meta…
gene9966	36.6667	10.3333	4.28667	1.49	-1.52454	0.00164365	0.00835317	yes	EIT73861.1	polygalacturonase precursor, putative	Metabolism	Carbohydrate metabolism	ko00500//Starch and sucrose metabolism;ko00040//Pentose and glucuronate interconversions	K01184	-	GO:0004553//hydrolase activity, hydrolyzing O-glycosyl compounds;GO:0003824//catalytic activity;GO:0016798//hydrolase activity, acting on glycosyl bonds;GO:0016787//hydrolase activity	GO:0008152//metabolic process;GO:0005975//carbohydrate metabolic process;GO:0071704//organic substance metabolic process;GO:0009056//catabolic process;GO:0000272//polysaccharide catabolic process;GO:0005976//polysaccharide metabolic process;GO:1901575//organic substance catabolic process;GO:0009057//macromolecule catabolic process;GO:0016052//carbohydrate catabolic process;GO:0044238//primary met…
XLOC_006872	194.667	368.333	22.8867	53.5767	1.2271	0.00267112	0.0124663	yes	TCONS_00012547	Taka-amylase A precursor [Aspergillus oryzae]	Metabolism	Carbohydrate metabolism	ko00500//Starch and sucrose metabolism	K01176	GO:0032158//septin band;GO:0071944//cell periphery;GO:0005623//cell;GO:0042597//periplasmic space;GO:0005618//cell wall;GO:0043234//protein complex;GO:0044422//organelle part;GO:0005622//intracellular;GO:0044464//cell part;GO:0043232//intracellular non-membrane-bounded organelle;GO:0043226//organelle;GO:0032156//septin cytoskeleton;GO:0032991//macromolecular complex;GO:0043228//non-membrane-bound…	GO:0016787//hydrolase activity;GO:0004553//hydrolase activity, hydrolyzing O-glycosyl compounds;GO:0003824//catalytic activity;GO:0016798//hydrolase activity, acting on glycosyl bonds;GO:0046872//metal ion binding;GO:0043169//cation binding;GO:0005488//binding;GO:0043167//ion binding;GO:0016160//amylase activity	GO:0008152//metabolic process;GO:0005975//carbohydrate metabolic process;GO:0071704//organic substance metabolic process;GO:0044238//primary metabolic process
gene10429	126.333	375.667	11.1033	40.6167	1.87108	6.60163e-13	2.17378e-11	yes	EIT73393.1	glucoamylase	Metabolism	Carbohydrate metabolism	ko00500//Starch and sucrose metabolism	K01178	-	GO:0003824//catalytic activity;GO:0016787//hydrolase activity;GO:0004553//hydrolase activity, hydrolyzing O-glycosyl compounds;GO:0015926//glucosidase activity;GO:0016798//hydrolase activity, acting on glycosyl bonds	GO:0044238//primary metabolic process;GO:0005975//carbohydrate metabolic process;GO:0071704//organic substance metabolic process;GO:0008152//metabolic process
gene1363	92.3333	4.66667	10.53	0.68	-3.95283	7.32796e-08	1.09569e-06	yes	EIT82267.1	endoglucanase, putative	Metabolism	Carbohydrate metabolism	ko00500//Starch and sucrose metabolism	K19356	-	GO:0016787//hydrolase activity;GO:0030246//carbohydrate binding;GO:0005488//binding;GO:0030247//polysaccharide binding;GO:0001871//pattern binding;GO:0003824//catalytic activity;GO:0016798//hydrolase activity, acting on glycosyl bonds;GO:0004553//hydrolase activity, hydrolyzing O-glycosyl compounds	GO:0030243//cellulose metabolic process;GO:0043170//macromolecule metabolic process;GO:0009056//catabolic process;GO:0044264//cellular polysaccharide metabolic process;GO:0051273//beta-glucan metabolic process;GO:0008152//metabolic process;GO:1901575//organic substance catabolic process;GO:0005976//polysaccharide metabolic process;GO:0009987//cellular process;GO:0009057//macromolecule catabolic p…
gene1724	1529.33	621.667	120.803	60.25	-1.00363	5.13537e-06	5.28521e-05	yes	EIT81950.1	alpha-amylase	Metabolism	Carbohydrate metabolism	ko00500//Starch and sucrose metabolism	K01176	GO:0005856//cytoskeleton;GO:0044422//organelle part;GO:0044464//cell part;GO:0032158//septin band;GO:0043226//organelle;GO:0042597//periplasmic space;GO:0044424//intracellular part;GO:0005618//cell wall;GO:0032156//septin cytoskeleton;GO:0043232//intracellular non-membrane-bounded organelle;GO:0043229//intracellular organelle;GO:0001411//hyphal tip;GO:0071944//cell periphery;GO:0030427//site of p…	GO:0043169//cation binding;GO:0016787//hydrolase activity;GO:0005488//binding;GO:0004553//hydrolase activity, hydrolyzing O-glycosyl compounds;GO:0016798//hydrolase activity, acting on glycosyl bonds;GO:0016160//amylase activity;GO:0046872//metal ion binding;GO:0043167//ion binding;GO:0003824//catalytic activity	GO:0008152//metabolic process;GO:0005975//carbohydrate metabolic process;GO:0044238//primary metabolic process;GO:0071704//organic substance metabolic process
gene213	70	162.333	6.69333	18.5567	1.47114	2.64693e-05	0.000230271	yes	EIT83444.1	1,4-beta-D-glucan cellobiohydrolase B	Metabolism	Carbohydrate metabolism	ko00500//Starch and sucrose metabolism	K01225	-	GO:0004553//hydrolase activity, hydrolyzing O-glycosyl compounds;GO:0016798//hydrolase activity, acting on glycosyl bonds;GO:0030247//polysaccharide binding;GO:0030246//carbohydrate binding;GO:0003824//catalytic activity;GO:0016787//hydrolase activity;GO:0005488//binding;GO:0001871//pattern binding	GO:1901575//organic substance catabolic process;GO:0044264//cellular polysaccharide metabolic process;GO:0051273//beta-glucan metabolic process;GO:0009057//macromolecule catabolic process;GO:0030243//cellulose metabolic process;GO:0009987//cellular process;GO:0044262//cellular carbohydrate metabolic process;GO:0016052//carbohydrate catabolic process;GO:0005975//carbohydrate metabolic process;GO:0…
gene3471	480.333	931	43.8533	104.61	1.25426	0.000107282	0.000792085	yes	EIT80239.1	trehalose-6-phosphate synthase component TPS1	Metabolism	Carbohydrate metabolism	ko00500//Starch and sucrose metabolism	K00697	GO:0044464//cell part;GO:0005622//intracellular;GO:0044424//intracellular part;GO:0005737//cytoplasm;GO:0044444//cytoplasmic part;GO:0005623//cell	GO:0046527//glucosyltransferase activity;GO:0016740//transferase activity;GO:0035251//UDP-glucosyltransferase activity;GO:0003824//catalytic activity;GO:0016758//transferase activity, transferring hexosyl groups;GO:0008194//UDP-glycosyltransferase activity;GO:0016757//transferase activity, transferring glycosyl groups	GO:0009628//response to abiotic stimulus;GO:0051716//cellular response to stimulus;GO:0005984//disaccharide metabolic process;GO:0006950//response to stress;GO:0044699//single-organism process;GO:0009987//cellular process;GO:1901701//cellular response to oxygen-containing compound;GO:0005975//carbohydrate metabolic process;GO:1901700//response to oxygen-containing compound;GO:0044237//cellular me…
gene3773	141.667	29.6667	16.68	4.22667	-1.98053	7.09766e-08	1.06528e-06	yes	EIT79895.1	glycosidase	Metabolism	Carbohydrate metabolism	ko00500//Starch and sucrose metabolism	K01176	-	GO:0016160//amylase activity;GO:0004553//hydrolase activity, hydrolyzing O-glycosyl compounds;GO:0043167//ion binding;GO:0016787//hydrolase activity;GO:0043169//cation binding;GO:0016798//hydrolase activity, acting on glycosyl bonds;GO:0046872//metal ion binding;GO:0005488//binding;GO:0003824//catalytic activity	GO:0008152//metabolic process;GO:0044238//primary metabolic process
gene5598	6354	451.667	543.547	49.09	-3.4689	2.77183e-08	4.52592e-07	yes	EIT78233.1	endoglucanase	Metabolism	Carbohydrate metabolism	ko00500//Starch and sucrose metabolism	K01179	-	GO:0005488//binding;GO:0001871//pattern binding;GO:0004553//hydrolase activity, hydrolyzing O-glycosyl compounds;GO:0030247//polysaccharide binding;GO:0043167//ion binding;GO:0030246//carbohydrate binding;GO:0003824//catalytic activity;GO:0016798//hydrolase activity, acting on glycosyl bonds;GO:0016787//hydrolase activity	GO:0008152//metabolic process;GO:0044042//glucan metabolic process;GO:0044238//primary metabolic process;GO:0009251//glucan catabolic process;GO:0016052//carbohydrate catabolic process;GO:0005976//polysaccharide metabolic process;GO:0005975//carbohydrate metabolic process;GO:0009056//catabolic process;GO:1901575//organic substance catabolic process;GO:0009057//macromolecule catabolic process;GO:0…
gene9197	0.333333	5	0.123333	2.10333	4.09204	0.00124953	0.00664569	yes	EIT74710.1	hypothetical protein	Metabolism	Carbohydrate metabolism	ko00500//Starch and sucrose metabolism	K01210	-	GO:0005488//binding;GO:0003676//nucleic acid binding;GO:0097159//organic cyclic compound binding;GO:1901363//heterocyclic compound binding	-
gene975	578.667	975	62.45	128.333	1.03912	6.48297e-05	0.000511028	yes	EIT82712.1	exo-beta-1,3-glucanase (Exg1), putative	Metabolism	Carbohydrate metabolism	ko00500//Starch and sucrose metabolism	K01210	-	GO:0016798//hydrolase activity, acting on glycosyl bonds;GO:0004553//hydrolase activity, hydrolyzing O-glycosyl compounds;GO:0015926//glucosidase activity;GO:0043169//cation binding;GO:0016787//hydrolase activity;GO:0003824//catalytic activity;GO:0008422//beta-glucosidase activity;GO:0005488//binding;GO:0043167//ion binding	GO:0071704//organic substance metabolic process;GO:0044238//primary metabolic process;GO:0043170//macromolecule metabolic process;GO:0005975//carbohydrate metabolic process;GO:0005976//polysaccharide metabolic process;GO:0008152//metabolic process
gene4172	443	81.3333	31.96	7.25	-2.14021	2.3877e-13	8.4724e-12	yes	EIT79474.1	gamma-glutamyltransferase	Metabolism	Metabolism of other amino acids	ko00480//Glutathione metabolism;ko00460//Cyanoamino acid metabolism;ko00430//Taurine and hypotaurine metabolism	K00681	-	GO:0003824//catalytic activity;GO:0016755//transferase activity, transferring amino-acyl groups;GO:0016746//transferase activity, transferring acyl groups;GO:0016740//transferase activity	GO:0008152//metabolic process;GO:0006790//sulfur compound metabolic process;GO:0009987//cellular process;GO:0044237//cellular metabolic process
gene8955	93.3333	11.6667	6.53667	0.996667	-2.71337	1.55063e-07	2.16089e-06	yes	EIT74843.1	gamma-glutamyltransferase	Metabolism	Metabolism of other amino acids	ko00480//Glutathione metabolism;ko00460//Cyanoamino acid metabolism;ko00430//Taurine and hypotaurine metabolism	K00681	-	GO:0003824//catalytic activity;GO:0016740//transferase activity;GO:0016755//transferase activity, transferring amino-acyl groups;GO:0016746//transferase activity, transferring acyl groups	GO:0008152//metabolic process;GO:0009987//cellular process;GO:0006790//sulfur compound metabolic process;GO:0044237//cellular metabolic process
gene7912	305	725	61.9867	179.713	1.53567	6.69415e-10	1.3863e-08	yes	EIT75844.1	glutathione S-transferase	Metabolism	Metabolism of other amino acids	ko00480//Glutathione metabolism	K00799	-	GO:0016765//transferase activity, transferring alkyl or aryl (other than methyl) groups;GO:0016740//transferase activity;GO:0003824//catalytic activity	-
gene8630	0.333333	5	0.07	1.19	4.08746	0.00125301	0.00665829	yes	EIT75256.1	glutathione S-transferase	Metabolism	Metabolism of other amino acids	ko00480//Glutathione metabolism	K00799	-	GO:0016684//oxidoreductase activity, acting on peroxide as acceptor;GO:0016491//oxidoreductase activity;GO:0016765//transferase activity, transferring alkyl or aryl (other than methyl) groups;GO:0016740//transferase activity;GO:0016209//antioxidant activity;GO:0004601//peroxidase activity;GO:0003824//catalytic activity	-
gene8801	1.66667	10	0.32	2.35667	2.8806	0.00010533	0.000778644	yes	EIT75160.1	glutathione S-transferase	Metabolism	Metabolism of other amino acids	ko00480//Glutathione metabolism	K00799	-	GO:0003824//catalytic activity	-
gene8960	9	1.66667	2.20667	0.496667	-2.15152	0.0126797	0.0451134	yes	EIT75065.1	hypothetical protein	Metabolism	Metabolism of other amino acids	ko00480//Glutathione metabolism	K00799	-	GO:0003824//catalytic activity	-
gene8558	161	51.6667	22.2533	8.81667	-1.33572	5.46605e-05	0.000439317	yes	EIT74881.1	geranylgeranyl pyrophosphate synthase/Polyprenyl synthetase	Metabolism	Biosynthesis of other secondary metabolites	ko00403//Indole diterpene alkaloid biosynthesis	K18385	-	GO:0016740//transferase activity;GO:0003824//catalytic activity	GO:0044238//primary metabolic process;GO:0044710//single-organism metabolic process;GO:0044255//cellular lipid metabolic process;GO:0071704//organic substance metabolic process;GO:0008152//metabolic process;GO:0006720//isoprenoid metabolic process;GO:0009987//cellular process;GO:0006629//lipid metabolic process;GO:0044237//cellular metabolic process;GO:0044699//single-organism process;GO:0044763/…
gene9386	73.6667	12.3333	6.68667	1.38	-2.27662	2.51233e-09	4.75543e-08	yes	EIT74391.1	FAD-dependent monooxygenase	Metabolism	Biosynthesis of other secondary metabolites	ko00403//Indole diterpene alkaloid biosynthesis	K18386	-	GO:0016491//oxidoreductase activity;GO:0003824//catalytic activity	GO:0044699//single-organism process;GO:0008152//metabolic process;GO:0044710//single-organism metabolic process
gene8009	29554	2965.33	1744.52	210.953	-3.04784	2.45493e-11	6.22213e-10	yes	EIT75561.1	catalase	Metabolism	Amino acid metabolism	ko00380//Tryptophan metabolism;ko00360//Phenylalanine metabolism	K03782	GO:0044464//cell part;GO:0005623//cell;GO:0005622//intracellular;GO:0044424//intracellular part	GO:1901363//heterocyclic compound binding;GO:0043167//ion binding;GO:0003824//catalytic activity;GO:0016684//oxidoreductase activity, acting on peroxide as acceptor;GO:0016209//antioxidant activity;GO:0046906//tetrapyrrole binding;GO:0097159//organic cyclic compound binding;GO:0016491//oxidoreductase activity;GO:0004601//peroxidase activity;GO:0005488//binding;GO:0043169//cation binding	GO:0044699//single-organism process;GO:0044710//single-organism metabolic process;GO:0008152//metabolic process;GO:0072593//reactive oxygen species metabolic process;GO:0006950//response to stress;GO:0009987//cellular process;GO:0042743//hydrogen peroxide metabolic process;GO:0044237//cellular metabolic process;GO:0050896//response to stimulus
gene6436	901.333	362.333	80.09	38.93	-1.04074	0.000119682	0.0008696	yes	EIT77257.1	indoleamine 2,3-dioxygenase family protein	Metabolism	Amino acid metabolism	ko00380//Tryptophan metabolism	K00463	-	GO:0097159//organic cyclic compound binding;GO:0046906//tetrapyrrole binding;GO:0003824//catalytic activity;GO:1901363//heterocyclic compound binding;GO:0005488//binding;GO:0016491//oxidoreductase activity	GO:0008152//metabolic process;GO:0044710//single-organism metabolic process;GO:0044699//single-organism process
gene1364	969.667	188	58.92	14.0567	-2.0675	2.62616e-13	9.23584e-12	yes	EIT82274.1	phenylalanine and histidine ammonia-lyase	Metabolism	Amino acid metabolism	ko00360//Phenylalanine metabolism	K10775	GO:0044464//cell part;GO:0044424//intracellular part;GO:0005622//intracellular;GO:0005623//cell	GO:0016829//lyase activity;GO:0016840//carbon-nitrogen lyase activity;GO:0016841//ammonia-lyase activity;GO:0003824//catalytic activity	GO:0009058//biosynthetic process;GO:0006725//cellular aromatic compound metabolic process;GO:0044763//single-organism cellular process;GO:1901605//alpha-amino acid metabolic process;GO:0071704//organic substance metabolic process;GO:0043436//oxoacid metabolic process;GO:0006520//cellular amino acid metabolic process;GO:0009698//phenylpropanoid metabolic process;GO:0019752//carboxylic acid metabol…
gene1925	1371	382.333	82.6633	28.8267	-1.51984	1.21474e-07	1.73762e-06	yes	EIT81691.1	phenylalanine and histidine ammonia-lyase	Metabolism	Amino acid metabolism	ko00360//Phenylalanine metabolism	K10775	GO:0044464//cell part;GO:0005623//cell;GO:0044424//intracellular part;GO:0005622//intracellular	GO:0016829//lyase activity;GO:0043169//cation binding;GO:0016491//oxidoreductase activity;GO:0046914//transition metal ion binding;GO:0043167//ion binding;GO:0003824//catalytic activity;GO:0016840//carbon-nitrogen lyase activity;GO:0046872//metal ion binding;GO:0046906//tetrapyrrole binding;GO:0097159//organic cyclic compound binding;GO:1901363//heterocyclic compound binding;GO:0005488//binding	GO:0044281//small molecule metabolic process;GO:0006725//cellular aromatic compound metabolic process;GO:0009072//aromatic amino acid family metabolic process;GO:1901576//organic substance biosynthetic process;GO:1902221//erythrose 4-phosphate/phosphoenolpyruvate family amino acid metabolic process;GO:0044238//primary metabolic process;GO:0009058//biosynthetic process;GO:1901362//organic cyclic c…
gene186	192	70	20.2367	9.14667	-1.14565	0.000495048	0.00300083	yes	EIT83447.1	tyrosinase	Metabolism	Metabolism of cofactors and vitamins;Amino acid metabolism	ko00350//Tyrosine metabolism;ko00740//Riboflavin metabolism	K00505	-	GO:0016682//oxidoreductase activity, acting on diphenols and related substances as donors, oxygen as acceptor;GO:0005488//binding;GO:0003824//catalytic activity;GO:0043167//ion binding;GO:0016491//oxidoreductase activity;GO:0016679//oxidoreductase activity, acting on diphenols and related substances as donors;GO:0043169//cation binding	GO:0044699//single-organism process;GO:0044710//single-organism metabolic process;GO:0008152//metabolic process
gene4867	283.333	28	31.08	3.89667	-2.99567	7.77994e-10	1.59449e-08	yes	EIT78860.1	hypothetical protein	Metabolism	Metabolism of cofactors and vitamins;Amino acid metabolism	ko00350//Tyrosine metabolism;ko00740//Riboflavin metabolism	K00505	-	GO:0043167//ion binding;GO:0016716//oxidoreductase activity, acting on paired donors, with incorporation or reduction of molecular oxygen, another compound as one donor, and incorporation of one atom of oxygen;GO:0043169//cation binding;GO:0004497//monooxygenase activity;GO:0016491//oxidoreductase activity;GO:0016705//oxidoreductase activity, acting on paired donors, with incorporation or reducti…	GO:0008152//metabolic process;GO:0044710//single-organism metabolic process;GO:0044699//single-organism process
gene6780	0.333333	11.6667	0.0433333	1.99667	5.52597	5.14402e-06	5.28953e-05	yes	EIT77043.1	hypothetical protein	Metabolism	Metabolism of cofactors and vitamins;Amino acid metabolism	ko00350//Tyrosine metabolism;ko00740//Riboflavin metabolism	K00505	-	GO:0005488//binding;GO:0003824//catalytic activity;GO:0043169//cation binding;GO:0043167//ion binding	GO:0008152//metabolic process;GO:0044710//single-organism metabolic process;GO:0044699//single-organism process
gene7495	11.6667	3	0.93	0.3	-1.63227	0.0105616	0.0388932	yes	EIT76308.1	Tyrosinase	Metabolism	Metabolism of cofactors and vitamins;Amino acid metabolism	ko00350//Tyrosine metabolism;ko00740//Riboflavin metabolism	K00505	-	GO:0005488//binding;GO:0016716//oxidoreductase activity, acting on paired donors, with incorporation or reduction of molecular oxygen, another compound as one donor, and incorporation of one atom of oxygen;GO:0043167//ion binding;GO:0016491//oxidoreductase activity;GO:0043169//cation binding;GO:0016705//oxidoreductase activity, acting on paired donors, with incorporation or reduction of molecular…	GO:0042440//pigment metabolic process;GO:1901615//organic hydroxy compound metabolic process;GO:0006725//cellular aromatic compound metabolic process;GO:0071704//organic substance metabolic process;GO:0044237//cellular metabolic process;GO:0009987//cellular process;GO:0019748//secondary metabolic process;GO:0044763//single-organism cellular process;GO:1901360//organic cyclic compound metabolic pr…
gene412	472.667	103.667	39.5167	10.7767	-1.87455	5.02184e-07	6.39129e-06	yes	EIT83197.1	fumarate reductase, flavoprotein subunit	Metabolism	Amino acid metabolism	ko00350//Tyrosine metabolism;ko00380//Tryptophan metabolism;ko00360//Phenylalanine metabolism;ko00340//Histidine metabolism	K01593	-	GO:0016829//lyase activity;GO:0016491//oxidoreductase activity;GO:0003824//catalytic activity;GO:0016627//oxidoreductase activity, acting on the CH-CH group of donors	GO:0043436//oxoacid metabolic process;GO:0019752//carboxylic acid metabolic process;GO:0044699//single-organism process;GO:0009987//cellular process;GO:0044237//cellular metabolic process;GO:0044763//single-organism cellular process;GO:0008152//metabolic process;GO:0044710//single-organism metabolic process;GO:0044281//small molecule metabolic process;GO:0071704//organic substance metabolic proce…
gene9205	9.33333	20	1.11667	2.9	1.37685	0.00570462	0.0236439	yes	EIT74634.1	sugar phosphate isomerase	Metabolism	Metabolism of cofactors and vitamins;Amino acid metabolism	ko00350//Tyrosine metabolism;ko00360//Phenylalanine metabolism;ko00130//Ubiquinone and other terpenoid-quinone biosynthesis	K00457	-	GO:0016491//oxidoreductase activity;GO:0003824//catalytic activity	GO:1901615//organic hydroxy compound metabolic process;GO:0009987//cellular process;GO:0044763//single-organism cellular process;GO:0044237//cellular metabolic process;GO:0044710//single-organism metabolic process;GO:1901360//organic cyclic compound metabolic process;GO:0006082//organic acid metabolic process;GO:0019752//carboxylic acid metabolic process;GO:0044699//single-organism process;GO:004…
gene10012	217	71.3333	22.57	9.25333	-1.28636	7.38038e-05	0.000571163	yes	EIT73836.1	alcohol dehydrogenase, class V	Metabolism	Amino acid metabolism;Global and Overview;Carbohydrate metabolism;Lipid metabolism	ko00350//Tyrosine metabolism;ko00010//Glycolysis / Gluconeogenesis;ko01220//Degradation of aromatic compounds;ko00071//Fatty acid degradation	K13953	-	GO:0016491//oxidoreductase activity;GO:0005488//binding;GO:0003824//catalytic activity;GO:0046872//metal ion binding;GO:0016614//oxidoreductase activity, acting on CH-OH group of donors;GO:0043167//ion binding;GO:0016616//oxidoreductase activity, acting on the CH-OH group of donors, NAD or NADP as acceptor;GO:0043169//cation binding;GO:0046914//transition metal ion binding;GO:0036094//small molec…	GO:0044710//single-organism metabolic process;GO:0044281//small molecule metabolic process;GO:0044699//single-organism process;GO:0008152//metabolic process
gene11305	34426.7	7384	4314.6	1128.44	-1.93489	2.20061e-13	7.8791e-12	yes	EIT72698.1	alcohol dehydrogenase, class V	Metabolism	Amino acid metabolism;Global and Overview;Carbohydrate metabolism;Lipid metabolism	ko00350//Tyrosine metabolism;ko00010//Glycolysis / Gluconeogenesis;ko01220//Degradation of aromatic compounds;ko00071//Fatty acid degradation	K13953	GO:0005622//intracellular;GO:0044464//cell part;GO:0044424//intracellular part;GO:0005623//cell	GO:0036094//small molecule binding;GO:0043167//ion binding;GO:0003824//catalytic activity;GO:0016616//oxidoreductase activity, acting on the CH-OH group of donors, NAD or NADP as acceptor;GO:0005488//binding;GO:0046872//metal ion binding;GO:0016614//oxidoreductase activity, acting on CH-OH group of donors;GO:0046914//transition metal ion binding;GO:0016491//oxidoreductase activity;GO:0043169//cat…	GO:0019752//carboxylic acid metabolic process;GO:0006067//ethanol metabolic process;GO:0034308//primary alcohol metabolic process;GO:0044699//single-organism process;GO:0008152//metabolic process;GO:1901576//organic substance biosynthetic process;GO:0044237//cellular metabolic process;GO:0044711//single-organism biosynthetic process;GO:0044283//small molecule biosynthetic process;GO:0006566//thre…
gene2083	46.6667	93.6667	5.50333	13.6733	1.31299	9.86595e-05	0.000733896	yes	EIT81575.1	alcohol dehydrogenase, class V	Metabolism	Amino acid metabolism;Global and Overview;Carbohydrate metabolism;Lipid metabolism	ko00350//Tyrosine metabolism;ko00010//Glycolysis / Gluconeogenesis;ko01220//Degradation of aromatic compounds;ko00071//Fatty acid degradation	K13953	-	GO:0016491//oxidoreductase activity;GO:0005488//binding;GO:0016614//oxidoreductase activity, acting on CH-OH group of donors;GO:0046872//metal ion binding;GO:0046914//transition metal ion binding;GO:0003824//catalytic activity;GO:0036094//small molecule binding;GO:0043167//ion binding;GO:0043169//cation binding;GO:0016616//oxidoreductase activity, acting on the CH-OH group of donors, NAD or NADP …	GO:0008152//metabolic process;GO:0044699//single-organism process;GO:0044710//single-organism metabolic process
gene591	1849.33	529	219.767	77.37	-1.50613	9.62609e-10	1.93941e-08	yes	EIT83079.1	alcohol dehydrogenase, class V	Metabolism	Amino acid metabolism;Global and Overview;Carbohydrate metabolism;Lipid metabolism	ko00350//Tyrosine metabolism;ko00010//Glycolysis / Gluconeogenesis;ko01220//Degradation of aromatic compounds;ko00071//Fatty acid degradation	K13953	-	GO:0003824//catalytic activity;GO:0005488//binding;GO:0046872//metal ion binding;GO:0043169//cation binding;GO:0043167//ion binding;GO:0046914//transition metal ion binding	GO:0044699//single-organism process;GO:0044710//single-organism metabolic process;GO:0008152//metabolic process
gene9420	23	5	2.71333	0.723333	-1.90733	0.000716008	0.00415788	yes	EIT74351.1	Zn-dependent alcohol dehydrogenase	Metabolism	Amino acid metabolism;Global and Overview;Carbohydrate metabolism;Lipid metabolism	ko00350//Tyrosine metabolism;ko00010//Glycolysis / Gluconeogenesis;ko01220//Degradation of aromatic compounds;ko00071//Fatty acid degradation	K13953	-	GO:0003824//catalytic activity;GO:0005488//binding;GO:0046872//metal ion binding;GO:0046914//transition metal ion binding;GO:0043169//cation binding;GO:0043167//ion binding	GO:0008152//metabolic process;GO:0044710//single-organism metabolic process;GO:0044699//single-organism process
gene1669	5	160	0.29	11.6533	5.32855	4.09623e-36	6.01135e-34	yes	EIT81994.1	hypothetical protein	Metabolism	Amino acid metabolism	ko00350//Tyrosine metabolism	K00545	-	GO:0003824//catalytic activity;GO:0008168//methyltransferase activity;GO:0008171//O-methyltransferase activity;GO:0016741//transferase activity, transferring one-carbon groups;GO:0016740//transferase activity	GO:0008152//metabolic process
gene2551	41	89	9.83	25.7533	1.3895	0.000142411	0.00101733	yes	EIT81132.1	O-methyltransferase	Metabolism	Amino acid metabolism	ko00350//Tyrosine metabolism	K00545	-	GO:0016740//transferase activity;GO:0003824//catalytic activity;GO:0008171//O-methyltransferase activity;GO:0008168//methyltransferase activity;GO:0016741//transferase activity, transferring one-carbon groups	GO:0008152//metabolic process
gene3053	69.6667	131	12.6467	29.0567	1.20011	7.34786e-05	0.000569759	yes	EIT80735.1	O-methyltransferase	Metabolism	Amino acid metabolism	ko00350//Tyrosine metabolism	K00545	-	GO:0016740//transferase activity;GO:0016741//transferase activity, transferring one-carbon groups;GO:0008168//methyltransferase activity;GO:0003824//catalytic activity;GO:0008171//O-methyltransferase activity	GO:0008152//metabolic process
gene8274	121	10.6667	22.3933	2.45667	-3.1883	1.45334e-09	2.84611e-08	yes	EIT75593.1	2,4-dihydroxyhept-2-ene-1,7-dioic acid aldolase	Metabolism	Amino acid metabolism	ko00350//Tyrosine metabolism	K02510	-	GO:0016829//lyase activity;GO:0003824//catalytic activity	GO:0008152//metabolic process;GO:0009987//cellular process;GO:0044237//cellular metabolic process
gene9051	79	175.333	9.50667	25.81	1.44092	1.70615e-05	0.00015661	yes	EIT74809.1	fumarylacetoacetase	Metabolism	Amino acid metabolism	ko00350//Tyrosine metabolism	K01555	-	GO:0016822//hydrolase activity, acting on acid carbon-carbon bonds;GO:0016787//hydrolase activity;GO:0003824//catalytic activity;GO:0016823//hydrolase activity, acting on acid carbon-carbon bonds, in ketonic substances	GO:0008152//metabolic process;GO:0044237//cellular metabolic process;GO:0006082//organic acid metabolic process;GO:0044281//small molecule metabolic process;GO:0006520//cellular amino acid metabolic process;GO:0043436//oxoacid metabolic process;GO:0044238//primary metabolic process;GO:0019752//carboxylic acid metabolic process;GO:0071704//organic substance metabolic process;GO:1901564//organonitr…
gene8321	555.667	143.667	45.4467	14.4267	-1.65544	3.22073e-11	8.07696e-10	yes	EIT75710.1	amine oxidase	Metabolism	Amino acid metabolism;Metabolism of other amino acids	ko00330//Arginine and proline metabolism;ko00410//beta-Alanine metabolism	K13366	-	GO:0003824//catalytic activity;GO:0016645//oxidoreductase activity, acting on the CH-NH group of donors;GO:0016491//oxidoreductase activity;GO:0016647//oxidoreductase activity, acting on the CH-NH group of donors, oxygen as acceptor	GO:0044710//single-organism metabolic process;GO:0008152//metabolic process;GO:0044699//single-organism process
gene1703	103.667	37.6667	8.39667	3.66667	-1.19535	0.00395305	0.0172711	yes	EIT81944.1	alpha-glucosidase	Metabolism	Amino acid metabolism	ko00330//Arginine and proline metabolism;ko00380//Tryptophan metabolism;ko00360//Phenylalanine metabolism	K01426	-	GO:0016810//hydrolase activity, acting on carbon-nitrogen (but not peptide) bonds;GO:0016874//ligase activity;GO:0003824//catalytic activity;GO:0016787//hydrolase activity;GO:0016811//hydrolase activity, acting on carbon-nitrogen (but not peptide) bonds, in linear amides;GO:0016879//ligase activity, forming carbon-nitrogen bonds	-
gene638	22.3333	76.3333	1.82667	7.69333	2.0744	1.88685e-08	3.14571e-07	yes	EIT83018.1	hypothetical protein	Metabolism	Amino acid metabolism	ko00330//Arginine and proline metabolism;ko00380//Tryptophan metabolism;ko00360//Phenylalanine metabolism	K01426	GO:0043227//membrane-bounded organelle;GO:0043231//intracellular membrane-bounded organelle;GO:0043229//intracellular organelle;GO:0005623//cell;GO:0043226//organelle;GO:0044464//cell part;GO:0044424//intracellular part;GO:0005622//intracellular	GO:0046872//metal ion binding;GO:0043167//ion binding;GO:0003676//nucleic acid binding;GO:1901363//heterocyclic compound binding;GO:0046914//transition metal ion binding;GO:0005488//binding;GO:0043169//cation binding;GO:0097159//organic cyclic compound binding	GO:0032774//RNA biosynthetic process;GO:0006807//nitrogen compound metabolic process;GO:0010467//gene expression;GO:1901576//organic substance biosynthetic process;GO:0009987//cellular process;GO:0008152//metabolic process;GO:0043170//macromolecule metabolic process;GO:0006351//transcription, DNA-templated;GO:0009059//macromolecule biosynthetic process;GO:0044238//primary metabolic process;GO:004…
gene4102	36	89	2.87333	8.75667	1.60766	2.28173e-06	2.53249e-05	yes	EIT79674.1	delta-1-pyrroline-5-carboxylate dehydrogenase	Metabolism	Amino acid metabolism	ko00330//Arginine and proline metabolism;ko00250//Alanine, aspartate and glutamate metabolism	K00294	-	GO:0016646//oxidoreductase activity, acting on the CH-NH group of donors, NAD or NADP as acceptor;GO:0016491//oxidoreductase activity;GO:0003824//catalytic activity;GO:0016903//oxidoreductase activity, acting on the aldehyde or oxo group of donors;GO:0016645//oxidoreductase activity, acting on the CH-NH group of donors	GO:0044281//small molecule metabolic process;GO:1901605//alpha-amino acid metabolic process;GO:0006520//cellular amino acid metabolic process;GO:0071704//organic substance metabolic process;GO:0019752//carboxylic acid metabolic process;GO:0044238//primary metabolic process;GO:1901564//organonitrogen compound metabolic process;GO:0044699//single-organism process;GO:0009987//cellular process;GO:000…
gene6466	25.6667	46	3.40333	7.42	1.12447	0.00305762	0.0139363	yes	EIT77375.1	isopenicillin N synthase	Metabolism	Biosynthesis of other secondary metabolites	ko00311//Penicillin and cephalosporin biosynthesis	K04126	-	GO:0005488//binding;GO:0043169//cation binding;GO:0046993//oxidoreductase activity, acting on X-H and Y-H to form an X-Y bond, with oxygen as acceptor;GO:0019842//vitamin binding;GO:0016705//oxidoreductase activity, acting on paired donors, with incorporation or reduction of molecular oxygen;GO:0046914//transition metal ion binding;GO:0003824//catalytic activity;GO:0036094//small molecule binding…	GO:0072338//cellular lactam metabolic process;GO:0043603//cellular amide metabolic process;GO:1901576//organic substance biosynthetic process;GO:0043604//amide biosynthetic process;GO:0044699//single-organism process;GO:0044710//single-organism metabolic process;GO:0008152//metabolic process;GO:0030653//beta-lactam antibiotic metabolic process;GO:1901564//organonitrogen compound metabolic process…
gene470	257.333	496	22.26	52.5833	1.24015	9.522e-08	1.39223e-06	yes	EIT83160.1	putative protein methyltransferase involved in meiosis and transcriptional silencing	Metabolism	Amino acid metabolism	ko00310//Lysine degradation	K11427	GO:0043227//membrane-bounded organelle;GO:0043231//intracellular membrane-bounded organelle;GO:0005622//intracellular;GO:0044464//cell part;GO:0043229//intracellular organelle;GO:0044424//intracellular part;GO:0043226//organelle;GO:0005623//cell	GO:0016279//protein-lysine N-methyltransferase activity;GO:0016741//transferase activity, transferring one-carbon groups;GO:0008170//N-methyltransferase activity;GO:0016278//lysine N-methyltransferase activity;GO:0008757//S-adenosylmethionine-dependent methyltransferase activity;GO:0016740//transferase activity;GO:0008276//protein methyltransferase activity;GO:0003824//catalytic activity;GO:00081…	GO:0043933//macromolecular complex subunit organization;GO:0051276//chromosome organization;GO:0044260//cellular macromolecule metabolic process;GO:0008213//protein alkylation;GO:0044699//single-organism process;GO:0043412//macromolecule modification;GO:1901576//organic substance biosynthetic process;GO:0006464//cellular protein modification process;GO:0009987//cellular process;GO:0046483//hetero…
gene6548	123.667	21	11.63	2.41333	-2.26875	2.59102e-07	3.48805e-06	yes	EIT77244.1	lysine 2,3-aminomutase	Metabolism	Amino acid metabolism	ko00310//Lysine degradation	K01843	-	-	-
gene9177	44	79	4.37667	9.66	1.14219	0.000315494	0.00202937	yes	EIT74679.1	proteins containing SET domain protein	Metabolism	Amino acid metabolism	ko00310//Lysine degradation	K11419	GO:0044424//intracellular part;GO:0044464//cell part;GO:0043229//intracellular organelle;GO:0005623//cell;GO:0043226//organelle;GO:0043227//membrane-bounded organelle;GO:0043231//intracellular membrane-bounded organelle;GO:0043228//non-membrane-bounded organelle;GO:0043232//intracellular non-membrane-bounded organelle;GO:0005622//intracellular	GO:0016278//lysine N-methyltransferase activity;GO:0016279//protein-lysine N-methyltransferase activity;GO:0003824//catalytic activity;GO:0008168//methyltransferase activity;GO:0043169//cation binding;GO:0043167//ion binding;GO:0046914//transition metal ion binding;GO:0008757//S-adenosylmethionine-dependent methyltransferase activity;GO:0016740//transferase activity;GO:0008276//protein methyltran…	GO:0051276//chromosome organization;GO:0043170//macromolecule metabolic process;GO:0043412//macromolecule modification;GO:0019538//protein metabolic process;GO:0034968//histone lysine methylation;GO:0044763//single-organism cellular process;GO:0016568//chromatin modification;GO:0009987//cellular process;GO:0044267//cellular protein metabolic process;GO:0016571//histone methylation;GO:0044237//cel…
gene8023	0	96.3333	0.001	17.25	14.0743	9.78081e-30	1.09683e-27	yes	EIT75818.1	3-hydroxyisobutyrate dehydrogenase	Metabolism	Amino acid metabolism	ko00280//Valine, leucine and isoleucine degradation	K00020	-	GO:0005488//binding;GO:0016616//oxidoreductase activity, acting on the CH-OH group of donors, NAD or NADP as acceptor;GO:0003824//catalytic activity;GO:0016614//oxidoreductase activity, acting on CH-OH group of donors;GO:0016491//oxidoreductase activity	GO:1901564//organonitrogen compound metabolic process;GO:0044712//single-organism catabolic process;GO:0005996//monosaccharide metabolic process;GO:1901575//organic substance catabolic process;GO:0044710//single-organism metabolic process;GO:0006807//nitrogen compound metabolic process;GO:0019320//hexose catabolic process;GO:0006007//glucose catabolic process;GO:0071704//organic substance metabol…
gene8962	3	0	0.95	0.001	-9.89178	0.0143047	0.0495887	yes	EIT75069.1	hypothetical protein	Metabolism	Amino acid metabolism	ko00280//Valine, leucine and isoleucine degradation	K18660	-	GO:0003824//catalytic activity	-
gene8963	15.6667	0	1.92	0.001	-10.9069	9.38995e-09	1.62001e-07	yes	EIT75042.1	hypothetical protein	Metabolism	Amino acid metabolism	ko00280//Valine, leucine and isoleucine degradation	K18660	-	GO:0003824//catalytic activity	-
gene9294	15.3333	247.333	1.16	22.9867	4.3086	1.96217e-27	1.99353e-25	yes	EIT74565.1	gamma-glutamylcysteine synthetase	Metabolism	Amino acid metabolism;Metabolism of other amino acids	ko00270//Cysteine and methionine metabolism;ko00480//Glutathione metabolism	K11204	-	GO:0016879//ligase activity, forming carbon-nitrogen bonds;GO:0016881//acid-amino acid ligase activity;GO:0016874//ligase activity;GO:0003824//catalytic activity	GO:0006749//glutathione metabolic process;GO:0006790//sulfur compound metabolic process;GO:0006807//nitrogen compound metabolic process;GO:0008152//metabolic process;GO:0009987//cellular process;GO:1901564//organonitrogen compound metabolic process;GO:0044237//cellular metabolic process;GO:0006518//peptide metabolic process;GO:0006575//cellular modified amino acid metabolic process;GO:0071704//or…
gene3121	1063.33	220.667	150.603	38.9733	-1.95019	9.57646e-10	1.93269e-08	yes	EIT80560.1	1-aminocyclopropane-1-carboxylate deaminase	Metabolism	Amino acid metabolism	ko00270//Cysteine and methionine metabolism	K01505	-	GO:0043168//anion binding;GO:0016810//hydrolase activity, acting on carbon-nitrogen (but not peptide) bonds;GO:0016787//hydrolase activity;GO:0043167//ion binding;GO:0003824//catalytic activity;GO:0005488//binding	GO:0008152//metabolic process;GO:0009308//amine metabolic process;GO:0006807//nitrogen compound metabolic process;GO:0071704//organic substance metabolic process;GO:1901564//organonitrogen compound metabolic process
gene4042	686.667	248.333	43.54	19.3667	-1.16877	4.66426e-05	0.000382901	yes	EIT79687.1	copper amine oxidase	Metabolism	Amino acid metabolism;Metabolism of other amino acids	ko00260//Glycine, serine and threonine metabolism;ko00350//Tyrosine metabolism;ko00360//Phenylalanine metabolism;ko00410//beta-Alanine metabolism	K00276	-	GO:0043167//ion binding;GO:0003824//catalytic activity;GO:0016638//oxidoreductase activity, acting on the CH-NH2 group of donors;GO:0046914//transition metal ion binding;GO:0048037//cofactor binding;GO:0046872//metal ion binding;GO:0005488//binding;GO:0043169//cation binding;GO:0016491//oxidoreductase activity;GO:0016641//oxidoreductase activity, acting on the CH-NH2 group of donors, oxygen as ac…	GO:0044710//single-organism metabolic process;GO:0044699//single-organism process;GO:0006807//nitrogen compound metabolic process;GO:0071704//organic substance metabolic process;GO:1901564//organonitrogen compound metabolic process;GO:0008152//metabolic process
gene9505	79.3333	139.667	4.32	9.28333	1.10361	0.000455909	0.00278918	yes	EIT74469.1	copper amine oxidase	Metabolism	Amino acid metabolism;Metabolism of other amino acids	ko00260//Glycine, serine and threonine metabolism;ko00350//Tyrosine metabolism;ko00360//Phenylalanine metabolism;ko00410//beta-Alanine metabolism	K00276	-	GO:0005488//binding;GO:0046914//transition metal ion binding;GO:0016641//oxidoreductase activity, acting on the CH-NH2 group of donors, oxygen as acceptor;GO:0016491//oxidoreductase activity;GO:0043167//ion binding;GO:0003824//catalytic activity;GO:0048037//cofactor binding;GO:0046872//metal ion binding;GO:0043169//cation binding;GO:0016638//oxidoreductase activity, acting on the CH-NH2 group of …	GO:0043170//macromolecule metabolic process;GO:0044267//cellular protein metabolic process;GO:0036211//protein modification process;GO:0008152//metabolic process;GO:0006464//cellular protein modification process;GO:0055114//oxidation-reduction process;GO:0071704//organic substance metabolic process;GO:0044260//cellular macromolecule metabolic process;GO:0018158//protein oxidation;GO:0044238//prim…
gene97	457.667	106.333	25.1233	7.19333	-1.8043	2.05809e-10	4.6599e-09	yes	EIT83572.1	copper amine oxidase	Metabolism	Amino acid metabolism;Metabolism of other amino acids	ko00260//Glycine, serine and threonine metabolism;ko00350//Tyrosine metabolism;ko00360//Phenylalanine metabolism;ko00410//beta-Alanine metabolism	K00276	-	GO:0046872//metal ion binding;GO:0003824//catalytic activity;GO:0005488//binding;GO:0016638//oxidoreductase activity, acting on the CH-NH2 group of donors;GO:0016491//oxidoreductase activity;GO:0046914//transition metal ion binding;GO:0016641//oxidoreductase activity, acting on the CH-NH2 group of donors, oxygen as acceptor;GO:0048037//cofactor binding;GO:0043169//cation binding;GO:0043167//ion b…	GO:1901564//organonitrogen compound metabolic process;GO:0044710//single-organism metabolic process;GO:0044699//single-organism process;GO:0006807//nitrogen compound metabolic process;GO:0008152//metabolic process;GO:0071704//organic substance metabolic process
gene10226	73.3333	145.667	6.7	16.32	1.28441	1.67522e-05	0.000154367	yes	EIT73736.1	amine oxidase	Metabolism	Amino acid metabolism	ko00260//Glycine, serine and threonine metabolism;ko00350//Tyrosine metabolism;ko00330//Arginine and proline metabolism;ko00380//Tryptophan metabolism;ko00360//Phenylalanine metabolism;ko00340//Histidine metabolism	K00274	-	GO:0003824//catalytic activity	GO:0044710//single-organism metabolic process;GO:0044699//single-organism process;GO:0008152//metabolic process
gene5288	10	22.3333	1.32667	3.59	1.43618	0.00301101	0.0137608	yes	EIT78428.1	monoamine oxidase	Metabolism	Amino acid metabolism	ko00260//Glycine, serine and threonine metabolism;ko00350//Tyrosine metabolism;ko00330//Arginine and proline metabolism;ko00380//Tryptophan metabolism;ko00360//Phenylalanine metabolism;ko00340//Histidine metabolism	K00274	-	GO:0003824//catalytic activity	GO:0044710//single-organism metabolic process;GO:0044699//single-organism process;GO:0008152//metabolic process
gene3250	43.3333	8.33333	2.94667	0.713333	-2.04644	0.000119407	0.000868131	yes	EIT80575.1	choline dehydrogenase	Metabolism	Amino acid metabolism	ko00260//Glycine, serine and threonine metabolism	K00108	-	GO:0097159//organic cyclic compound binding;GO:1901363//heterocyclic compound binding;GO:1901265//nucleoside phosphate binding;GO:0016614//oxidoreductase activity, acting on CH-OH group of donors;GO:0005488//binding;GO:0000166//nucleotide binding;GO:0016491//oxidoreductase activity;GO:0036094//small molecule binding;GO:0003824//catalytic activity	GO:0044281//small molecule metabolic process;GO:0044699//single-organism process;GO:0008152//metabolic process;GO:0044710//single-organism metabolic process
gene3961	382.333	108	26.51	9.14667	-1.53522	1.66586e-09	3.23036e-08	yes	EIT79742.1	choline dehydrogenase	Metabolism	Amino acid metabolism	ko00260//Glycine, serine and threonine metabolism	K00108	-	GO:0097159//organic cyclic compound binding;GO:0003824//catalytic activity;GO:0016614//oxidoreductase activity, acting on CH-OH group of donors;GO:1901265//nucleoside phosphate binding;GO:0016491//oxidoreductase activity;GO:0005488//binding;GO:0000166//nucleotide binding;GO:0036094//small molecule binding;GO:1901363//heterocyclic compound binding	GO:0044699//single-organism process;GO:0044710//single-organism metabolic process;GO:0008152//metabolic process;GO:0044281//small molecule metabolic process
gene487	40.3333	6.66667	2.6	0.553333	-2.23229	0.00340162	0.0152012	yes	EIT83151.1	choline dehydrogenase	Metabolism	Amino acid metabolism	ko00260//Glycine, serine and threonine metabolism	K00108	-	GO:0036094//small molecule binding;GO:0000166//nucleotide binding;GO:1901265//nucleoside phosphate binding;GO:0003824//catalytic activity;GO:0005488//binding;GO:1901363//heterocyclic compound binding;GO:0097159//organic cyclic compound binding;GO:0016614//oxidoreductase activity, acting on CH-OH group of donors;GO:0016491//oxidoreductase activity	GO:0008152//metabolic process;GO:0044699//single-organism process;GO:0044281//small molecule metabolic process;GO:0044710//single-organism metabolic process
gene10164	3	0	0.92	0.001	-9.84549	0.0129268	0.0458061	yes	EIT73814.1	O-methyltransferase	Metabolism	Biosynthesis of other secondary metabolites	ko00254//Aflatoxin biosynthesis	K17650	-	GO:0016740//transferase activity;GO:0008168//methyltransferase activity;GO:0016741//transferase activity, transferring one-carbon groups;GO:0003824//catalytic activity	GO:0008152//metabolic process
gene5259	502	92.3333	88.4767	19.88	-2.15398	5.79375e-15	2.39966e-13	yes	EIT78481.1	putative short chain-type dehydrogenase	Metabolism	Biosynthesis of other secondary metabolites	ko00254//Aflatoxin biosynthesis	K17644	-	GO:0003824//catalytic activity	GO:0044699//single-organism process;GO:0044710//single-organism metabolic process;GO:0008152//metabolic process
gene6968	8.33333	21.3333	1.46667	4.55333	1.63438	0.000495988	0.003005	yes	EIT76760.1	hypothetical protein	Metabolism	Biosynthesis of other secondary metabolites	ko00254//Aflatoxin biosynthesis	K17649	-	GO:0016741//transferase activity, transferring one-carbon groups;GO:0003824//catalytic activity;GO:0008168//methyltransferase activity;GO:0016740//transferase activity	GO:0008152//metabolic process
gene1342	130	1484.33	11.18	155.7	3.79978	5.71973e-43	1.23619e-40	yes	EIT82298.1	glutamate decarboxylase/sphingosine phosphate lyase	Metabolism	Amino acid metabolism;Carbohydrate metabolism;Metabolism of other amino acids	ko00250//Alanine, aspartate and glutamate metabolism;ko00650//Butanoate metabolism;ko00410//beta-Alanine metabolism;ko00430//Taurine and hypotaurine metabolism	K01580	-	GO:0016831//carboxy-lyase activity;GO:0003824//catalytic activity;GO:0043167//ion binding;GO:0005488//binding;GO:0016830//carbon-carbon lyase activity;GO:0016829//lyase activity;GO:0043168//anion binding	GO:1901605//alpha-amino acid metabolic process;GO:0006807//nitrogen compound metabolic process;GO:0044238//primary metabolic process;GO:1901564//organonitrogen compound metabolic process;GO:0043436//oxoacid metabolic process;GO:0006082//organic acid metabolic process;GO:0071704//organic substance metabolic process;GO:0044763//single-organism cellular process;GO:0044237//cellular metabolic process…
gene6993	92.3333	244.667	7.03667	22.9367	1.70469	1.37277e-09	2.69276e-08	yes	EIT76712.1	glutamate decarboxylase	Metabolism	Amino acid metabolism;Carbohydrate metabolism;Metabolism of other amino acids	ko00250//Alanine, aspartate and glutamate metabolism;ko00650//Butanoate metabolism;ko00410//beta-Alanine metabolism;ko00430//Taurine and hypotaurine metabolism	K01580	-	GO:0016831//carboxy-lyase activity;GO:0043167//ion binding;GO:0016830//carbon-carbon lyase activity;GO:0043168//anion binding;GO:0016829//lyase activity;GO:0005488//binding;GO:0003824//catalytic activity	GO:0044699//single-organism process;GO:0044710//single-organism metabolic process;GO:0006082//organic acid metabolic process;GO:0071704//organic substance metabolic process;GO:0044281//small molecule metabolic process;GO:0043436//oxoacid metabolic process;GO:0044237//cellular metabolic process;GO:0009987//cellular process;GO:0008152//metabolic process;GO:0044763//single-organism cellular process
gene11545	537.667	175	46.17	18.7233	-1.30212	1.18266e-05	0.000113465	yes	EIT72356.1	aldehyde dehydrogenase	Metabolism	Amino acid metabolism;Carbohydrate metabolism	ko00250//Alanine, aspartate and glutamate metabolism;ko00650//Butanoate metabolism	K00139	-	GO:0016620//oxidoreductase activity, acting on the aldehyde or oxo group of donors, NAD or NADP as acceptor;GO:0003824//catalytic activity;GO:0016903//oxidoreductase activity, acting on the aldehyde or oxo group of donors;GO:0016491//oxidoreductase activity	GO:0009987//cellular process;GO:0044237//cellular metabolic process;GO:0043436//oxoacid metabolic process;GO:0008152//metabolic process;GO:0006105//succinate metabolic process;GO:0044281//small molecule metabolic process;GO:0071704//organic substance metabolic process;GO:0043648//dicarboxylic acid metabolic process;GO:0019752//carboxylic acid metabolic process;GO:0044710//single-organism metaboli…
gene4552	9706.67	3865.67	1210.28	583.9	-1.05154	0.00301676	0.0137818	yes	EIT79325.1	thioredoxin reductase	Metabolism	Nucleotide metabolism;Metabolism of other amino acids	ko00240//Pyrimidine metabolism;ko00450//Selenocompound metabolism	K00384	GO:0005623//cell;GO:0005622//intracellular;GO:0044424//intracellular part;GO:0044464//cell part	GO:0003824//catalytic activity;GO:0097159//organic cyclic compound binding;GO:0005488//binding;GO:0016209//antioxidant activity;GO:1901363//heterocyclic compound binding;GO:1901265//nucleoside phosphate binding;GO:0000166//nucleotide binding;GO:0036094//small molecule binding	GO:0044699//single-organism process;GO:0050896//response to stimulus;GO:0006801//superoxide metabolic process;GO:0009987//cellular process;GO:0006950//response to stress;GO:0044237//cellular metabolic process;GO:0072593//reactive oxygen species metabolic process;GO:0044710//single-organism metabolic process;GO:0006979//response to oxidative stress;GO:0008152//metabolic process;GO:0006725//cellula…
gene9649	1341	485.667	39.4933	17.6967	-1.15813	7.99884e-06	7.93013e-05	yes	EIT74318.1	DNA polymerase alpha, catalytic subunit	Genetic Information Processing;Metabolism	Replication and repair;Nucleotide metabolism	ko00230//Purine metabolism;ko00240//Pyrimidine metabolism;ko03030//DNA replication	K02320	-	GO:0003676//nucleic acid binding;GO:0016772//transferase activity, transferring phosphorus-containing groups;GO:1901363//heterocyclic compound binding;GO:0003824//catalytic activity;GO:0016740//transferase activity;GO:0005488//binding;GO:0016301//kinase activity;GO:0036094//small molecule binding;GO:0097159//organic cyclic compound binding;GO:0034061//DNA polymerase activity;GO:0016779//nucleotid…	GO:0044238//primary metabolic process;GO:0006766//vitamin metabolic process;GO:1901564//organonitrogen compound metabolic process;GO:1901576//organic substance biosynthetic process;GO:0034641//cellular nitrogen compound metabolic process;GO:0042723//thiamine-containing compound metabolic process;GO:0006772//thiamine metabolic process;GO:0006260//DNA replication;GO:0034645//cellular macromolecule …
gene9670	3624.33	1420.67	527.053	250.32	-1.07418	1.15266e-05	0.000110855	yes	EIT74275.1	uricase	Metabolism	Nucleotide metabolism;Biosynthesis of other secondary metabolites	ko00230//Purine metabolism;ko00232//Caffeine metabolism	K00365	GO:0043227//membrane-bounded organelle;GO:0044464//cell part;GO:0005737//cytoplasm;GO:0043229//intracellular organelle;GO:0043226//organelle;GO:0043231//intracellular membrane-bounded organelle;GO:0042579//microbody;GO:0005622//intracellular;GO:0044444//cytoplasmic part;GO:0044424//intracellular part;GO:0005623//cell	GO:0003824//catalytic activity;GO:0016663//oxidoreductase activity, acting on other nitrogenous compounds as donors, oxygen as acceptor;GO:0016491//oxidoreductase activity;GO:0016661//oxidoreductase activity, acting on other nitrogenous compounds as donors	GO:0044712//single-organism catabolic process;GO:0044763//single-organism cellular process;GO:0044710//single-organism metabolic process;GO:0034641//cellular nitrogen compound metabolic process;GO:0009987//cellular process;GO:0006139//nucleobase-containing compound metabolic process;GO:0006807//nitrogen compound metabolic process;GO:0009112//nucleobase metabolic process;GO:0044281//small molecule…
gene2007	71.3333	150	8.23667	21.0733	1.35529	4.88862e-06	5.06194e-05	yes	EIT81657.1	adenine deaminase/adenosine deaminase	Metabolism	Nucleotide metabolism	ko00230//Purine metabolism	K01488	-	GO:0003824//catalytic activity;GO:0016814//hydrolase activity, acting on carbon-nitrogen (but not peptide) bonds, in cyclic amidines;GO:0016810//hydrolase activity, acting on carbon-nitrogen (but not peptide) bonds;GO:0016787//hydrolase activity	GO:0044710//single-organism metabolic process;GO:0034641//cellular nitrogen compound metabolic process;GO:0044711//single-organism biosynthetic process;GO:0044237//cellular metabolic process;GO:0090407//organophosphate biosynthetic process;GO:0044699//single-organism process;GO:1901293//nucleoside phosphate biosynthetic process;GO:0009126//purine nucleoside monophosphate metabolic process;GO:0018…
gene7520	117	36.6667	24.47	9.45667	-1.37161	5.35537e-05	0.000431588	yes	EIT76199.1	nucleoside diphosphate-sugar hydrolase of the MutT (NUDIX) family	Metabolism	Nucleotide metabolism	ko00230//Purine metabolism	K01515	-	GO:0016787//hydrolase activity;GO:0003824//catalytic activity	-
gene9370	972.667	128.667	71.6367	11.9267	-2.58651	1.46987e-11	3.87303e-10	yes	EIT74334.1	adenine deaminase/adenosine deaminase	Metabolism	Nucleotide metabolism	ko00230//Purine metabolism	K01488	-	GO:0016810//hydrolase activity, acting on carbon-nitrogen (but not peptide) bonds;GO:0003824//catalytic activity;GO:0016787//hydrolase activity;GO:0016814//hydrolase activity, acting on carbon-nitrogen (but not peptide) bonds, in cyclic amidines	-
gene8117	2.66667	15	0.296667	2.04333	2.78401	3.87495e-05	0.000323921	yes	EIT75764.1	allophanate hydrolase subunit 1	Metabolism	Amino acid metabolism	ko00220//Arginine biosynthesis	K14541	-	GO:0016859//cis-trans isomerase activity;GO:0016853//isomerase activity;GO:0003824//catalytic activity	GO:0071704//organic substance metabolic process;GO:0018193//peptidyl-amino acid modification;GO:0044267//cellular protein metabolic process;GO:0006464//cellular protein modification process;GO:0043412//macromolecule modification;GO:0019538//protein metabolic process;GO:0044237//cellular metabolic process;GO:0036211//protein modification process;GO:0008152//metabolic process;GO:0043170//macromolec…
gene11616	0.666667	76	0.0533333	7.06333	7.04917	2.24866e-22	1.74704e-20	yes	AFM82515.1	-	Metabolism	Energy metabolism	ko00190//Oxidative phosphorylation	K03883	GO:0044444//cytoplasmic part;GO:0031090//organelle membrane;GO:0044424//intracellular part;GO:0044429//mitochondrial part;GO:0044464//cell part;GO:0043229//intracellular organelle;GO:0043227//membrane-bounded organelle;GO:0044455//mitochondrial membrane part;GO:0005623//cell;GO:0005622//intracellular;GO:0019866//organelle inner membrane;GO:0044425//membrane part;GO:0016020//membrane;GO:0031967//o…	GO:0016651//oxidoreductase activity, acting on NAD(P)H;GO:0016491//oxidoreductase activity;GO:0003954//NADH dehydrogenase activity;GO:0050136//NADH dehydrogenase (quinone) activity;GO:0016655//oxidoreductase activity, acting on NAD(P)H, quinone or similar compound as acceptor;GO:0003824//catalytic activity	GO:0044237//cellular metabolic process;GO:0009987//cellular process;GO:0044763//single-organism cellular process;GO:0006091//generation of precursor metabolites and energy;GO:0022904//respiratory electron transport chain;GO:0044710//single-organism metabolic process;GO:0015980//energy derivation by oxidation of organic compounds;GO:0022900//electron transport chain;GO:0045333//cellular respiratio…
gene11617	0	6.33333	0.001	2.62333	11.3572	8.52238e-05	0.00064732	yes	AFM82511.1	cytochrome c oxidase subunit II	Metabolism	Energy metabolism	ko00190//Oxidative phosphorylation	K02261	GO:0044455//mitochondrial membrane part;GO:0044429//mitochondrial part;GO:0044464//cell part;GO:0044446//intracellular organelle part;GO:0031967//organelle envelope;GO:0005740//mitochondrial envelope;GO:0005746//mitochondrial respiratory chain;GO:0005743//mitochondrial inner membrane;GO:0043226//organelle;GO:0019866//organelle inner membrane;GO:0031090//organelle membrane;GO:0044444//cytoplasmic …	GO:0003824//catalytic activity;GO:0005488//binding;GO:0043167//ion binding;GO:0046914//transition metal ion binding;GO:0043169//cation binding;GO:0009055//electron carrier activity;GO:0046872//metal ion binding	GO:0044699//single-organism process;GO:0044765//single-organism transport;GO:0006818//hydrogen transport;GO:0006810//transport;GO:0044237//cellular metabolic process;GO:0055114//oxidation-reduction process;GO:0006091//generation of precursor metabolites and energy;GO:1902578//single-organism localization;GO:0006812//cation transport;GO:0015980//energy derivation by oxidation of organic compounds;…
gene11618	0.333333	8	0.133333	4.33667	5.02348	0.000262963	0.00172889	yes	AFM82514.1	NADH dehydrogenase subunit 3	Metabolism	Energy metabolism	ko00190//Oxidative phosphorylation	K03880	GO:0031966//mitochondrial membrane;GO:0044444//cytoplasmic part;GO:0005743//mitochondrial inner membrane;GO:0005740//mitochondrial envelope;GO:0044425//membrane part;GO:0043231//intracellular membrane-bounded organelle;GO:0043227//membrane-bounded organelle;GO:0044446//intracellular organelle part;GO:0031975//envelope;GO:0044422//organelle part;GO:0031967//organelle envelope;GO:0044455//mitochond…	GO:0016651//oxidoreductase activity, acting on NAD(P)H;GO:0050136//NADH dehydrogenase (quinone) activity;GO:0003824//catalytic activity;GO:0016655//oxidoreductase activity, acting on NAD(P)H, quinone or similar compound as acceptor;GO:0016491//oxidoreductase activity;GO:0003954//NADH dehydrogenase activity	GO:0044763//single-organism cellular process;GO:0055114//oxidation-reduction process;GO:0044237//cellular metabolic process;GO:0044710//single-organism metabolic process;GO:0044699//single-organism process;GO:0009987//cellular process;GO:0022900//electron transport chain;GO:0015980//energy derivation by oxidation of organic compounds;GO:0008152//metabolic process;GO:0045333//cellular respiration;…
gene11619	0	3.33333	0.001	2.34667	11.1964	0.00314896	0.014238	yes	AFM82516.1	hypothetical protein	Metabolism	Energy metabolism	ko00190//Oxidative phosphorylation	K02128	GO:0044464//cell part;GO:0043229//intracellular organelle;GO:0044425//membrane part;GO:0031975//envelope;GO:0033177//proton-transporting two-sector ATPase complex, proton-transporting domain;GO:0016469//proton-transporting two-sector ATPase complex;GO:0031967//organelle envelope;GO:0044429//mitochondrial part;GO:0044444//cytoplasmic part;GO:0005737//cytoplasm;GO:0098796//membrane protein complex;…	GO:0022857//transmembrane transporter activity;GO:0005488//binding;GO:0015075//ion transmembrane transporter activity;GO:0022891//substrate-specific transmembrane transporter activity;GO:0022890//inorganic cation transmembrane transporter activity;GO:0008324//cation transmembrane transporter activity;GO:0005215//transporter activity;GO:0022892//substrate-specific transporter activity;GO:0015077//…	GO:1901360//organic cyclic compound metabolic process;GO:0009987//cellular process;GO:0051234//establishment of localization;GO:0046483//heterocycle metabolic process;GO:0009206//purine ribonucleoside triphosphate biosynthetic process;GO:0019438//aromatic compound biosynthetic process;GO:0098662//inorganic cation transmembrane transport;GO:1901362//organic cyclic compound biosynthetic process;GO:…
gene11622	0	7	0.001	1.28	10.3219	5.83754e-05	0.000465711	yes	AFM82508.1	cytochrome c oxidase subunit I	Metabolism	Energy metabolism	ko00190//Oxidative phosphorylation	K02256	GO:0044425//membrane part;GO:0043227//membrane-bounded organelle;GO:0016020//membrane;GO:0043226//organelle;GO:0044464//cell part;GO:0043231//intracellular membrane-bounded organelle;GO:0031975//envelope;GO:0043229//intracellular organelle;GO:0044424//intracellular part;GO:0019866//organelle inner membrane;GO:0005623//cell;GO:0044446//intracellular organelle part;GO:0044422//organelle part;GO:003…	GO:0046906//tetrapyrrole binding;GO:1901363//heterocyclic compound binding;GO:0043167//ion binding;GO:0097159//organic cyclic compound binding;GO:0005488//binding;GO:0046914//transition metal ion binding;GO:0009055//electron carrier activity;GO:0043169//cation binding;GO:0003824//catalytic activity;GO:0046872//metal ion binding	GO:0034641//cellular nitrogen compound metabolic process;GO:0043170//macromolecule metabolic process;GO:0015980//energy derivation by oxidation of organic compounds;GO:0009987//cellular process;GO:0015992//proton transport;GO:0044763//single-organism cellular process;GO:0044699//single-organism process;GO:0055114//oxidation-reduction process;GO:0044237//cellular metabolic process;GO:0006810//tran…
gene11632	0	3.66667	0.001	0.98	9.93664	0.00229684	0.0109869	yes	AFM82520.1	NADH dehydrogenase subunit 6	Metabolism	Energy metabolism	ko00190//Oxidative phosphorylation	K03884	GO:0044424//intracellular part;GO:0031967//organelle envelope;GO:0005739//mitochondrion;GO:0005623//cell;GO:0016020//membrane;GO:0043229//intracellular organelle;GO:0005737//cytoplasm;GO:0043231//intracellular membrane-bounded organelle;GO:0044444//cytoplasmic part;GO:0044422//organelle part;GO:0019866//organelle inner membrane;GO:0031090//organelle membrane;GO:0005622//intracellular;GO:0043226//…	GO:0003954//NADH dehydrogenase activity;GO:0016651//oxidoreductase activity, acting on NAD(P)H;GO:0003824//catalytic activity;GO:0050136//NADH dehydrogenase (quinone) activity;GO:0016491//oxidoreductase activity;GO:0016655//oxidoreductase activity, acting on NAD(P)H, quinone or similar compound as acceptor	GO:0015980//energy derivation by oxidation of organic compounds;GO:0044763//single-organism cellular process;GO:0044699//single-organism process;GO:0008152//metabolic process;GO:0044710//single-organism metabolic process;GO:0009987//cellular process;GO:0022900//electron transport chain;GO:0045333//cellular respiration;GO:0022904//respiratory electron transport chain;GO:0006091//generation of prec…
gene11633	0.666667	79.3333	0.123333	16.89	7.09746	3.17719e-21	2.27514e-19	yes	AFM82519.1	ATP synthase A subunit	Metabolism	Energy metabolism	ko00190//Oxidative phosphorylation	K02126	GO:0043229//intracellular organelle;GO:0031966//mitochondrial membrane;GO:0098800//inner mitochondrial membrane protein complex;GO:0033177//proton-transporting two-sector ATPase complex, proton-transporting domain;GO:0005753//mitochondrial proton-transporting ATP synthase complex;GO:0044464//cell part;GO:0043231//intracellular membrane-bounded organelle;GO:0044424//intracellular part;GO:0005743//…	GO:0022890//inorganic cation transmembrane transporter activity;GO:0022857//transmembrane transporter activity;GO:0017111//nucleoside-triphosphatase activity;GO:0016818//hydrolase activity, acting on acid anhydrides, in phosphorus-containing anhydrides;GO:0016820//hydrolase activity, acting on acid anhydrides, catalyzing transmembrane movement of substances;GO:0022891//substrate-specific transmem…	GO:1901565//organonitrogen compound catabolic process;GO:1901137//carbohydrate derivative biosynthetic process;GO:0019439//aromatic compound catabolic process;GO:0072521//purine-containing compound metabolic process;GO:0009145//purine nucleoside triphosphate biosynthetic process;GO:0046034//ATP metabolic process;GO:0042455//ribonucleoside biosynthetic process;GO:0019438//aromatic compound biosynt…
gene11637	0.333333	59	0.0366667	8.39333	7.83863	2.29689e-24	2.10024e-22	yes	AFM82513.1	NADH dehydrogenase subunit 4	Metabolism	Energy metabolism	ko00190//Oxidative phosphorylation	K03881	GO:0043231//intracellular membrane-bounded organelle;GO:0044444//cytoplasmic part;GO:0044446//intracellular organelle part;GO:0005743//mitochondrial inner membrane;GO:0005623//cell;GO:0043229//intracellular organelle;GO:0044425//membrane part;GO:0043226//organelle;GO:0044424//intracellular part;GO:0005737//cytoplasm;GO:0031967//organelle envelope;GO:0070469//respiratory chain;GO:0031975//envelope…	GO:0003824//catalytic activity;GO:0003954//NADH dehydrogenase activity;GO:0016491//oxidoreductase activity;GO:0016655//oxidoreductase activity, acting on NAD(P)H, quinone or similar compound as acceptor;GO:0016651//oxidoreductase activity, acting on NAD(P)H;GO:0050136//NADH dehydrogenase (quinone) activity	GO:0045333//cellular respiration;GO:0044699//single-organism process;GO:0055114//oxidation-reduction process;GO:0022900//electron transport chain;GO:0008152//metabolic process;GO:0006091//generation of precursor metabolites and energy;GO:0015980//energy derivation by oxidation of organic compounds;GO:0022904//respiratory electron transport chain;GO:0009987//cellular process;GO:0044237//cellular m…
gene11638	0	11.6667	0.001	2.22333	11.1185	5.87394e-07	7.31903e-06	yes	AFM82512.1	NADH dehydrogenase subunit 1	Metabolism	Energy metabolism	ko00190//Oxidative phosphorylation	K03878	GO:0016020//membrane;GO:0044444//cytoplasmic part;GO:0005740//mitochondrial envelope;GO:0031224//intrinsic component of membrane;GO:0043231//intracellular membrane-bounded organelle;GO:0005746//mitochondrial respiratory chain;GO:0043229//intracellular organelle;GO:0031967//organelle envelope;GO:0005743//mitochondrial inner membrane;GO:0044455//mitochondrial membrane part;GO:0019866//organelle inn…	GO:0016651//oxidoreductase activity, acting on NAD(P)H;GO:0016655//oxidoreductase activity, acting on NAD(P)H, quinone or similar compound as acceptor;GO:0003954//NADH dehydrogenase activity;GO:0050136//NADH dehydrogenase (quinone) activity;GO:0003824//catalytic activity;GO:0016491//oxidoreductase activity	GO:0006091//generation of precursor metabolites and energy;GO:0022904//respiratory electron transport chain;GO:0022900//electron transport chain;GO:0045333//cellular respiration;GO:0044699//single-organism process;GO:0044763//single-organism cellular process;GO:0009987//cellular process;GO:0044237//cellular metabolic process;GO:0015980//energy derivation by oxidation of organic compounds;GO:00447…
gene11639	0	13.3333	0.001	2.30667	11.1716	1.78562e-08	2.98533e-07	yes	AFM82510.1	cytochrome b	Metabolism	Energy metabolism	ko00190//Oxidative phosphorylation	K00412	GO:0044425//membrane part;GO:0005746//mitochondrial respiratory chain;GO:0043231//intracellular membrane-bounded organelle;GO:0005623//cell;GO:0005743//mitochondrial inner membrane;GO:0044424//intracellular part;GO:0043229//intracellular organelle;GO:0031224//intrinsic component of membrane;GO:0070469//respiratory chain;GO:0031966//mitochondrial membrane;GO:0016020//membrane;GO:0044444//cytoplasm…	GO:0022891//substrate-specific transmembrane transporter activity;GO:0022890//inorganic cation transmembrane transporter activity;GO:0022892//substrate-specific transporter activity;GO:0008324//cation transmembrane transporter activity;GO:0043167//ion binding;GO:0015078//hydrogen ion transmembrane transporter activity;GO:0005488//binding;GO:0003824//catalytic activity;GO:0022857//transmembrane tr…	GO:0006091//generation of precursor metabolites and energy;GO:0015672//monovalent inorganic cation transport;GO:0051234//establishment of localization;GO:0044765//single-organism transport;GO:0008152//metabolic process;GO:0006811//ion transport;GO:0015980//energy derivation by oxidation of organic compounds;GO:0006812//cation transport;GO:0015992//proton transport;GO:0022900//electron transport c…
gene2866	440.333	152.333	116.953	49.73	-1.23374	3.58388e-05	0.000302139	yes	EIT80781.1	hypothetical protein	Metabolism	Energy metabolism	ko00190//Oxidative phosphorylation	K00416	-	GO:0008324//cation transmembrane transporter activity;GO:0003824//catalytic activity;GO:0015077//monovalent inorganic cation transmembrane transporter activity;GO:0022890//inorganic cation transmembrane transporter activity;GO:0015075//ion transmembrane transporter activity;GO:0005215//transporter activity;GO:0022857//transmembrane transporter activity;GO:0022891//substrate-specific transmembrane…	GO:1902578//single-organism localization;GO:0015672//monovalent inorganic cation transport;GO:0045333//cellular respiration;GO:0008152//metabolic process;GO:0044710//single-organism metabolic process;GO:0006810//transport;GO:0015992//proton transport;GO:0044763//single-organism cellular process;GO:0051179//localization;GO:0055114//oxidation-reduction process;GO:0044765//single-organism transport;…
gene3610	10.6667	23	0.506667	1.32	1.38143	0.0031116	0.0141075	yes	EIT80098.1	plasma membrane H+-transporting ATPase	Metabolism	Energy metabolism	ko00190//Oxidative phosphorylation	K01535	GO:0044425//membrane part;GO:0016020//membrane;GO:0031224//intrinsic component of membrane	GO:0016820//hydrolase activity, acting on acid anhydrides, catalyzing transmembrane movement of substances;GO:0042625//ATPase coupled ion transmembrane transporter activity;GO:0022857//transmembrane transporter activity;GO:0016462//pyrophosphatase activity;GO:0015399//primary active transmembrane transporter activity;GO:0036094//small molecule binding;GO:0016787//hydrolase activity;GO:0097367//ca…	GO:0071704//organic substance metabolic process;GO:0019439//aromatic compound catabolic process;GO:0019693//ribose phosphate metabolic process;GO:0006810//transport;GO:0055086//nucleobase-containing small molecule metabolic process;GO:0051234//establishment of localization;GO:0018130//heterocycle biosynthetic process;GO:0006796//phosphate-containing compound metabolic process;GO:0006163//purine n…
gene3905	397.667	1376.67	22.5767	95.6	2.08218	4.76275e-15	1.98648e-13	yes	EIT79847.1	plasma membrane H+-transporting ATPase	Metabolism	Energy metabolism	ko00190//Oxidative phosphorylation	K01535	GO:0031224//intrinsic component of membrane;GO:0016020//membrane;GO:0044425//membrane part	GO:0043167//ion binding;GO:0022891//substrate-specific transmembrane transporter activity;GO:0015075//ion transmembrane transporter activity;GO:0097367//carbohydrate derivative binding;GO:0016887//ATPase activity;GO:0001883//purine nucleoside binding;GO:0016820//hydrolase activity, acting on acid anhydrides, catalyzing transmembrane movement of substances;GO:0022857//transmembrane transporter act…	GO:0009150//purine ribonucleotide metabolic process;GO:1901137//carbohydrate derivative biosynthetic process;GO:0044281//small molecule metabolic process;GO:0072523//purine-containing compound catabolic process;GO:0009154//purine ribonucleotide catabolic process;GO:1901293//nucleoside phosphate biosynthetic process;GO:0019637//organophosphate metabolic process;GO:0034654//nucleobase-containing co…
gene871	321	679.667	25.0833	64.94	1.37238	4.9137e-09	8.97222e-08	yes	EIT82766.1	NADH-dehydrogenase	Metabolism	Energy metabolism	ko00190//Oxidative phosphorylation	K03885	-	GO:0000166//nucleotide binding;GO:0036094//small molecule binding;GO:0003824//catalytic activity;GO:1901363//heterocyclic compound binding;GO:0097159//organic cyclic compound binding;GO:1901265//nucleoside phosphate binding;GO:0005488//binding	GO:0008152//metabolic process;GO:0044710//single-organism metabolic process;GO:0044699//single-organism process
gene9606	23.6667	41	5.92	12.3533	1.06123	0.00994044	0.0370762	yes	EIT74187.1	NADH-ubiquinone oxidoreductase, NUFS7/PSST/20 kDa subunit	Metabolism	Energy metabolism	ko00190//Oxidative phosphorylation	K03940	-	GO:0048037//cofactor binding;GO:0005488//binding;GO:0016491//oxidoreductase activity;GO:0051540//metal cluster binding;GO:0016651//oxidoreductase activity, acting on NAD(P)H;GO:0043167//ion binding;GO:0003954//NADH dehydrogenase activity;GO:0050136//NADH dehydrogenase (quinone) activity;GO:0051536//iron-sulfur cluster binding;GO:0016655//oxidoreductase activity, acting on NAD(P)H, quinone or simi…	GO:0008152//metabolic process;GO:0044710//single-organism metabolic process;GO:0044699//single-organism process
gene3638	697.333	1354.33	149.363	354.683	1.24771	4.00269e-08	6.31035e-07	yes	EIT80072.1	1,4-benzoquinone reductase-like Trp repressor binding protein	Metabolism	Metabolism of cofactors and vitamins	ko00130//Ubiquinone and other terpenoid-quinone biosynthesis	K03809	GO:0044464//cell part;GO:0005623//cell	GO:0097367//carbohydrate derivative binding;GO:0000166//nucleotide binding;GO:1901363//heterocyclic compound binding;GO:0036094//small molecule binding;GO:1901265//nucleoside phosphate binding;GO:0005488//binding;GO:0003824//catalytic activity;GO:0032553//ribonucleotide binding;GO:0097159//organic cyclic compound binding	GO:0006807//nitrogen compound metabolic process;GO:0044237//cellular metabolic process;GO:0016070//RNA metabolic process;GO:0019438//aromatic compound biosynthetic process;GO:0097659//nucleic acid-templated transcription;GO:1901362//organic cyclic compound biosynthetic process;GO:0009059//macromolecule biosynthetic process;GO:0046483//heterocycle metabolic process;GO:0009987//cellular process;GO:…
XLOC_007506	431	161.333	31.19	14.4133	-1.11368	0.000232423	0.00155827	yes	TCONS_00013694	C-14 sterol reductase [Aspergillus flavus AF70]	Metabolism	Lipid metabolism	ko00100//Steroid biosynthesis	K00213	-	-	-
XLOC_007508	104	13	10.5767	1.62333	-2.70385	1.65841e-11	4.33263e-10	yes	TCONS_00013697	Fatty acid hydroxylase [Isaria fumosorosea ARSEF 2679]	Metabolism	Lipid metabolism	ko00100//Steroid biosynthesis	K00227	GO:0016020//membrane;GO:0044425//membrane part;GO:0031224//intrinsic component of membrane	GO:0001883//purine nucleoside binding;GO:0005488//binding;GO:0003824//catalytic activity;GO:0097159//organic cyclic compound binding;GO:0032549//ribonucleoside binding;GO:0032550//purine ribonucleoside binding;GO:0036094//small molecule binding;GO:0043169//cation binding;GO:0046872//metal ion binding;GO:0017111//nucleoside-triphosphatase activity;GO:0016817//hydrolase activity, acting on acid anh…	GO:0044710//single-organism metabolic process;GO:0044281//small molecule metabolic process;GO:0044237//cellular metabolic process;GO:0009987//cellular process;GO:0019752//carboxylic acid metabolic process;GO:0043436//oxoacid metabolic process;GO:0071704//organic substance metabolic process;GO:0006631//fatty acid metabolic process;GO:0044699//single-organism process;GO:0032787//monocarboxylic acid…
gene10485	1868.33	596.333	148.037	59.1467	-1.32359	2.13086e-05	0.000190304	yes	EIT73398.1	cytochrome protein	Metabolism	Lipid metabolism	ko00100//Steroid biosynthesis	K09831	-	GO:1901363//heterocyclic compound binding;GO:0046872//metal ion binding;GO:0097159//organic cyclic compound binding;GO:0046906//tetrapyrrole binding;GO:0003824//catalytic activity;GO:0043169//cation binding;GO:0046914//transition metal ion binding;GO:0016491//oxidoreductase activity;GO:0043167//ion binding;GO:0005488//binding	GO:0008152//metabolic process;GO:0044710//single-organism metabolic process;GO:0044699//single-organism process
gene10530	1060.67	343	88.9267	35.65	-1.31871	2.04066e-06	2.28843e-05	yes	EIT73378.1	cytochrome protein	Metabolism	Lipid metabolism	ko00100//Steroid biosynthesis	K05917	-	GO:0016741//transferase activity, transferring one-carbon groups;GO:0043167//ion binding;GO:0005488//binding;GO:0046914//transition metal ion binding;GO:0003824//catalytic activity;GO:0043169//cation binding;GO:0046872//metal ion binding;GO:1901363//heterocyclic compound binding;GO:0016491//oxidoreductase activity;GO:0016740//transferase activity;GO:0097159//organic cyclic compound binding;GO:004…	GO:0044699//single-organism process;GO:0008152//metabolic process;GO:0044710//single-organism metabolic process
gene1087	70.3333	24.6667	8.25333	3.59667	-1.19832	0.00180619	0.0090015	yes	EIT82518.1	C-3 sterol dehydrogenase/3-beta-hydroxysteroid dehydrogenase	Metabolism	Lipid metabolism	ko00100//Steroid biosynthesis	K07748	-	GO:0016614//oxidoreductase activity, acting on CH-OH group of donors;GO:0016616//oxidoreductase activity, acting on the CH-OH group of donors, NAD or NADP as acceptor;GO:0033764//steroid dehydrogenase activity, acting on the CH-OH group of donors, NAD or NADP as acceptor;GO:0016491//oxidoreductase activity;GO:0016229//steroid dehydrogenase activity;GO:0003824//catalytic activity	GO:0044238//primary metabolic process;GO:1901360//organic cyclic compound metabolic process;GO:0044699//single-organism process;GO:0006629//lipid metabolic process;GO:0044710//single-organism metabolic process;GO:0008202//steroid metabolic process;GO:0071704//organic substance metabolic process;GO:0008152//metabolic process
gene11392	268.333	95	23.31	10.1933	-1.19332	2.54137e-05	0.000222291	yes	EIT72491.1	sterol reductase/lamin B receptor	Metabolism	Lipid metabolism	ko00100//Steroid biosynthesis	K00222	-	GO:0016491//oxidoreductase activity;GO:0003824//catalytic activity;GO:0016627//oxidoreductase activity, acting on the CH-CH group of donors	GO:0008152//metabolic process;GO:0044710//single-organism metabolic process;GO:0044699//single-organism process
gene1670	65.3333	21.6667	12.4067	5.11667	-1.27784	0.00127421	0.00674979	yes	EIT81998.1	C-8,7 sterol isomerase	Metabolism	Lipid metabolism	ko00100//Steroid biosynthesis	K01824	GO:0044464//cell part;GO:0043229//intracellular organelle;GO:0044424//intracellular part;GO:0005623//cell;GO:0031224//intrinsic component of membrane;GO:0043231//intracellular membrane-bounded organelle;GO:0016020//membrane;GO:0005622//intracellular;GO:0044425//membrane part;GO:0043226//organelle;GO:0043227//membrane-bounded organelle	GO:0016863//intramolecular oxidoreductase activity, transposing C=C bonds;GO:0016853//isomerase activity;GO:0016860//intramolecular oxidoreductase activity;GO:0003824//catalytic activity	GO:0008152//metabolic process;GO:0044281//small molecule metabolic process;GO:0044699//single-organism process;GO:0006066//alcohol metabolic process;GO:0044710//single-organism metabolic process;GO:0071704//organic substance metabolic process;GO:1901615//organic hydroxy compound metabolic process
gene3839	194	7	24.0333	1.09333	-4.45823	2.62519e-07	3.52606e-06	yes	EIT79919.1	sterol C5 desaturase	Metabolism	Lipid metabolism	ko00100//Steroid biosynthesis	K00227	GO:0031224//intrinsic component of membrane;GO:0044425//membrane part;GO:0016020//membrane	GO:0043167//ion binding;GO:0046872//metal ion binding;GO:0003824//catalytic activity;GO:0046914//transition metal ion binding;GO:0043169//cation binding;GO:0005488//binding	GO:0009987//cellular process;GO:0006082//organic acid metabolic process;GO:0032787//monocarboxylic acid metabolic process;GO:0044710//single-organism metabolic process;GO:0044699//single-organism process;GO:0019752//carboxylic acid metabolic process;GO:0071704//organic substance metabolic process;GO:0044281//small molecule metabolic process;GO:0044237//cellular metabolic process;GO:0044238//prima…
gene5795	599.333	1362.67	34.8667	97.2933	1.48049	4.00327e-10	8.65217e-09	yes	EIT77904.1	oxidosqualene-lanosterol cyclase	Metabolism	Lipid metabolism	ko00100//Steroid biosynthesis	K01852	-	GO:0003824//catalytic activity;GO:0016853//isomerase activity	-
gene8058	506.667	27	72.5967	4.91333	-3.88513	5.72646e-07	7.17285e-06	yes	EIT75499.1	C-4 sterol methyl oxidase	Metabolism	Lipid metabolism	ko00100//Steroid biosynthesis	K07750	GO:0044425//membrane part;GO:0031224//intrinsic component of membrane;GO:0016020//membrane	GO:0043169//cation binding;GO:0005488//binding;GO:0046872//metal ion binding;GO:0046914//transition metal ion binding;GO:0003824//catalytic activity;GO:0043167//ion binding	GO:0009987//cellular process;GO:0006631//fatty acid metabolic process;GO:0006082//organic acid metabolic process;GO:0044255//cellular lipid metabolic process;GO:0019752//carboxylic acid metabolic process;GO:0008152//metabolic process;GO:0044281//small molecule metabolic process;GO:0006629//lipid metabolic process;GO:0044710//single-organism metabolic process;GO:0044237//cellular metabolic process…
gene8338	36.3333	7.66667	6.80667	1.75333	-1.95685	0.00232659	0.0111024	yes	EIT75635.1	sterol reductase/lamin B receptor	Metabolism	Lipid metabolism	ko00100//Steroid biosynthesis	K00213	-	-	-
gene9868	3.66667	9.33333	0.393333	1.22	1.63306	0.0139038	0.0485067	yes	EIT74004.1	sterol reductase/lamin B receptor	Metabolism	Lipid metabolism	ko00100//Steroid biosynthesis	K00223	-	-	-
gene2539	781.333	269	33.56	14.3133	-1.22938	2.01155e-06	2.26647e-05	yes	EIT81130.1	beta-galactosidase	Metabolism	Carbohydrate metabolism;Glycan biosynthesis and metabolism;Lipid metabolism	ko00052//Galactose metabolism;ko00600//Sphingolipid metabolism;ko00511//Other glycan degradation	K01190	-	GO:0005488//binding;GO:0016787//hydrolase activity;GO:0015925//galactosidase activity;GO:0016798//hydrolase activity, acting on glycosyl bonds;GO:0043167//ion binding;GO:0004553//hydrolase activity, hydrolyzing O-glycosyl compounds;GO:0003824//catalytic activity	GO:0043170//macromolecule metabolic process;GO:0044238//primary metabolic process;GO:0005975//carbohydrate metabolic process;GO:0008152//metabolic process;GO:0005976//polysaccharide metabolic process;GO:0071704//organic substance metabolic process
gene7920	51.6667	15	2.18	0.79	-1.4644	0.00366478	0.0161958	yes	EIT75849.1	beta-galactosidase/beta-glucuronidase	Metabolism	Carbohydrate metabolism;Glycan biosynthesis and metabolism;Lipid metabolism	ko00052//Galactose metabolism;ko00600//Sphingolipid metabolism;ko00511//Other glycan degradation	K01190	GO:0032991//macromolecular complex;GO:1902494//catalytic complex;GO:0043234//protein complex	GO:0016787//hydrolase activity;GO:0016798//hydrolase activity, acting on glycosyl bonds;GO:0015925//galactosidase activity;GO:0004553//hydrolase activity, hydrolyzing O-glycosyl compounds;GO:0003824//catalytic activity;GO:0016746//transferase activity, transferring acyl groups;GO:0005488//binding;GO:0016740//transferase activity	GO:0044262//cellular carbohydrate metabolic process;GO:0005975//carbohydrate metabolic process;GO:0044237//cellular metabolic process;GO:0044763//single-organism cellular process;GO:0009311//oligosaccharide metabolic process;GO:0071704//organic substance metabolic process;GO:0044723//single-organism carbohydrate metabolic process;GO:0044710//single-organism metabolic process;GO:0044699//single-or…
gene1766	68.3333	136.333	3.20333	7.83	1.28944	5.82996e-06	5.91303e-05	yes	EIT81904.1	hypothetical protein	Metabolism	Carbohydrate metabolism	ko00052//Galactose metabolism	K01684	GO:0043229//intracellular organelle;GO:0043227//membrane-bounded organelle;GO:0005623//cell;GO:0005622//intracellular;GO:0043231//intracellular membrane-bounded organelle;GO:0044424//intracellular part;GO:0044464//cell part;GO:0043226//organelle	GO:0046872//metal ion binding;GO:0001071//nucleic acid binding transcription factor activity;GO:1901363//heterocyclic compound binding;GO:0097159//organic cyclic compound binding;GO:0043167//ion binding;GO:0043169//cation binding;GO:0046914//transition metal ion binding;GO:0003676//nucleic acid binding;GO:0005488//binding;GO:0003700//transcription factor activity, sequence-specific DNA binding	GO:1901576//organic substance biosynthetic process;GO:0044237//cellular metabolic process;GO:0044238//primary metabolic process;GO:1901360//organic cyclic compound metabolic process;GO:0071704//organic substance metabolic process;GO:0034645//cellular macromolecule biosynthetic process;GO:0043170//macromolecule metabolic process;GO:0006807//nitrogen compound metabolic process;GO:0034654//nucleobas…
gene720	6	19.6667	0.37	1.52	2.03847	0.000760738	0.00436855	yes	EIT82924.1	galactose oxidase	Metabolism	Carbohydrate metabolism	ko00052//Galactose metabolism	K04618	-	GO:0003824//catalytic activity;GO:0016614//oxidoreductase activity, acting on CH-OH group of donors;GO:0016491//oxidoreductase activity;GO:0016899//oxidoreductase activity, acting on the CH-OH group of donors, oxygen as acceptor	GO:0008152//metabolic process;GO:0022610//biological adhesion;GO:0044710//single-organism metabolic process;GO:0044699//single-organism process
gene1277	52.3333	103.333	4	9.58333	1.26053	0.000403944	0.00250479	yes	EIT82463.1	isochorismatase family hydrolase	Metabolism	Carbohydrate metabolism;Lipid metabolism	ko00051//Fructose and mannose metabolism;ko00650//Butanoate metabolism;ko00591//Linoleic acid metabolism	K00100	-	GO:0003824//catalytic activity;GO:0016491//oxidoreductase activity;GO:0016614//oxidoreductase activity, acting on CH-OH group of donors	GO:0044710//single-organism metabolic process;GO:0008152//metabolic process;GO:0044699//single-organism process
gene1627	61.3333	113	9.62333	21.7667	1.17751	0.00138972	0.00726135	yes	EIT82083.1	aldo/keto reductase family protein	Metabolism	Carbohydrate metabolism;Lipid metabolism	ko00051//Fructose and mannose metabolism;ko00650//Butanoate metabolism;ko00591//Linoleic acid metabolism	K00100	-	GO:0003824//catalytic activity	GO:0044710//single-organism metabolic process;GO:0008152//metabolic process;GO:0044699//single-organism process
gene2274	228	427.667	28.8467	66.41	1.203	1.32575e-06	1.54653e-05	yes	EIT81443.1	putative oxidoreductase	Metabolism	Carbohydrate metabolism;Lipid metabolism	ko00051//Fructose and mannose metabolism;ko00650//Butanoate metabolism;ko00591//Linoleic acid metabolism	K00100	-	GO:0003824//catalytic activity	GO:0044699//single-organism process;GO:0044710//single-organism metabolic process;GO:0008152//metabolic process
gene7291	166	306.667	19.6933	44.2133	1.16677	3.39066e-06	3.63762e-05	yes	EIT76460.1	sorbitol dehydrogenase	Metabolism	Carbohydrate metabolism	ko00051//Fructose and mannose metabolism;ko00040//Pentose and glucuronate interconversions	K00008	-	GO:0046914//transition metal ion binding;GO:0043169//cation binding;GO:0046872//metal ion binding;GO:0043167//ion binding;GO:0003824//catalytic activity;GO:0005488//binding	GO:0044699//single-organism process;GO:0008152//metabolic process;GO:0044710//single-organism metabolic process
gene10358	168.667	291.667	11.1833	23.29	1.05836	0.000199038	0.00135897	yes	EIT73520.1	heat shock trehalose synthase, putative	Metabolism	Carbohydrate metabolism	ko00051//Fructose and mannose metabolism	K00754	-	-	GO:0050896//response to stimulus
gene10464	8.33333	28	1.45	5.95667	2.03845	6.08248e-05	0.000483305	yes	EIT73402.1	dehydrogenase with different specificitie	Metabolism	Carbohydrate metabolism	ko00040//Pentose and glucuronate interconversions	K00065	-	GO:0003824//catalytic activity	GO:0044699//single-organism process;GO:0008152//metabolic process;GO:0044710//single-organism metabolic process
gene1407	4.33333	19.6667	0.773333	4.28667	2.47069	4.05245e-05	0.000337335	yes	EIT82270.1	pectate lyase D	Metabolism	Carbohydrate metabolism	ko00040//Pentose and glucuronate interconversions	K01728	-	GO:0003824//catalytic activity;GO:0016837//carbon-oxygen lyase activity, acting on polysaccharides;GO:0016829//lyase activity;GO:0016835//carbon-oxygen lyase activity	GO:0008152//metabolic process;GO:0000272//polysaccharide catabolic process;GO:0016052//carbohydrate catabolic process;GO:0043170//macromolecule metabolic process;GO:1901575//organic substance catabolic process;GO:0009057//macromolecule catabolic process;GO:0044238//primary metabolic process;GO:0071704//organic substance metabolic process;GO:0009056//catabolic process;GO:0005976//polysaccharide me…
gene3166	23	57	2.60667	7.98	1.61418	1.72196e-05	0.000157575	yes	EIT80458.1	sorbitol dehydrogenase	Metabolism	Carbohydrate metabolism	ko00040//Pentose and glucuronate interconversions	K05351	-	GO:0016614//oxidoreductase activity, acting on CH-OH group of donors;GO:0003824//catalytic activity;GO:0036094//small molecule binding;GO:0016491//oxidoreductase activity;GO:0016787//hydrolase activity;GO:0097159//organic cyclic compound binding;GO:1901363//heterocyclic compound binding;GO:0016462//pyrophosphatase activity;GO:0032550//purine ribonucleoside binding;GO:0001883//purine nucleoside bi…	GO:0006066//alcohol metabolic process;GO:0009987//cellular process;GO:0044763//single-organism cellular process;GO:0019751//polyol metabolic process;GO:0008152//metabolic process;GO:0005975//carbohydrate metabolic process;GO:0044281//small molecule metabolic process;GO:0019400//alditol metabolic process;GO:1901615//organic hydroxy compound metabolic process;GO:0044723//single-organism carbohydrat…
gene5293	149.333	55.6667	19.8933	9.17667	-1.11624	0.000964371	0.0053269	yes	EIT78446.1	aldo/keto reductase family protein	Metabolism	Carbohydrate metabolism	ko00040//Pentose and glucuronate interconversions	K18107	-	GO:0003824//catalytic activity	GO:0044699//single-organism process;GO:0044710//single-organism metabolic process;GO:0008152//metabolic process
gene5553	55.3333	137	5.89667	18.1933	1.62544	1.7687e-06	2.00807e-05	yes	EIT78219.1	L-alanine-DL-glutamate epimerase	Metabolism	Carbohydrate metabolism	ko00040//Pentose and glucuronate interconversions	K18102	-	GO:0016853//isomerase activity;GO:0016856//racemase and epimerase activity, acting on hydroxy acids and derivatives;GO:0003824//catalytic activity;GO:0016854//racemase and epimerase activity	GO:0044710//single-organism metabolic process;GO:0019752//carboxylic acid metabolic process;GO:0008152//metabolic process;GO:0006520//cellular amino acid metabolic process;GO:0071704//organic substance metabolic process;GO:0006807//nitrogen compound metabolic process;GO:0044238//primary metabolic process;GO:0043436//oxoacid metabolic process;GO:0044237//cellular metabolic process;GO:1901564//orga…
gene6916	193.667	332	20.4167	42.94	1.07257	0.000112723	0.000826764	yes	EIT76633.1	NAD binding Rossmann fold oxidoreductase	Metabolism	Carbohydrate metabolism	ko00040//Pentose and glucuronate interconversions	K18106	-	GO:0003824//catalytic activity	GO:0044699//single-organism process;GO:0044710//single-organism metabolic process;GO:0008152//metabolic process
gene6917	99	165.333	12.9033	26.3833	1.03188	0.00170738	0.00862177	yes	EIT76584.1	dihydrodipicolinate synthase-like protein	Metabolism	Carbohydrate metabolism	ko00040//Pentose and glucuronate interconversions	K18103	-	GO:0003824//catalytic activity	GO:0050896//response to stimulus;GO:0006970//response to osmotic stress;GO:0006950//response to stress;GO:0009628//response to abiotic stimulus
gene4974	726.667	4105.33	39.64	271.177	2.7742	2.55341e-22	1.95822e-20	yes	EIT78785.1	phosphoketolase	Metabolism	Carbohydrate metabolism	ko00030//Pentose phosphate pathway	K01621	-	GO:0016830//carbon-carbon lyase activity;GO:0003824//catalytic activity;GO:0016829//lyase activity	GO:0044238//primary metabolic process;GO:0008152//metabolic process
gene11126	1165	464.333	105.29	51.2033	-1.04006	1.65473e-05	0.000153138	yes	EIT72694.1	aldehyde dehydrogenase	Metabolism	Amino acid metabolism;Carbohydrate metabolism;Metabolism of other amino acids;Lipid metabolism	ko00010//Glycolysis / Gluconeogenesis;ko00330//Arginine and proline metabolism;ko00380//Tryptophan metabolism;ko00040//Pentose and glucuronate interconversions;ko00280//Valine, leucine and isoleucine degradation;ko00561//Glycerolipid metabolism;ko00620//Pyruvate metabolism;ko00071//Fatty acid degradation;ko00310//Lysine degradation;ko00410//beta-Alanine metabolism;ko00340//Histidine metabolism;ko…	K00128	-	GO:0016491//oxidoreductase activity;GO:0003824//catalytic activity;GO:0016620//oxidoreductase activity, acting on the aldehyde or oxo group of donors, NAD or NADP as acceptor;GO:0016903//oxidoreductase activity, acting on the aldehyde or oxo group of donors	GO:0071704//organic substance metabolic process;GO:0044238//primary metabolic process;GO:0043604//amide biosynthetic process;GO:1901564//organonitrogen compound metabolic process;GO:0044711//single-organism biosynthetic process;GO:0072338//cellular lactam metabolic process;GO:0044281//small molecule metabolic process;GO:0016999//antibiotic metabolic process;GO:1901576//organic substance biosynthe…
gene4314	506	100.667	47.6667	11.74	-2.02155	3.67155e-11	9.18815e-10	yes	EIT79440.1	putative mutarotase	Metabolism	Carbohydrate metabolism	ko00010//Glycolysis / Gluconeogenesis;ko00052//Galactose metabolism	K01785	-	GO:0016857//racemase and epimerase activity, acting on carbohydrates and derivatives;GO:0016853//isomerase activity;GO:0005488//binding;GO:0003824//catalytic activity;GO:0016854//racemase and epimerase activity	GO:0044723//single-organism carbohydrate metabolic process;GO:0008152//metabolic process;GO:0044710//single-organism metabolic process;GO:0044281//small molecule metabolic process;GO:0005996//monosaccharide metabolic process;GO:0044238//primary metabolic process;GO:0044699//single-organism process;GO:0005975//carbohydrate metabolic process;GO:0071704//organic substance metabolic process
gene4364	162	1950.67	22.74	338.687	3.89665	3.82057e-31	4.6473e-29	yes	EIT79412.1	aldo/keto reductase family protein	Metabolism	Global and Overview;Carbohydrate metabolism;Lipid metabolism	ko00010//Glycolysis / Gluconeogenesis;ko00040//Pentose and glucuronate interconversions;ko01220//Degradation of aromatic compounds;ko00561//Glycerolipid metabolism	K00002	GO:0005623//cell;GO:0044464//cell part	GO:0016491//oxidoreductase activity;GO:0003824//catalytic activity;GO:0016616//oxidoreductase activity, acting on the CH-OH group of donors, NAD or NADP as acceptor;GO:0004033//aldo-keto reductase (NADP) activity;GO:0016614//oxidoreductase activity, acting on CH-OH group of donors;GO:0008106//alcohol dehydrogenase (NADP+) activity	GO:0044710//single-organism metabolic process;GO:0008152//metabolic process;GO:0044699//single-organism process
gene6918	62	262	7.62667	38.8733	2.34966	4.01797e-13	1.38039e-11	yes	EIT76823.1	alcohol dehydrogenase, class V	Metabolism	Global and Overview;Carbohydrate metabolism;Lipid metabolism	ko00010//Glycolysis / Gluconeogenesis;ko00040//Pentose and glucuronate interconversions;ko01220//Degradation of aromatic compounds;ko00561//Glycerolipid metabolism	K00002	-	GO:0043169//cation binding;GO:0005488//binding;GO:0046914//transition metal ion binding;GO:0003824//catalytic activity;GO:0046872//metal ion binding;GO:0036094//small molecule binding;GO:0043167//ion binding	GO:0008152//metabolic process;GO:0044710//single-organism metabolic process;GO:0044699//single-organism process
gene8886	277.667	101.333	32.9967	14.84	-1.15283	0.00149235	0.00773302	yes	EIT74973.1	alcohol dehydrogenase, class V	Metabolism	Global and Overview;Carbohydrate metabolism;Lipid metabolism	ko00010//Glycolysis / Gluconeogenesis;ko00040//Pentose and glucuronate interconversions;ko01220//Degradation of aromatic compounds;ko00561//Glycerolipid metabolism	K00002	-	GO:0043167//ion binding;GO:0003824//catalytic activity;GO:0016614//oxidoreductase activity, acting on CH-OH group of donors;GO:0046872//metal ion binding;GO:0016491//oxidoreductase activity;GO:0016616//oxidoreductase activity, acting on the CH-OH group of donors, NAD or NADP as acceptor;GO:0046914//transition metal ion binding;GO:0005488//binding;GO:0043169//cation binding	GO:0044699//single-organism process;GO:0044710//single-organism metabolic process;GO:0008152//metabolic process
gene564	571.667	173.667	43.1067	15.8067	-1.44738	0.000465596	0.00284055	yes	EIT83109.1	thiamine pyrophosphate-requiring enzyme	Metabolism	Carbohydrate metabolism	ko00010//Glycolysis / Gluconeogenesis	K01568	-	GO:0043169//cation binding;GO:0005488//binding;GO:0003824//catalytic activity;GO:0046872//metal ion binding;GO:0019842//vitamin binding;GO:0043167//ion binding;GO:0016829//lyase activity;GO:0036094//small molecule binding	GO:0008152//metabolic process
gene6998	23373.7	6846.67	1788.03	639.16	-1.48412	8.78424e-09	1.52573e-07	yes	EIT76856.1	thiamine pyrophosphate-requiring enzyme	Metabolism	Carbohydrate metabolism	ko00010//Glycolysis / Gluconeogenesis	K01568	GO:0005623//cell;GO:0044464//cell part	GO:0043167//ion binding;GO:0016744//transferase activity, transferring aldehyde or ketonic groups;GO:0005488//binding;GO:0003824//catalytic activity;GO:0043169//cation binding;GO:0016740//transferase activity;GO:0016830//carbon-carbon lyase activity;GO:0016831//carboxy-lyase activity;GO:0046872//metal ion binding;GO:0019842//vitamin binding;GO:0036094//small molecule binding;GO:0016829//lyase act…	GO:0016999//antibiotic metabolic process;GO:0019752//carboxylic acid metabolic process;GO:1901617//organic hydroxy compound biosynthetic process;GO:0044763//single-organism cellular process;GO:0006082//organic acid metabolic process;GO:0034641//cellular nitrogen compound metabolic process;GO:0044237//cellular metabolic process;GO:1901615//organic hydroxy compound metabolic process;GO:0044238//pri…
XLOC_000070	162.333	355.667	12.1333	32.4233	1.41806	1.54968e-08	2.60184e-07	yes	TCONS_00000127	hypothetical protein AFLA70_31g004760 [Aspergillus flavus AF70]	-	-	-	-	-	-	-
XLOC_000105	3747.33	1336	316.337	138.45	-1.1921	4.49636e-08	7.01421e-07	yes	TCONS_00000191	thimet oligopeptidase [Byssochlamys spectabilis No. 5]	-	-	-	-	-	-	-
XLOC_000141	0.333333	5.33333	0.0466667	0.886667	4.24793	0.00120455	0.00644978	yes	TCONS_00000245	-	-	-	-	-	-	-	-
XLOC_000208	0	8.66667	0.001	1.01667	9.98963	7.0352e-07	8.64813e-06	yes	TCONS_00000376	nonribosomal peptide synthase [Aspergillus flavus AF70]	-	-	-	-	-	GO:0097159//organic cyclic compound binding;GO:0043169//cation binding;GO:0046906//tetrapyrrole binding;GO:0016491//oxidoreductase activity;GO:0043167//ion binding;GO:0046914//transition metal ion binding;GO:1901363//heterocyclic compound binding;GO:0005488//binding;GO:0003824//catalytic activity;GO:0046872//metal ion binding	GO:0008152//metabolic process;GO:0044699//single-organism process;GO:0044710//single-organism metabolic process
XLOC_000227	24.3333	140	0.406667	2.84667	2.80735	7.76703e-17	3.84695e-15	yes	TCONS_00000407	nonribosomal peptide synthase [Aspergillus oryzae RIB40]	-	-	-	-	-	-	-
XLOC_000237	2.33333	19	0.15	1.56667	3.38466	9.85751e-08	1.43598e-06	yes	TCONS_00000423	beta-lactamase [Cladophialophora psammophila CBS 110553]	-	-	-	-	-	-	-
XLOC_000239	2	7.66667	0.326667	1.49333	2.19265	0.00513343	0.0216571	yes	TCONS_00000425	oxidoreductase, short chain dehydrogenase/reductase family [Aspergillus nomius NRRL 13137]	-	-	-	-	-	-	-
XLOC_000265	76.3333	199	4.37	14.06	1.68589	1.52873e-07	2.13537e-06	yes	TCONS_00000471	G-protein coupled receptor 1 [Aspergillus udagawae]	-	-	-	-	GO:0016020//membrane	GO:0099600//transmembrane receptor activity;GO:0004872//receptor activity;GO:0038023//signaling receptor activity;GO:0004888//transmembrane signaling receptor activity;GO:0004871//signal transducer activity;GO:0060089//molecular transducer activity	GO:0050789//regulation of biological process;GO:0009987//cellular process;GO:0007165//signal transduction;GO:0007154//cell communication;GO:0023052//signaling;GO:0050794//regulation of cellular process;GO:0044699//single-organism process;GO:0044700//single organism signaling;GO:0051716//cellular response to stimulus;GO:0044763//single-organism cellular process;GO:0007166//cell surface receptor si…
XLOC_000297	88.6667	148.333	4.44667	9.09333	1.03208	0.00933891	0.0352083	yes	TCONS_00000534	hypothetical protein AOR_1_464054 [Aspergillus oryzae RIB40]	-	-	-	-	-	-	-
XLOC_000358	2.33333	64.6667	0.38	13.16	5.11402	2.51469e-16	1.20049e-14	yes	TCONS_00000648	similar to An01g11170 [Aspergillus luchuensis]	-	-	-	-	-	-	-
XLOC_000364	1.66667	16	0.1	1.19	3.57289	4.407e-06	4.61145e-05	yes	TCONS_00000657	hypothetical protein AFLA70_640g000442 [Aspergillus flavus AF70]	-	-	-	-	-	-	-
XLOC_000489	5	25.3333	0.4	2.51	2.64962	1.84682e-06	2.08879e-05	yes	TCONS_00000873	E1-E2 ATPase [Aspergillus parasiticus SU-1]	-	-	-	-	GO:0043227//membrane-bounded organelle;GO:0043226//organelle;GO:0043231//intracellular membrane-bounded organelle;GO:0044464//cell part;GO:0044424//intracellular part;GO:0005623//cell;GO:0043229//intracellular organelle;GO:0005622//intracellular	GO:0046872//metal ion binding;GO:0005488//binding;GO:0043169//cation binding;GO:0043167//ion binding;GO:0001071//nucleic acid binding transcription factor activity;GO:0046914//transition metal ion binding;GO:0003700//transcription factor activity, sequence-specific DNA binding	GO:0006355//regulation of transcription, DNA-templated;GO:0050794//regulation of cellular process;GO:0051252//regulation of RNA metabolic process;GO:0010468//regulation of gene expression;GO:0050789//regulation of biological process;GO:0019219//regulation of nucleobase-containing compound metabolic process;GO:0065007//biological regulation;GO:0019222//regulation of metabolic process;GO:0009889//r…
XLOC_000550	332.667	61.6667	72.4167	16.2933	-2.15204	9.10281e-13	2.95642e-11	yes	TCONS_00000986	hypothetical protein AFLA70_783g000209 [Aspergillus flavus AF70]	-	-	-	-	-	-	-
XLOC_000579	101	14	5.26667	0.9	-2.54889	3.67063e-06	3.90975e-05	yes	TCONS_00001035	hypothetical protein TCE0_033r09567 [Talaromyces cellulolyticus]	-	-	-	-	-	-	-
XLOC_000585	27.3333	96	2.22333	9.38	2.07686	2.76814e-09	5.20646e-08	yes	TCONS_00001048	hypothetical protein AFLA_036690 [Aspergillus flavus NRRL3357]	-	-	-	-	-	-	-
XLOC_000610	29	3	2.42667	0.32	-2.92283	0.000529117	0.00317978	yes	TCONS_00001091	Pc21g06650 [Penicillium rubens Wisconsin 54-1255]	-	-	-	-	-	-	-
XLOC_000631	41.6667	70.11	1.21667	2.52333	1.0524	0.0122341	0.0438428	yes	TCONS_00001123	-	-	-	-	-	-	-	-
XLOC_000714	55	121	2.08667	5.58	1.41906	1.66568e-05	0.000153726	yes	TCONS_00001278	hypothetical protein AFLA70_76g002821 [Aspergillus flavus AF70]	-	-	-	-	-	-	-
XLOC_000727	188	14	15.5167	1.44333	-3.42634	9.5509e-11	2.26158e-09	yes	TCONS_00001299	alpha-ketoglutarate-dependent taurine dioxygenase, partial [Aspergillus flavus AF70]	-	-	-	-	-	GO:0016491//oxidoreductase activity;GO:0003824//catalytic activity	GO:0008152//metabolic process;GO:0044710//single-organism metabolic process;GO:0044699//single-organism process
XLOC_000729	13	38.6667	1.27	4.71667	1.89294	1.56681e-05	0.00014596	yes	TCONS_00001301	hypothetical protein AFLA_053750 [Aspergillus flavus NRRL3357]	-	-	-	-	-	-	-
XLOC_000733	2092.67	647.333	443.18	168.523	-1.39494	5.58698e-09	1.01084e-07	yes	TCONS_00001310	nuclear transport factor 2 domain protein [Aspergillus flavus NRRL3357]	-	-	-	-	GO:0005623//cell;GO:0044464//cell part	-	GO:0051179//localization;GO:0051234//establishment of localization
XLOC_000763	158	526	25.28	102.66	2.02181	2.3213e-05	0.000205307	yes	TCONS_00001374	similar to An13g02730 [Aspergillus niger]	-	-	-	-	-	-	-
XLOC_000780	18	106	1.15667	8.21667	2.82858	2.08696e-13	7.49477e-12	yes	TCONS_00001406	Pc12g09200 [Penicillium rubens Wisconsin 54-1255]	-	-	-	-	-	GO:0003824//catalytic activity;GO:0016740//transferase activity	GO:0044765//single-organism transport;GO:0051179//localization;GO:0006810//transport;GO:0051234//establishment of localization;GO:1902578//single-organism localization;GO:0044699//single-organism process
XLOC_000819	18	33	1.12	2.52667	1.17374	0.00256025	0.0120434	yes	TCONS_00001481	ANK ankyrin repeat protein [Aspergillus parasiticus SU-1]	-	-	-	-	-	-	-
XLOC_000922	1.66667	9	0.123333	0.8	2.69744	0.000448671	0.00275057	yes	TCONS_00001677	aspartic protease [Aspergillus niger ATCC 1015]	-	-	-	-	-	-	-
XLOC_000944	81.3333	19.3333	11.1533	3.27	-1.77011	1.4566e-05	0.000136766	yes	TCONS_00001711	DUF636 domain protein [Aspergillus flavus NRRL3357]	-	-	-	-	-	GO:0003824//catalytic activity;GO:0016829//lyase activity	-
XLOC_001170	51.6667	4180.67	3.85667	377.433	6.61272	8.57291e-61	2.83073e-58	yes	TCONS_00002101	hypothetical protein AFLA_116170 [Aspergillus flavus NRRL3357]	-	-	-	-	-	-	-
XLOC_001236	1269	3117.33	159.153	476.19	1.58112	3.93205e-08	6.21546e-07	yes	TCONS_00002224	cell surface protein, partial [Aspergillus flavus AF70]	-	-	-	-	-	-	-
XLOC_001237	5.66667	780.333	1.14667	212.73	7.53543	2.20328e-78	1.24716e-75	yes	TCONS_00002227	conserved hypothetical protein [Aspergillus flavus NRRL3357]	-	-	-	-	GO:0005622//intracellular;GO:0043227//membrane-bounded organelle;GO:0043229//intracellular organelle;GO:0043231//intracellular membrane-bounded organelle;GO:0005623//cell;GO:0044424//intracellular part;GO:0043226//organelle;GO:0044464//cell part	GO:0003700//transcription factor activity, sequence-specific DNA binding;GO:0097159//organic cyclic compound binding;GO:0043167//ion binding;GO:0046914//transition metal ion binding;GO:0043169//cation binding;GO:0001071//nucleic acid binding transcription factor activity;GO:1901363//heterocyclic compound binding;GO:0003676//nucleic acid binding;GO:0005488//binding;GO:0046872//metal ion binding	GO:0051252//regulation of RNA metabolic process;GO:1903506//regulation of nucleic acid-templated transcription;GO:0010468//regulation of gene expression;GO:0051171//regulation of nitrogen compound metabolic process;GO:0009889//regulation of biosynthetic process;GO:0050794//regulation of cellular process;GO:0006355//regulation of transcription, DNA-templated;GO:0031326//regulation of cellular bios…
XLOC_001342	2.66667	9.33333	0.303333	1.28333	2.08092	0.00177457	0.00888931	yes	TCONS_00002411	hypothetical protein ANI_1_1778104 [Aspergillus niger]	-	-	-	-	-	-	-
XLOC_001408	3.33333	47.6667	0.14	2.48333	4.14878	7.48611e-14	2.80717e-12	yes	TCONS_00002542	similar to An18g03270 [Aspergillus kawachii IFO 4308]	-	-	-	-	-	GO:0016788//hydrolase activity, acting on ester bonds;GO:0016787//hydrolase activity;GO:0016791//phosphatase activity;GO:0042578//phosphoric ester hydrolase activity;GO:0003824//catalytic activity	GO:0006793//phosphorus metabolic process;GO:0044237//cellular metabolic process;GO:0008152//metabolic process;GO:0006796//phosphate-containing compound metabolic process;GO:0009987//cellular process
XLOC_001442	41.6667	90.3333	1.02333	2.70667	1.40324	9.6086e-06	9.39289e-05	yes	TCONS_00002622	hypothetical protein AFLA_131650 [Aspergillus flavus NRRL3357]	-	-	-	-	-	-	-
XLOC_001487	27	45	3.13667	6.30333	1.00688	0.00786961	0.0306106	yes	TCONS_00002711	hypothetical protein ANOM_002132 [Aspergillus nomius NRRL 13137]	-	-	-	-	-	-	-
XLOC_001522	73.3333	177	15.1767	44.36	1.5474	1.08451e-06	1.28916e-05	yes	TCONS_00002774	hypothetical protein AFLA70_196g001781 [Aspergillus flavus AF70]	-	-	-	-	-	-	-
XLOC_001523	4.66667	58.6667	0.366667	5.60333	3.93374	3.80144e-12	1.10473e-10	yes	TCONS_00002775	Pc22g07640 [Penicillium rubens Wisconsin 54-1255]	-	-	-	-	GO:0031224//intrinsic component of membrane;GO:0016020//membrane;GO:0044425//membrane part	-	GO:0009987//cellular process;GO:0044763//single-organism cellular process;GO:0044699//single-organism process
XLOC_001553	29	54.3333	2.43667	5.56	1.19018	0.00118223	0.00636752	yes	TCONS_00002825	RING zinc finger protein [Byssochlamys spectabilis No. 5]	-	-	-	-	-	-	-
XLOC_001585	0	6.15667	0.001	2.05333	11.0038	6.00579e-05	0.00047785	yes	TCONS_00002878	-	-	-	-	-	-	-	-
XLOC_001591	7	33.8433	0.503333	3.02	2.58496	3.72306e-05	0.000312322	yes	TCONS_00002884	-	-	-	-	-	-	-	-
XLOC_001655	49	626	8.82	138.18	3.96963	4.42461e-17	2.22862e-15	yes	TCONS_00003001	hypothetical protein NFIA_095400 [Aspergillus fischeri NRRL 181]	-	-	-	-	-	-	-
XLOC_001666	35.6667	6.66667	2.85667	0.683333	-2.06367	0.00350628	0.0156175	yes	TCONS_00003018	Clavaminate synthase-like protein [Xylona heveae TC161]	-	-	-	-	-	-	-
XLOC_001692	97.3333	32	3.94667	1.62333	-1.28168	0.000838127	0.004722	yes	TCONS_00003064	capsule polysaccharide biosynthesis protein [Trichoderma harzianum]	-	-	-	-	-	-	-
XLOC_001782	14	2.66667	2.85	0.656667	-2.11773	0.00326394	0.0146797	yes	TCONS_00003225	Pc21g04960 [Penicillium rubens Wisconsin 54-1255]	-	-	-	-	-	-	-
XLOC_001834	13	0.666667	1.17333	0.0766667	-3.93587	0.000112883	0.000827275	yes	TCONS_00003343	Taurine catabolism dioxygenase TauD TfdA family protein [Aspergillus parasiticus SU-1]	-	-	-	-	-	GO:0043169//cation binding;GO:0046914//transition metal ion binding;GO:0003824//catalytic activity;GO:0043167//ion binding;GO:0016491//oxidoreductase activity;GO:0005488//binding;GO:0046872//metal ion binding	GO:0008152//metabolic process;GO:0044699//single-organism process;GO:0044710//single-organism metabolic process
XLOC_001859	191.667	64.3333	15.9067	6.5	-1.29112	0.00270807	0.0126041	yes	TCONS_00003384	sirQ protein [Aspergillus flavus AF70]	-	-	-	-	-	-	-
XLOC_001895	1602.49	364.693	51.1733	14.4033	-1.82899	4.19053e-13	1.4273e-11	yes	TCONS_00003441	F-box domain protein, partial [Aspergillus nomius NRRL 13137]	-	-	-	-	-	-	-
XLOC_001946	1	1476.67	0.153333	263.223	10.7454	2.91164e-132	1.73053e-128	yes	TCONS_00003522	hypothetical protein M419DRAFT_38885 [Trichoderma reesei RUT C-30]	-	-	-	-	-	-	-
XLOC_001947	0	322.667	0.001	27.2267	14.7327	2.49234e-66	9.55693e-64	yes	TCONS_00003523	reverse transcriptase [Aspergillus kawachii IFO 4308]	-	-	-	-	-	-	-
XLOC_001998	16.1967	3.95667	1.16	0.35	-1.7287	0.00560324	0.0233004	yes	TCONS_00003623	-	-	-	-	-	-	-	-
XLOC_002011	1	8	0.09	0.886667	3.30039	0.00387285	0.0169814	yes	TCONS_00003647	-	-	-	-	-	-	-	-
XLOC_002034	6	15.6667	1.71667	5.76667	1.74813	0.00679356	0.0272729	yes	TCONS_00003683	-	-	-	-	-	-	-	-
XLOC_002056	23.3333	42	1.49	3.22667	1.11473	0.00263225	0.0123201	yes	TCONS_00003737	-	-	-	-	-	-	-	-
XLOC_002094	47	4	8.78333	0.92	-3.25506	2.75778e-08	4.50917e-07	yes	TCONS_00003800	hypothetical protein AOR_1_1328114 [Aspergillus oryzae RIB40]	-	-	-	-	-	-	-
XLOC_002107	7.66667	17	0.41	1.12333	1.45409	0.00338597	0.0151426	yes	TCONS_00003820	pentalenene synthase [Aspergillus nomius NRRL 13137]	-	-	-	-	-	GO:0043167//ion binding;GO:0005488//binding;GO:0046872//metal ion binding;GO:0016829//lyase activity;GO:0003824//catalytic activity;GO:0043169//cation binding;GO:0016835//carbon-oxygen lyase activity;GO:0016838//carbon-oxygen lyase activity, acting on phosphates	GO:0008152//metabolic process
XLOC_002121	75	11.6667	15.4733	2.94333	-2.39426	6.02956e-08	9.18889e-07	yes	TCONS_00003848	-	-	-	-	-	-	-	-
XLOC_002123	374.333	138	78.16	35.2033	-1.15072	0.000388197	0.00241597	yes	TCONS_00003850	hypothetical protein AFLA_062890 [Aspergillus flavus NRRL3357]	-	-	-	-	-	-	-
XLOC_002127	1.66667	2829.33	0.403333	821.62	10.9923	3.13263e-148	3.72376e-144	yes	TCONS_00003855	conserved hypothetical protein [Aspergillus flavus NRRL3357]	-	-	-	-	-	-	-
XLOC_002141	82.1133	22.6367	1.89667	0.636667	-1.57486	4.08923e-05	0.000339446	yes	TCONS_00003883	-	-	-	-	-	-	-	-
XLOC_002208	54.6667	89.6667	3.01333	6.08333	1.0135	0.000858154	0.0048132	yes	TCONS_00003985	aflU / cypA / P450 monooxygenase [Aspergillus flavus AF70]	-	-	-	-	-	GO:0016491//oxidoreductase activity;GO:0046872//metal ion binding;GO:0046914//transition metal ion binding;GO:0043167//ion binding;GO:1901363//heterocyclic compound binding;GO:0003824//catalytic activity;GO:0005488//binding;GO:0097159//organic cyclic compound binding;GO:0043169//cation binding;GO:0046906//tetrapyrrole binding	GO:0044699//single-organism process;GO:0044710//single-organism metabolic process;GO:0008152//metabolic process
XLOC_002254	40.3333	12.6667	2.47667	0.946667	-1.38747	0.000812894	0.00460356	yes	TCONS_00004080	C6 finger domain protein [Aspergillus nomius NRRL 13137]	-	-	-	-	-	-	-
XLOC_002365	15.3333	4.33333	2.39	0.83	-1.52583	0.0114801	0.0416174	yes	TCONS_00004274	hypothetical protein AOR_1_2302174 [Aspergillus oryzae RIB40]	-	-	-	-	-	-	-
XLOC_002444	5	28.6667	0.316667	2.36	2.89775	9.00035e-09	1.55505e-07	yes	TCONS_00004404	-	-	-	-	-	-	-	-
XLOC_002461	63	2.33333	12.4333	0.56	-4.47264	6.06373e-16	2.81561e-14	yes	TCONS_00004443	Extracellular membrane protein, CFEM domain protein, partial [Metarhizium majus ARSEF 297]	-	-	-	-	-	-	-
XLOC_002583	40.3333	139.333	2.79333	11.05	1.98399	1.51678e-10	3.50777e-09	yes	TCONS_00004653	hypothetical protein AFLA_027080 [Aspergillus flavus NRRL3357]	-	-	-	-	-	-	-
XLOC_002595	79.4533	5.81333	4.99667	0.45	-3.47297	1.37079e-05	0.000129527	yes	TCONS_00004679	-	-	-	-	-	-	-	-
XLOC_002596	13.4533	40.3767	0.416667	1.52667	1.87342	0.000526591	0.0031662	yes	TCONS_00004680	hypothetical protein AFLA70_63g002621 [Aspergillus flavus AF70]	-	-	-	-	-	-	-
XLOC_002602	2	11.3333	0.353333	2.50333	2.82475	0.00015096	0.00106801	yes	TCONS_00004693	-	-	-	-	-	-	-	-
XLOC_002622	0.666667	5	0.253333	2.42	3.2559	0.0114654	0.0416023	yes	TCONS_00004730	-	-	-	-	-	-	-	-
XLOC_002628	8.99	19.9567	0.646667	1.71	1.4029	0.00466628	0.0199052	yes	TCONS_00004740	-	-	-	-	-	-	-	-
XLOC_002672	32.88	10.9567	0.93	0.39	-1.25376	0.0118069	0.0426204	yes	TCONS_00004815	hypothetical protein AFLA70_63g002621 [Aspergillus flavus AF70]	-	-	-	-	-	-	-
XLOC_002684	4.33333	18.3333	0.53	2.72	2.35954	1.10557e-05	0.000106758	yes	TCONS_00004832	-	-	-	-	-	-	-	-
XLOC_002822	283.333	551	44.7967	105.047	1.22957	3.40656e-05	0.000288623	yes	TCONS_00005098	similar to An09g01230 [Aspergillus niger]	-	-	-	-	-	-	-
XLOC_002846	2004.13	285.593	90.8167	16.0767	-2.49799	2.08649e-11	5.35683e-10	yes	TCONS_00005125	tat pathway signal sequence [Beauveria bassiana ARSEF 2860]	-	-	-	-	-	-	-
XLOC_002847	1659.33	363.333	135.777	37.2933	-1.86425	7.24439e-09	1.28146e-07	yes	TCONS_00005126	Tat pathway signal sequence [Colletotrichum higginsianum IMI 349063]	-	-	-	-	-	-	-
XLOC_002900	4.33333	15.6667	0.313333	1.42	2.18012	0.000180467	0.00124506	yes	TCONS_00005219	hypothetical protein AFLA70_13g006121 [Aspergillus flavus AF70]	-	-	-	-	-	-	-
XLOC_002982	0.666667	29.3333	0.0766667	4.21	5.77908	5.77347e-13	1.92779e-11	yes	TCONS_00005358	Voltage-dependent anion channel [Aspergillus parasiticus SU-1]	-	-	-	-	-	GO:0003824//catalytic activity	GO:0044699//single-organism process;GO:0008152//metabolic process;GO:0044710//single-organism metabolic process
XLOC_003003	1.66667	51.3333	0.253333	9.55	5.23639	2.50087e-19	1.5403e-17	yes	TCONS_00005393	Amino acid permease [Aspergillus parasiticus SU-1]	-	-	-	-	-	-	-
XLOC_003005	3.33333	18.3333	0.286667	1.83	2.6744	0.000111296	0.000818675	yes	TCONS_00005396	probable sterigmatocystin biosynthesis P450 monooxygenase stcF [Aspergillus lentulus]	-	-	-	-	-	-	-
XLOC_003011	72.87	15.74	14.0767	3.76	-1.9045	7.55889e-05	0.000584597	yes	TCONS_00005410	hypothetical protein PDE_03922 [Penicillium oxalicum 114-2]	-	-	-	-	-	-	-
XLOC_003035	32	56.3333	1.13333	2.46667	1.12199	0.00267746	0.012486	yes	TCONS_00005442	-	-	-	-	-	-	-	-
XLOC_003095	17	52	4.15	15.2567	1.87826	2.04294e-05	0.000183279	yes	TCONS_00005542	-	-	-	-	-	-	-	-
XLOC_003125	82.3333	134.333	3.35667	6.77	1.01213	0.00290574	0.0134005	yes	TCONS_00005611	-	-	-	-	-	-	-	-
XLOC_003234	5.33333	14.3333	0.386667	1.27	1.71567	0.00395345	0.0172711	yes	TCONS_00005819	Peptidoglycan-binding lysin domain [Penicillium roqueforti FM164]	-	-	-	-	-	-	-
XLOC_003238	124	23.6667	21.6533	5.09333	-2.08791	1.00441e-06	1.20235e-05	yes	TCONS_00005824	-	-	-	-	-	-	-	-
XLOC_003245	210	57.3333	12.3833	4.08667	-1.5994	5.50817e-06	5.62022e-05	yes	TCONS_00005838	-	-	-	-	-	-	-	-
XLOC_003344	3654	1164.67	538.777	208.79	-1.36763	5.89672e-07	7.33972e-06	yes	TCONS_00006023	hypothetical protein AFLA_080430 [Aspergillus flavus NRRL3357]	-	-	-	-	-	-	-
XLOC_003356	99.6667	5.66667	10.7233	0.783333	-3.77498	6.28762e-09	1.12466e-07	yes	TCONS_00006047	acid phosphatase PHO1 [Aspergillus udagawae]	-	-	-	-	-	-	-
XLOC_003371	224.333	33.3333	15.8467	2.93667	-2.43193	1.22777e-11	3.29446e-10	yes	TCONS_00006072	amino acid permease [Aspergillus oryzae RIB40]	-	-	-	-	GO:0016020//membrane;GO:0031224//intrinsic component of membrane;GO:0044425//membrane part	GO:0005342//organic acid transmembrane transporter activity;GO:0022892//substrate-specific transporter activity;GO:0008509//anion transmembrane transporter activity;GO:0022891//substrate-specific transmembrane transporter activity;GO:0022857//transmembrane transporter activity;GO:0015075//ion transmembrane transporter activity;GO:0046943//carboxylic acid transmembrane transporter activity;GO:0008…	GO:0046942//carboxylic acid transport;GO:0051179//localization;GO:0015849//organic acid transport;GO:0051234//establishment of localization;GO:0015711//organic anion transport;GO:0044765//single-organism transport;GO:0006865//amino acid transport;GO:0071702//organic substance transport;GO:0006811//ion transport;GO:0071705//nitrogen compound transport;GO:0006820//anion transport;GO:0006810//transp…
XLOC_003421	15.3333	114.5	0.773333	6.96333	3.17062	2.3214e-17	1.21029e-15	yes	TCONS_00006164	phosphatidylserine decarboxylase [Aspergillus nomius NRRL 13137]	-	-	-	-	-	GO:0016831//carboxy-lyase activity;GO:0016830//carbon-carbon lyase activity;GO:0016829//lyase activity;GO:0003824//catalytic activity	GO:0019637//organophosphate metabolic process;GO:0044699//single-organism process;GO:0044763//single-organism cellular process;GO:0006629//lipid metabolic process;GO:0044255//cellular lipid metabolic process;GO:0044238//primary metabolic process;GO:0044710//single-organism metabolic process;GO:0008152//metabolic process;GO:0044237//cellular metabolic process;GO:0006796//phosphate-containing compo…
XLOC_003439	0	12.1667	0.001	0.773333	9.59495	0.00298361	0.0136724	yes	TCONS_00006193	phosphatidylserine decarboxylase [Aspergillus nomius NRRL 13137]	-	-	-	-	-	GO:0003824//catalytic activity;GO:0016829//lyase activity;GO:0016830//carbon-carbon lyase activity;GO:0016831//carboxy-lyase activity	GO:0006796//phosphate-containing compound metabolic process;GO:0044699//single-organism process;GO:0044237//cellular metabolic process;GO:0006629//lipid metabolic process;GO:0044710//single-organism metabolic process;GO:0044255//cellular lipid metabolic process;GO:0008152//metabolic process;GO:0006793//phosphorus metabolic process;GO:0044238//primary metabolic process;GO:0071704//organic substanc…
XLOC_003520	20	0.333333	5.05	0.103333	-5.61091	1.08966e-09	2.1806e-08	yes	TCONS_00006341	-	-	-	-	-	-	-	-
XLOC_003553	266	101.333	17.3633	8.12	-1.09649	0.000233361	0.00156368	yes	TCONS_00006413	similar to An09g05680 [Aspergillus niger]	-	-	-	-	GO:0098687//chromosomal region;GO:0000781//chromosome, telomeric region;GO:0005694//chromosome;GO:0044422//organelle part;GO:0005623//cell;GO:0043232//intracellular non-membrane-bounded organelle;GO:0043229//intracellular organelle;GO:0044427//chromosomal part;GO:0043228//non-membrane-bounded organelle;GO:0005622//intracellular;GO:0043226//organelle;GO:0044424//intracellular part;GO:0044464//cell…	GO:0097159//organic cyclic compound binding;GO:0003676//nucleic acid binding;GO:1901363//heterocyclic compound binding;GO:0005488//binding	GO:0090304//nucleic acid metabolic process;GO:0044237//cellular metabolic process;GO:1901360//organic cyclic compound metabolic process;GO:0009987//cellular process;GO:0034641//cellular nitrogen compound metabolic process;GO:0071704//organic substance metabolic process;GO:0006725//cellular aromatic compound metabolic process;GO:0006139//nucleobase-containing compound metabolic process;GO:0043170/…
XLOC_003608	15	48	0.773333	2.95	1.93155	1.70994e-05	0.000156728	yes	TCONS_00006525	glycoside hydrolase family 115 protein [Glonium stellatum]	-	-	-	-	-	-	-
XLOC_003686	67.6667	159.333	2.31667	6.79667	1.55278	1.162e-05	0.000111663	yes	TCONS_00006661	hypothetical protein AFLA_073250 [Aspergillus flavus NRRL3357]	-	-	-	-	-	-	-
XLOC_003723	166	31.6667	10.8433	2.53333	-2.0977	1.58043e-10	3.64081e-09	yes	TCONS_00006717	Smc [Aspergillus parasiticus SU-1]	-	-	-	-	-	-	-
XLOC_003771	16.3333	59	0.82	3.60667	2.13697	1.54356e-08	2.59523e-07	yes	TCONS_00006810	Pc16g13940 [Penicillium rubens Wisconsin 54-1255]	-	-	-	-	-	-	-
XLOC_003774	253.333	73.6667	9.83	3.53	-1.47752	1.77671e-06	2.01525e-05	yes	TCONS_00006815	Cytochrome P450, E-class, group I [Penicillium italicum]	-	-	-	-	-	GO:0016491//oxidoreductase activity;GO:0046906//tetrapyrrole binding;GO:0043169//cation binding;GO:0046914//transition metal ion binding;GO:1901363//heterocyclic compound binding;GO:0003824//catalytic activity;GO:0046872//metal ion binding;GO:0097159//organic cyclic compound binding;GO:0043167//ion binding;GO:0005488//binding	GO:0008152//metabolic process;GO:0044699//single-organism process;GO:0044710//single-organism metabolic process
XLOC_003784	29.82	92.1467	1.74667	6.57333	1.91202	3.08064e-07	4.10994e-06	yes	TCONS_00006835	Sugar and other transporter [Aspergillus parasiticus SU-1]	-	-	-	-	GO:0031224//intrinsic component of membrane;GO:0044425//membrane part;GO:0016020//membrane	GO:0005215//transporter activity;GO:0022857//transmembrane transporter activity	GO:0044699//single-organism process;GO:0009987//cellular process;GO:1902578//single-organism localization;GO:0044763//single-organism cellular process;GO:0044765//single-organism transport;GO:0051179//localization;GO:0051234//establishment of localization;GO:0006810//transport
XLOC_003787	52	12.3333	2.99	0.86	-1.79774	0.000472965	0.00288019	yes	TCONS_00006838	Lipase [Escovopsis weberi]	-	-	-	-	-	-	-
XLOC_003794	69.3333	202.333	3.78333	13.4933	1.83452	6.29174e-09	1.12466e-07	yes	TCONS_00006849	TPA: pyridoxamine 5'-phosphate oxidase family protein [Aspergillus flavus]	-	-	-	-	-	GO:0005488//binding;GO:1901265//nucleoside phosphate binding;GO:0016740//transferase activity;GO:0016491//oxidoreductase activity;GO:0097367//carbohydrate derivative binding;GO:0016746//transferase activity, transferring acyl groups;GO:0016641//oxidoreductase activity, acting on the CH-NH2 group of donors, oxygen as acceptor;GO:0016747//transferase activity, transferring acyl groups other than am…	GO:0008152//metabolic process;GO:0006732//coenzyme metabolic process;GO:0009987//cellular process;GO:0051186//cofactor metabolic process;GO:0009058//biosynthetic process;GO:0044237//cellular metabolic process;GO:0009108//coenzyme biosynthetic process;GO:0044699//single-organism process;GO:0051188//cofactor biosynthetic process;GO:0044249//cellular biosynthetic process;GO:0044710//single-organism …
XLOC_003833	25.6667	180	1.58667	14.39	3.181	6.25486e-18	3.41062e-16	yes	TCONS_00006919	Polynucleotidyl transferase, ribonuclease H fold [Penicillium camemberti]	-	-	-	-	-	-	-
XLOC_003839	0.333333	5	0.09	1.57667	4.13081	0.00502202	0.0212217	yes	TCONS_00006932	-	-	-	-	-	-	-	-
XLOC_003854	21.6667	4.33333	1.41333	0.353333	-2	0.00160698	0.0082004	yes	TCONS_00006959	F-box domain protein [Aspergillus oryzae RIB40]	-	-	-	-	-	-	-
XLOC_003865	4.18	30.52	0.283333	2.52667	3.15666	5.04919e-08	7.82526e-07	yes	TCONS_00006979	Sugar and other transporter [Aspergillus parasiticus SU-1]	-	-	-	-	GO:0005622//intracellular;GO:0044425//membrane part;GO:0043231//intracellular membrane-bounded organelle;GO:0005623//cell;GO:0044424//intracellular part;GO:0043229//intracellular organelle;GO:0016020//membrane;GO:0044464//cell part;GO:0043226//organelle;GO:0031224//intrinsic component of membrane;GO:0043227//membrane-bounded organelle	GO:0001071//nucleic acid binding transcription factor activity;GO:0043167//ion binding;GO:0046872//metal ion binding;GO:0022857//transmembrane transporter activity;GO:0043169//cation binding;GO:0005215//transporter activity;GO:0046914//transition metal ion binding;GO:0005488//binding;GO:0003700//transcription factor activity, sequence-specific DNA binding	GO:2001141//regulation of RNA biosynthetic process;GO:0006810//transport;GO:0031323//regulation of cellular metabolic process;GO:0010468//regulation of gene expression;GO:0009889//regulation of biosynthetic process;GO:2000112//regulation of cellular macromolecule biosynthetic process;GO:0051252//regulation of RNA metabolic process;GO:0065007//biological regulation;GO:0051179//localization;GO:0019…
XLOC_003875	27.3333	58.6667	1.9	4.93667	1.37754	0.000601863	0.00356825	yes	TCONS_00006993	-	-	-	-	-	-	-	-
XLOC_003880	9.66667	29.6667	0.563333	2.10333	1.90062	0.000104362	0.000772449	yes	TCONS_00007003	Pc23g00600 [Penicillium rubens Wisconsin 54-1255]	-	-	-	-	-	-	-
XLOC_003887	67	7896.33	9.12	1306.57	7.16253	4.5462e-37	6.9283e-35	yes	TCONS_00007014	similar to An08g09880 [Aspergillus kawachii IFO 4308]	-	-	-	-	-	-	-
XLOC_003919	51	162	2.73	10.38	1.92683	1.45012e-05	0.000136265	yes	TCONS_00007070	hypothetical protein AFLA70_32g003990 [Aspergillus flavus AF70]	-	-	-	-	-	-	-
XLOC_003921	7	14.6667	0.49	1.28333	1.38904	0.0105276	0.0388275	yes	TCONS_00007073	-	-	-	-	-	-	-	-
XLOC_003983	60	104	2.90667	6.05333	1.05836	0.00171568	0.00865224	yes	TCONS_00007196	hypothetical protein ASPCAL14600 [Aspergillus calidoustus]	-	-	-	-	-	-	-
XLOC_004012	26.6667	47	1.57	3.37333	1.10341	0.00823083	0.0317559	yes	TCONS_00007264	-	-	-	-	-	-	-	-
XLOC_004034	0	4.42333	0.001	0.77	9.58871	0.000448368	0.00275013	yes	TCONS_00007294	2-haloalkanoic acid dehalogenase [Colletotrichum orbiculare MAFF 240422]	-	-	-	-	-	-	GO:0097659//nucleic acid-templated transcription;GO:0044260//cellular macromolecule metabolic process;GO:0034654//nucleobase-containing compound biosynthetic process;GO:0018130//heterocycle biosynthetic process;GO:0009059//macromolecule biosynthetic process;GO:0008152//metabolic process;GO:0016070//RNA metabolic process;GO:0006807//nitrogen compound metabolic process;GO:0044249//cellular biosynth…
XLOC_004098	24.6667	48	1.68333	3.90667	1.21462	0.00617342	0.0252003	yes	TCONS_00007425	similar to An15g04990 [Aspergillus kawachii IFO 4308]	-	-	-	-	-	-	-
XLOC_004110	0.333333	26.2433	0.0266667	2.59	6.60177	1.04102e-10	2.44843e-09	yes	TCONS_00007442	2-haloalkanoic acid dehalogenase [Colletotrichum orbiculare MAFF 240422]	-	-	-	-	-	-	GO:0019438//aromatic compound biosynthetic process;GO:0009987//cellular process;GO:0018130//heterocycle biosynthetic process;GO:0006725//cellular aromatic compound metabolic process;GO:0034645//cellular macromolecule biosynthetic process;GO:0043170//macromolecule metabolic process;GO:0034641//cellular nitrogen compound metabolic process;GO:0009058//biosynthetic process;GO:0044271//cellular nitrog…
XLOC_004234	54.6667	92	3.34333	6.9	1.04531	0.0023321	0.0111243	yes	TCONS_00007677	Life-span regulatory factor [Penicillium italicum]	-	-	-	-	-	-	-
XLOC_004452	73.6667	161.667	6.51333	17.26	1.40596	0.000431656	0.00266136	yes	TCONS_00008086	deoxyribonuclease Tat-D [Aspergillus flavus AF70]	-	-	-	-	-	GO:0004519//endonuclease activity;GO:0004520//endodeoxyribonuclease activity;GO:0003824//catalytic activity;GO:0016787//hydrolase activity;GO:0004518//nuclease activity;GO:0016788//hydrolase activity, acting on ester bonds;GO:0004536//deoxyribonuclease activity	GO:0008152//metabolic process;GO:1901361//organic cyclic compound catabolic process;GO:0044238//primary metabolic process;GO:0034641//cellular nitrogen compound metabolic process;GO:0090304//nucleic acid metabolic process;GO:1901360//organic cyclic compound metabolic process;GO:0006259//DNA metabolic process;GO:0044270//cellular nitrogen compound catabolic process;GO:0046483//heterocycle metaboli…
XLOC_004469	24.0867	6.93	0.59	0.21	-1.49033	0.00760548	0.0298469	yes	TCONS_00008110	hypothetical protein AFLA70_43g003920 [Aspergillus flavus AF70]	-	-	-	-	-	-	-
XLOC_004618	106.667	36	10.9867	4.49667	-1.28883	0.000731044	0.00423279	yes	TCONS_00008391	pyridoxal-dependent decarboxylase [Aspergillus niger]	-	-	-	-	-	-	-
XLOC_004635	1.33333	44	0.09	3.44333	5.25774	3.95382e-17	2.00851e-15	yes	TCONS_00008426	hypothetical protein AFLA70_341g001340 [Aspergillus flavus AF70]	-	-	-	-	-	-	-
XLOC_004644	6.33333	19.6667	0.54	2.03667	1.91518	0.00180441	0.00900084	yes	TCONS_00008436	Alpha/beta hydrolase family protein [Aspergillus parasiticus SU-1]	-	-	-	-	-	GO:0003824//catalytic activity	-
XLOC_004662	13.6833	32.45	0.893333	2.63667	1.56144	0.00230052	0.0110001	yes	TCONS_00008472	hypothetical protein AFLA_046220 [Aspergillus flavus NRRL3357]	-	-	-	-	-	-	-
XLOC_004694	10.3333	20.3333	0.936667	2.27	1.27708	0.00869372	0.0332504	yes	TCONS_00008528	unnamed protein product [Aspergillus oryzae RIB40]	-	-	-	-	-	-	-
XLOC_004734	69.3833	140.56	5.31	13.1333	1.30645	3.26827e-05	0.000278694	yes	TCONS_00008601	D-alanine--D-alanine ligase [Aspergillus oryzae RIB40]	-	-	-	-	-	GO:0003824//catalytic activity	-
XLOC_004771	20.95	409.773	1.32667	31.9467	4.58979	1.02768e-25	1.00959e-23	yes	TCONS_00008675	D-alanine--D-alanine ligase [Aspergillus oryzae RIB40]	-	-	-	-	-	GO:0003824//catalytic activity;GO:0005488//binding;GO:0016874//ligase activity;GO:0043167//ion binding	-
XLOC_004774	143.667	294.667	17.1033	43.26	1.33876	2.68324e-06	2.95221e-05	yes	TCONS_00008682	similar to An07g08200 [Aspergillus kawachii IFO 4308]	-	-	-	-	-	-	-
XLOC_004814	31.3333	102.333	1.32	5.23667	1.98811	6.92635e-08	1.04618e-06	yes	TCONS_00008762	hypothetical protein AFLA_111440 [Aspergillus flavus NRRL3357]	-	-	-	-	-	-	-
XLOC_004816	44	75.3333	2.98333	6.30333	1.07919	0.00136816	0.00717709	yes	TCONS_00008769	ABC transporter, integral membrane type 1 [Penicillium italicum]	-	-	-	-	-	GO:0003824//catalytic activity;GO:0016614//oxidoreductase activity, acting on CH-OH group of donors;GO:0036094//small molecule binding;GO:0000166//nucleotide binding;GO:1901265//nucleoside phosphate binding;GO:0005488//binding;GO:0097159//organic cyclic compound binding;GO:1901363//heterocyclic compound binding;GO:0016491//oxidoreductase activity	GO:0008152//metabolic process;GO:0044699//single-organism process
XLOC_004903	154	309	11.08	26.7933	1.27392	3.34009e-06	3.59309e-05	yes	TCONS_00008950	DnaJ domain protein [Aspergillus oryzae RIB40]	-	-	-	-	-	-	-
XLOC_004966	231.667	440.667	3.86667	8.95	1.2108	5.90215e-05	0.000470549	yes	TCONS_00009074	hypothetical protein AFLA70_553g000341 [Aspergillus flavus AF70]	-	-	-	-	-	-	-
XLOC_005020	1.78667	11.4	0.206667	1.65333	3	3.61265e-05	0.000304133	yes	TCONS_00009163	-	-	-	-	-	-	-	-
XLOC_005059	9.33333	19.6667	0.536667	1.34333	1.32372	0.00575333	0.0237878	yes	TCONS_00009246	-	-	-	-	-	-	-	-
XLOC_005065	7.88	3615.27	0.583333	325.15	9.12257	4.74697e-100	5.64273e-97	yes	TCONS_00009257	conidiation protein [Aspergillus flavus AF70]	-	-	-	-	GO:0044464//cell part;GO:0005622//intracellular;GO:0044424//intracellular part;GO:0005623//cell	-	-
XLOC_005180	166.277	333.287	15.2767	37.6	1.2994	0.00119424	0.00641187	yes	TCONS_00009441	TolA protein [Aspergillus parasiticus SU-1]	-	-	-	-	-	-	-
XLOC_005246	1262.67	2197.33	42.65	90.49	1.08521	6.4617e-07	7.98443e-06	yes	TCONS_00009587	similar to An02g01470 [Aspergillus luchuensis]	-	-	-	-	-	-	-
XLOC_005251	11.3333	28.3333	1.41667	4.31	1.60519	0.000499241	0.00302163	yes	TCONS_00009594	polysaccharide deacetylase [Aspergillus oryzae RIB40]	-	-	-	-	-	GO:0001882//nucleoside binding;GO:0097367//carbohydrate derivative binding;GO:0017111//nucleoside-triphosphatase activity;GO:0016817//hydrolase activity, acting on acid anhydrides;GO:0097159//organic cyclic compound binding;GO:0036094//small molecule binding;GO:0016462//pyrophosphatase activity;GO:0032550//purine ribonucleoside binding;GO:1901363//heterocyclic compound binding;GO:0032549//ribonuc…	GO:0044238//primary metabolic process;GO:0008152//metabolic process
XLOC_005289	111.333	2.66667	7.23333	0.21	-5.1062	2.41297e-22	1.86253e-20	yes	TCONS_00009659	similar to An06g00150 [Aspergillus niger]	-	-	-	-	-	-	-
XLOC_005464	42.3333	95.6667	7.61667	21.1833	1.4757	1.49979e-05	0.000140267	yes	TCONS_00009992	-	-	-	-	-	-	-	-
XLOC_005599	11.3333	56.3333	0.866667	5.32333	2.61878	7.9105e-09	1.38486e-07	yes	TCONS_00010240	-	-	-	-	-	-	-	-
XLOC_005617	347.667	72	56.0133	14.4167	-1.95803	2.52641e-10	5.6336e-09	yes	TCONS_00010275	cofilin [Aspergillus oryzae RIB40]	-	-	-	-	GO:0005623//cell;GO:0005622//intracellular;GO:0044464//cell part	-	-
XLOC_005629	0.333333	9	0.06	2.00333	5.0613	0.000266362	0.00174738	yes	TCONS_00010300	-	-	-	-	-	-	-	-
XLOC_005633	7	0	0.783333	0.001	-9.61348	0.00156571	0.00802914	yes	TCONS_00010307	methionine permease [Aspergillus oryzae RIB40]	-	-	-	-	GO:0016020//membrane;GO:0044425//membrane part;GO:0031224//intrinsic component of membrane	GO:0022857//transmembrane transporter activity;GO:0022892//substrate-specific transporter activity;GO:0008509//anion transmembrane transporter activity;GO:0008514//organic anion transmembrane transporter activity;GO:0046943//carboxylic acid transmembrane transporter activity;GO:0005215//transporter activity;GO:0022891//substrate-specific transmembrane transporter activity;GO:0015075//ion transmem…	GO:0006865//amino acid transport;GO:0006811//ion transport;GO:0006820//anion transport;GO:0006810//transport;GO:0071705//nitrogen compound transport;GO:0051179//localization;GO:0051234//establishment of localization;GO:0044699//single-organism process;GO:0015711//organic anion transport;GO:0046942//carboxylic acid transport;GO:0015849//organic acid transport;GO:0044765//single-organism transport;…
XLOC_005768	5.31	14.5067	0.166667	0.566667	1.76553	0.00121127	0.00647993	yes	TCONS_00010557	-	-	-	-	-	-	-	-
XLOC_005832	70.3333	122.667	3.36333	7.15667	1.0894	0.00065205	0.00383329	yes	TCONS_00010680	Pc21g06650 [Penicillium rubens Wisconsin 54-1255]	-	-	-	-	-	-	-
XLOC_005908	247.667	85.3333	9.06333	3.86	-1.23144	8.50797e-05	0.000646638	yes	TCONS_00010825	hypothetical protein AOR_1_678134 [Aspergillus oryzae RIB40]	-	-	-	-	-	-	-
XLOC_005914	23.3333	64.6667	4.05667	13.4967	1.73424	0.000202517	0.00137718	yes	TCONS_00010836	hypothetical protein AFLA70_216g001572 [Aspergillus flavus AF70]	-	-	-	-	-	-	-
XLOC_005926	694	168.667	61.2233	18.61	-1.718	9.32523e-07	1.12881e-05	yes	TCONS_00010851	DUF1766-domain-containing protein [Alternaria alternata]	-	-	-	-	-	-	-
XLOC_005967	610	9.66667	60.1067	1.18	-5.67067	1.00539e-25	9.95926e-24	yes	TCONS_00010914	conserved hypothetical protein [Aspergillus flavus NRRL3357]	-	-	-	-	-	-	-
XLOC_005977	1553	535.333	328.997	143.093	-1.20112	2.02793e-06	2.27909e-05	yes	TCONS_00010936	hypothetical protein AFLA_004140 [Aspergillus flavus NRRL3357]	-	-	-	-	-	-	-
XLOC_005989	279.667	107.333	71.29	33.1667	-1.10397	0.00677603	0.0272393	yes	TCONS_00010955	trypsin Inhibitor like cysteine rich domain containing protein [Aspergillus flavus NRRL3357]	-	-	-	-	-	-	-
XLOC_005991	98.1767	810.777	0.733333	7.43667	3.34212	1.11005e-14	4.53444e-13	yes	TCONS_00010958	nonribosomal peptide synthase [Aspergillus oryzae RIB40]	-	-	-	-	-	GO:0019842//vitamin binding;GO:0005488//binding;GO:0036094//small molecule binding	GO:0046483//heterocycle metabolic process;GO:0009987//cellular process;GO:0044249//cellular biosynthetic process;GO:0044710//single-organism metabolic process;GO:0018130//heterocycle biosynthetic process;GO:0071704//organic substance metabolic process;GO:1901564//organonitrogen compound metabolic process;GO:0006807//nitrogen compound metabolic process;GO:0034641//cellular nitrogen compound metabo…
XLOC_006031	257	80	37.13	14.1667	-1.39008	2.43487e-05	0.000213919	yes	TCONS_00011025	Dimethylamine methyltransferase MtbB1 [Talaromyces marneffei PM1]	-	-	-	-	-	-	-
XLOC_006036	205	425.333	44.4833	113.763	1.3547	1.8034e-06	2.04357e-05	yes	TCONS_00011034	GPI anchored glycoprotein [Aspergillus flavus AF70]	-	-	-	-	-	-	-
XLOC_006048	93.49	8.22333	0.73	0.0766667	-3.25123	3.28582e-09	6.12203e-08	yes	TCONS_00011052	nonribosomal peptide synthase [Aspergillus oryzae RIB40]	-	-	-	-	-	-	GO:0009987//cellular process;GO:0008152//metabolic process
XLOC_006055	471.667	1203.33	191.307	601.383	1.6524	1.53238e-10	3.53697e-09	yes	TCONS_00011065	-	-	-	-	-	-	-	-
XLOC_006123	44.6667	77.6667	1.99	4.14	1.05686	0.00704675	0.0280713	yes	TCONS_00011182	Pc13g13050 [Penicillium rubens Wisconsin 54-1255]	-	-	-	-	-	GO:0016740//transferase activity;GO:0003824//catalytic activity	-
XLOC_006136	0.333333	967.667	0.05	170.327	11.7341	2.36201e-37	3.64639e-35	yes	TCONS_00011207	hypothetical protein AFLA_137900 [Aspergillus flavus NRRL3357]	-	-	-	-	-	-	-
XLOC_006506	1.66667	10	0.24	1.73	2.84967	0.00019031	0.00130462	yes	TCONS_00011866	-	-	-	-	-	-	-	-
XLOC_006614	89.3333	10	10.5467	1.42333	-2.88944	7.16604e-10	1.47375e-08	yes	TCONS_00012067	-	-	-	-	-	-	-	-
XLOC_006615	240.333	25.6667	18.1567	2.38	-2.93147	2.70162e-15	1.17205e-13	yes	TCONS_00012068	C6 transcription factor [Talaromyces cellulolyticus]	-	-	-	-	-	-	GO:0009059//macromolecule biosynthetic process;GO:0008152//metabolic process;GO:1901576//organic substance biosynthetic process;GO:0034641//cellular nitrogen compound metabolic process;GO:0071704//organic substance metabolic process;GO:0016070//RNA metabolic process;GO:0019438//aromatic compound biosynthetic process;GO:0006725//cellular aromatic compound metabolic process;GO:0009987//cellular pro…
XLOC_006646	23.3333	108.333	1.40667	7.91667	2.49261	3.76693e-11	9.40704e-10	yes	TCONS_00012127	serine/threonine protein kinase [Aspergillus luchuensis]	-	-	-	-	-	GO:0016740//transferase activity;GO:0016772//transferase activity, transferring phosphorus-containing groups;GO:0016301//kinase activity;GO:0016773//phosphotransferase activity, alcohol group as acceptor;GO:0003824//catalytic activity	GO:0044237//cellular metabolic process;GO:0008152//metabolic process;GO:0009987//cellular process;GO:0006796//phosphate-containing compound metabolic process;GO:0006793//phosphorus metabolic process
XLOC_006662	12.6667	2	2.03333	0.393333	-2.37002	0.00314543	0.0142329	yes	TCONS_00012155	Major Facilitator Superfamily protein [Aspergillus parasiticus SU-1]	-	-	-	-	-	-	-
XLOC_006676	14.6667	82	2.88	19.7733	2.77942	1.39726e-11	3.69916e-10	yes	TCONS_00012181	duf1857 domain-containing protein [Phialocephala scopiformis]	-	-	-	-	-	-	-
XLOC_006677	14.3333	25	1.25	2.65667	1.08769	0.0111113	0.0405326	yes	TCONS_00012182	-	-	-	-	-	-	-	-
XLOC_006689	3.66667	9.33333	0.793333	2.45333	1.62874	0.0135263	0.0474297	yes	TCONS_00012205	Cupin, RmlC-type [Penicillium roqueforti FM164]	-	-	-	-	-	-	-
XLOC_006706	29	56	2.22667	5.21	1.2264	0.000885976	0.0049428	yes	TCONS_00012230	exportin-T [Aspergillus nomius NRRL 13137]	-	-	-	-	-	-	-
XLOC_006738	90	215.333	6.36667	18.9167	1.57105	8.30297e-08	1.22605e-06	yes	TCONS_00012299	integral membrane protein [Aspergillus kawachii IFO 4308]	-	-	-	-	-	-	-
XLOC_006751	30	62	2.06667	5.14333	1.3154	0.0018316	0.00910208	yes	TCONS_00012325	similar to An02g13860 [Aspergillus kawachii IFO 4308]	-	-	-	-	-	-	-
XLOC_006807	8	0.333333	1.40333	0.0733333	-4.25824	0.000785206	0.00447233	yes	TCONS_00012427	hypothetical protein AFLA_125650 [Aspergillus flavus NRRL3357]	-	-	-	-	-	-	-
XLOC_006867	5.66667	0.333333	1.18333	0.0833333	-3.82782	0.00546801	0.0228545	yes	TCONS_00012541	hypothetical protein AFLA_123150 [Aspergillus flavus NRRL3357]	-	-	-	-	-	-	-
XLOC_006870	2.34667	245.467	0.183333	23.35	6.99281	5.5248e-35	7.46287e-33	yes	TCONS_00012545	similar to An13g01660 [Aspergillus niger]	-	-	-	-	-	-	-
XLOC_006871	0	287.667	0.001	25.74	14.6517	7.82912e-62	2.65899e-59	yes	TCONS_00012546	hypothetical protein MAC_02849 [Metarhizium acridum CQMa 102]	-	-	-	-	-	-	-
XLOC_006875	82.3333	148.333	2.99667	6.65	1.15	0.000385731	0.0024044	yes	TCONS_00012554	hypothetical protein AFLA_026080 [Aspergillus flavus NRRL3357]	-	-	-	-	-	-	-
XLOC_006885	23.3333	87.6667	3.04	13.8333	2.18601	5.50867e-10	1.15897e-08	yes	TCONS_00012567	-	-	-	-	-	-	-	-
XLOC_006909	0	155	0.001	6.76333	12.7235	1.09132e-45	2.7026e-43	yes	TCONS_00012605	drug resistance protein YOR378W [Aspergillus udagawae]	-	-	-	-	GO:0016020//membrane;GO:0031224//intrinsic component of membrane;GO:0044425//membrane part	-	GO:0008152//metabolic process;GO:0009987//cellular process;GO:0044238//primary metabolic process;GO:0044763//single-organism cellular process;GO:0036211//protein modification process;GO:0043412//macromolecule modification;GO:0071704//organic substance metabolic process;GO:0019538//protein metabolic process;GO:0044699//single-organism process;GO:0043170//macromolecule metabolic process
XLOC_006910	67.6533	10711.9	5.17333	992.33	7.58358	1.62983e-103	2.76768e-100	yes	TCONS_00012606	similar to An13g01660 [Aspergillus niger]	-	-	-	-	-	-	-
XLOC_006911	3	509.667	0.21	42.9933	7.67758	3.55247e-76	1.75951e-73	yes	TCONS_00012607	protein yukj [Fusarium avenaceum]	-	-	-	-	-	-	-
XLOC_006913	0	33.6667	0.001	4.03	11.9766	2.02124e-18	1.17203e-16	yes	TCONS_00012609	leucine aminopeptidase 1 [Aspergillus oryzae RIB40]	-	-	-	-	-	GO:0008233//peptidase activity;GO:0070011//peptidase activity, acting on L-amino acid peptides;GO:0016787//hydrolase activity;GO:0003824//catalytic activity;GO:0008238//exopeptidase activity	GO:0019538//protein metabolic process;GO:0071704//organic substance metabolic process;GO:0008152//metabolic process;GO:0044238//primary metabolic process;GO:0043170//macromolecule metabolic process
XLOC_007057	0.666667	8	0.0633333	0.94	3.89162	0.000200635	0.00136751	yes	TCONS_00012880	-	-	-	-	-	-	-	-
XLOC_007076	12	28.6667	0.703333	1.94667	1.46873	0.000446325	0.00274043	yes	TCONS_00012914	Pc16g11810 [Penicillium rubens Wisconsin 54-1255]	-	-	-	-	-	-	-
XLOC_007082	1002.33	386.667	40.1667	18.88	-1.08914	0.00551559	0.023021	yes	TCONS_00012924	O-methylsterigmatocystin oxidoreductase [Aspergillus oryzae RIB40]	-	-	-	-	-	GO:0046872//metal ion binding;GO:0097159//organic cyclic compound binding;GO:0003824//catalytic activity;GO:1901363//heterocyclic compound binding;GO:0005488//binding;GO:0046906//tetrapyrrole binding;GO:0046914//transition metal ion binding;GO:0016491//oxidoreductase activity;GO:0043167//ion binding;GO:0043169//cation binding	GO:0044710//single-organism metabolic process;GO:0008152//metabolic process;GO:0044699//single-organism process
XLOC_007102	140.667	453.333	10.1467	40.63	2.00154	7.00032e-08	1.05466e-06	yes	TCONS_00012953	hypothetical protein AFLA70_30g004861 [Aspergillus flavus AF70]	-	-	-	-	-	-	-
XLOC_007112	111	39.6667	11.3433	4.99	-1.18473	0.000980248	0.00540706	yes	TCONS_00012973	FRE family ferric-chelate reductase [Aspergillus flavus AF70]	-	-	-	-	GO:0016020//membrane	GO:0016723//oxidoreductase activity, oxidizing metal ions, NAD or NADP as acceptor;GO:0016491//oxidoreductase activity;GO:0016722//oxidoreductase activity, oxidizing metal ions;GO:0003824//catalytic activity	GO:0050896//response to stimulus;GO:0046916//cellular transition metal ion homeostasis;GO:0055082//cellular chemical homeostasis;GO:0065007//biological regulation;GO:0009991//response to extracellular stimulus;GO:0051716//cellular response to stimulus;GO:0044699//single-organism process;GO:0031668//cellular response to extracellular stimulus;GO:0006875//cellular metal ion homeostasis;GO:0055076//…
XLOC_007143	2117.33	202	161.427	18.9367	-3.09162	1.59362e-24	1.49161e-22	yes	TCONS_00013032	hypothetical protein AOR_1_366194 [Aspergillus oryzae RIB40]	-	-	-	-	-	-	-
XLOC_007198	211.667	67.6667	14.3033	5.54	-1.36839	0.000766992	0.00439083	yes	TCONS_00013148	hypothetical protein AFLA70_262g001360 [Aspergillus flavus AF70]	-	-	-	-	-	-	-
XLOC_007199	6.33333	342	1.51667	97.5267	6.00682	4.65991e-31	5.59518e-29	yes	TCONS_00013149	hypothetical protein AOR_1_1896194 [Aspergillus oryzae RIB40]	-	-	-	-	-	-	-
XLOC_007219	6.66667	82	0.62	9.39333	3.9213	3.29426e-17	1.68788e-15	yes	TCONS_00013177	short-chain dehydrogenase/reductase [Aspergillus flavus AF70]	-	-	-	-	-	-	GO:0008152//metabolic process
XLOC_007224	8.66667	0.666667	0.683333	0.0633333	-3.43155	0.000192589	0.00131796	yes	TCONS_00013183	DNA replication factor C, large subunit [Aureobasidium pullulans]	-	-	-	-	-	-	-
XLOC_007225	40.8467	12	2.38667	0.863333	-1.46701	0.00177155	0.00888451	yes	TCONS_00013184	hypothetical protein AFLA70_262g001341 [Aspergillus flavus AF70]	-	-	-	-	-	-	-
XLOC_007258	0	7.33333	0.001	2.2	11.1033	2.1363e-05	0.000190647	yes	TCONS_00013249	hypothetical protein AFLA_122420 [Aspergillus flavus NRRL3357]	-	-	-	-	-	-	-
XLOC_007261	9.33333	37.3333	0.54	2.59333	2.26378	2.17739e-07	2.95801e-06	yes	TCONS_00013253	hypothetical protein ACN38_g612 [Penicillium nordicum]	-	-	-	-	-	-	-
XLOC_007282	0.666667	4.66667	0.07	0.64	3.19265	0.0140636	0.0489385	yes	TCONS_00013289	uracil permease [Fusarium fujikuroi]	-	-	-	-	-	GO:0022891//substrate-specific transmembrane transporter activity;GO:0022892//substrate-specific transporter activity;GO:0022857//transmembrane transporter activity;GO:0005215//transporter activity	GO:1902578//single-organism localization;GO:0044699//single-organism process;GO:0051234//establishment of localization;GO:0051179//localization;GO:0044765//single-organism transport;GO:0006810//transport
XLOC_007291	221.667	757.667	23.96	99.14	2.04884	0.00099568	0.00548709	yes	TCONS_00013302	hypothetical protein AFLA_121670 [Aspergillus flavus NRRL3357]	-	-	-	-	-	-	-
XLOC_007311	0	6.33333	0.001	1.49333	10.5443	0.000303311	0.00195949	yes	TCONS_00013342	-	-	-	-	-	-	-	-
XLOC_007327	0.333333	16.3333	0.05	2.95667	5.8859	7.04372e-08	1.05852e-06	yes	TCONS_00013375	Zinc finger, C3HC4 RING-type [Penicillium camemberti]	-	-	-	-	-	GO:0043167//ion binding;GO:0043169//cation binding;GO:0046914//transition metal ion binding;GO:0046872//metal ion binding;GO:0005488//binding	-
XLOC_007351	18	44.3333	1.47333	4.47333	1.60227	5.22073e-05	0.000421882	yes	TCONS_00013418	hypothetical protein AFLA70_2g008540 [Aspergillus flavus AF70]	-	-	-	-	-	-	-
XLOC_007392	205.667	21.3333	41.0567	5.32667	-2.94631	1.28815e-07	1.82724e-06	yes	TCONS_00013492	translation initiation inhibitor [Aspergillus oryzae RIB40]	-	-	-	-	-	-	-
XLOC_007405	0.666667	35.6667	0.08	5.18	6.01681	6.83568e-16	3.13729e-14	yes	TCONS_00013510	-	-	-	-	-	-	-	-
XLOC_007428	2.66667	12.3333	0.39	2.20333	2.49814	0.000165961	0.00115841	yes	TCONS_00013547	-	-	-	-	-	-	-	-
XLOC_007463	3	19	0.336667	2.63	2.96567	6.19142e-07	7.6824e-06	yes	TCONS_00013625	-	-	-	-	-	-	-	-
XLOC_007468	7	22	0.88	3.42	1.95842	6.3031e-05	0.000498503	yes	TCONS_00013636	-	-	-	-	-	-	-	-
XLOC_007507	73.6667	15	2.29	0.573333	-1.9979	1.40131e-07	1.97831e-06	yes	TCONS_00013696	ABC transporter [Aspergillus parasiticus SU-1]	-	-	-	-	GO:0016020//membrane	GO:0003824//catalytic activity;GO:0016787//hydrolase activity;GO:0005488//binding	GO:0008152//metabolic process
XLOC_007532	207.333	463	23.71	64.7133	1.44857	1.22417e-07	1.7469e-06	yes	TCONS_00013735	Glycosyltransferase sugar-binding region containing DXD motif [Aspergillus parasiticus SU-1]	-	-	-	-	GO:0016020//membrane	-	-
XLOC_007547	151.333	353	7.14	20.44	1.5174	7.46453e-09	1.31259e-07	yes	TCONS_00013759	hypothetical protein AFLA_120670 [Aspergillus flavus NRRL3357]	-	-	-	-	-	-	-
XLOC_007549	3.66667	55.3333	0.206667	3.85	4.21948	8.89882e-14	3.29533e-12	yes	TCONS_00013761	hypothetical protein ZTR_08084 [Talaromyces verruculosus]	-	-	-	-	-	-	-
XLOC_007556	3.33333	25.3333	0.266667	2.42333	3.18388	5.32226e-09	9.64416e-08	yes	TCONS_00013772	similar to An12g07420 [Aspergillus kawachii IFO 4308]	-	-	-	-	-	-	-
XLOC_007588	134.333	28.3333	7.77333	2.00667	-1.95373	1.39209e-06	1.61284e-05	yes	TCONS_00013833	-	-	-	-	-	-	-	-
XLOC_007622	2	24.3333	0.266667	4.12	3.94953	2.24235e-08	3.70721e-07	yes	TCONS_00013891	-	-	-	-	-	-	-	-
XLOC_007654	12.6667	32.6667	1.85333	6.04667	1.70602	0.000257809	0.00170349	yes	TCONS_00013942	hypothetical protein AFLA_118020 [Aspergillus flavus NRRL3357]	-	-	-	-	-	-	-
XLOC_007664	21.3333	50	2.94	7.65	1.37964	4.07029e-05	0.000338346	yes	TCONS_00013958	-	-	-	-	-	-	-	-
XLOC_007686	2.33333	9.66667	0.226667	1.1	2.27886	0.00160398	0.00819006	yes	TCONS_00013994	hypothetical protein AOR_1_260024 [Aspergillus oryzae RIB40]	-	-	-	-	-	-	-
XLOC_007708	323	46	52.1167	9.03	-2.52895	1.16534e-12	3.68415e-11	yes	TCONS_00014025	hypothetical protein PDE_08670 [Penicillium oxalicum 114-2]	-	-	-	-	-	-	-
XLOC_007711	12.6667	60	1.65667	9.43	2.50897	0.000238686	0.00159396	yes	TCONS_00014032	C2H2 finger domain protein [Aspergillus fumigatus Af293]	-	-	-	-	-	GO:0005488//binding	GO:0043170//macromolecule metabolic process;GO:0044237//cellular metabolic process;GO:0090304//nucleic acid metabolic process;GO:0044260//cellular macromolecule metabolic process;GO:1901360//organic cyclic compound metabolic process;GO:0006725//cellular aromatic compound metabolic process;GO:0046483//heterocycle metabolic process;GO:0006807//nitrogen compound metabolic process;GO:0071704//organic…
XLOC_007716	11.3333	40.6667	0.806667	3.56667	2.14453	1.05583e-07	1.52314e-06	yes	TCONS_00014043	chaperone DnaK [Fonsecaea monophora]	-	-	-	-	-	-	-
XLOC_007786	140.667	3.33333	22.74	0.686667	-5.04948	1.33616e-11	3.5453e-10	yes	TCONS_00014176	cutinase [Aspergillus oryzae RIB40]	-	-	-	-	-	GO:0016787//hydrolase activity;GO:0003824//catalytic activity;GO:0052689//carboxylic ester hydrolase activity;GO:0016788//hydrolase activity, acting on ester bonds	-
XLOC_007806	208	419.333	7.79667	18.9467	1.28101	3.48478e-06	3.73186e-05	yes	TCONS_00014207	unnamed protein product [Aspergillus oryzae RIB40]	-	-	-	-	-	GO:1901363//heterocyclic compound binding;GO:0032550//purine ribonucleoside binding;GO:0097367//carbohydrate derivative binding;GO:0016301//kinase activity;GO:0004672//protein kinase activity;GO:0036094//small molecule binding;GO:0005488//binding;GO:0001882//nucleoside binding;GO:0016740//transferase activity;GO:0016773//phosphotransferase activity, alcohol group as acceptor;GO:0004674//protein s…	GO:0006796//phosphate-containing compound metabolic process;GO:0007154//cell communication;GO:0044699//single-organism process;GO:0009889//regulation of biosynthetic process;GO:0006357//regulation of transcription from RNA polymerase II promoter;GO:0031323//regulation of cellular metabolic process;GO:0050794//regulation of cellular process;GO:0051252//regulation of RNA metabolic process;GO:004593…
XLOC_007889	19.3333	5.33333	2.37667	0.8	-1.57087	0.00216869	0.0104794	yes	TCONS_00014371	hypothetical protein AFLA70_38g004441 [Aspergillus flavus AF70]	-	-	-	-	-	-	-
XLOC_007891	18.3333	0.333333	1.75667	0.0433333	-5.34122	2.68722e-06	2.95221e-05	yes	TCONS_00014373	integral membrane protein Pth11-like [Aspergillus niger]	-	-	-	-	-	-	-
XLOC_007963	87.86	2.57667	3.98667	0.143333	-4.79774	4.66391e-22	3.50886e-20	yes	TCONS_00014493	arginase [Trichoderma harzianum]	-	-	-	-	-	-	-
XLOC_008000	20.6667	41.3333	1.46667	3.56667	1.28204	0.00102318	0.005623	yes	TCONS_00014557	-	-	-	-	-	-	-	-
XLOC_008014	48.3333	229	2.61667	15.0433	2.52332	3.13453e-15	1.34513e-13	yes	TCONS_00014585	conidiation-specific protein 6 [Aspergillus udagawae]	-	-	-	-	-	-	-
XLOC_008142	1567	614.657	237.92	114.543	-1.05458	0.00159982	0.00817587	yes	TCONS_00014810	calmodulin-like protein 5 [Aspergillus udagawae]	-	-	-	-	-	GO:0043169//cation binding;GO:0046872//metal ion binding;GO:0043167//ion binding;GO:0005488//binding	-
XLOC_008149	5.66667	13	1.78333	5.04667	1.50075	0.0079208	0.0307594	yes	TCONS_00014835	-	-	-	-	-	-	-	-
XLOC_008169	32.14	0.09	3.36667	0.01	-8.39518	4.22012e-10	9.05497e-09	yes	TCONS_00014875	hypothetical protein AOR_1_936144 [Aspergillus oryzae RIB40]	-	-	-	-	-	-	-
XLOC_008188	2.33333	7.66667	0.346667	1.42	2.03427	0.0101939	0.037808	yes	TCONS_00014919	-	-	-	-	-	-	-	-
XLOC_008199	0.333333	18.92	0.0766667	5.23333	6.09299	4.64386e-10	9.89274e-09	yes	TCONS_00014937	-	-	-	-	-	-	-	-
XLOC_008209	43.6667	1336.67	1.38667	51.4333	5.21301	2.27494e-59	7.30869e-57	yes	TCONS_00014960	fibronectin type III domain protein [Aspergillus kawachii IFO 4308]	-	-	-	-	-	-	-
XLOC_008213	17.3333	5.33333	0.806667	0.303333	-1.41107	0.00899562	0.0342069	yes	TCONS_00014970	RhaA is able to hydrolyze alpha-1 [Colletotrichum simmondsii]	-	-	-	-	-	-	-
XLOC_008225	0	6.66667	0.001	1.26667	10.3068	1.11884e-05	0.000107864	yes	TCONS_00014996	Pc13g00530 [Penicillium rubens Wisconsin 54-1255]	-	-	-	-	-	-	GO:0009987//cellular process
XLOC_008226	12.3333	7693.33	0.973333	725.31	9.54145	3.10906e-131	1.23191e-127	yes	TCONS_00014997	Pc13g00530 [Penicillium rubens Wisconsin 54-1255]	-	-	-	-	-	-	-
XLOC_008227	0	50.08	0.001	3.18	11.6348	1.85514e-20	1.25295e-18	yes	TCONS_00014998	-	-	-	-	-	-	-	-
XLOC_008228	0.666667	9.33333	0.126667	2.27333	4.1657	5.2905e-06	5.41713e-05	yes	TCONS_00014999	-	-	-	-	-	-	-	-
XLOC_008253	17.6667	5.66667	2.60667	1.01	-1.36785	0.00865506	0.0331666	yes	TCONS_00015038	-	-	-	-	-	-	-	-
XLOC_008261	209.667	2.33333	8.78	0.12	-6.19311	1.25749e-36	1.86847e-34	yes	TCONS_00015051	related to pathway-specific regulatory protein nit-4 [Fusarium fujikuroi IMI 58289]	-	-	-	-	-	GO:0005488//binding	-
XLOC_008278	27.03	243.73	1.6	17.5867	3.45834	4.82579e-09	8.85249e-08	yes	TCONS_00015080	DNA repair protein rhp51 [Aspergillus udagawae]	-	-	-	-	-	-	-
XLOC_008346	54.6367	142.937	3.14667	10.0667	1.67769	7.49998e-08	1.12e-06	yes	TCONS_00015215	DNA repair protein rhp51 [Aspergillus udagawae]	-	-	-	-	-	-	-
XLOC_008403	34.14	56.82	1.27333	2.58	1.01876	0.00772396	0.0301625	yes	TCONS_00015314	Pc13g00230 [Penicillium rubens Wisconsin 54-1255]	-	-	-	-	-	-	-
XLOC_008406	202	57	10.44	3.64333	-1.51879	8.80917e-07	1.0718e-05	yes	TCONS_00015317	kinesin light chain 1 and [Aspergillus flavus AF70]	-	-	-	-	GO:0043232//intracellular non-membrane-bounded organelle;GO:0005623//cell;GO:0043229//intracellular organelle;GO:0044422//organelle part;GO:0043228//non-membrane-bounded organelle;GO:0044446//intracellular organelle part;GO:0032991//macromolecular complex;GO:0015630//microtubule cytoskeleton;GO:0005622//intracellular;GO:0043226//organelle;GO:0005856//cytoskeleton;GO:0044430//cytoskeletal part;GO:…	GO:0032549//ribonucleoside binding;GO:0097367//carbohydrate derivative binding;GO:1901363//heterocyclic compound binding;GO:0001882//nucleoside binding;GO:0001883//purine nucleoside binding;GO:0016818//hydrolase activity, acting on acid anhydrides, in phosphorus-containing anhydrides;GO:0032550//purine ribonucleoside binding;GO:0097159//organic cyclic compound binding;GO:0016462//pyrophosphatase …	GO:0006807//nitrogen compound metabolic process;GO:0055086//nucleobase-containing small molecule metabolic process;GO:0044237//cellular metabolic process;GO:0044238//primary metabolic process;GO:0071704//organic substance metabolic process;GO:1901360//organic cyclic compound metabolic process;GO:0044281//small molecule metabolic process;GO:0034641//cellular nitrogen compound metabolic process;GO:…
XLOC_008407	11.1933	56.8467	0.59	3.51667	2.57542	6.79391e-10	1.40207e-08	yes	TCONS_00015318	Pc13g00230 [Penicillium rubens Wisconsin 54-1255]	-	-	-	-	-	-	-
XLOC_008432	6.33333	14.3333	0.676667	1.90333	1.49201	0.00844076	0.0324605	yes	TCONS_00015358	hypothetical protein AFLA70_65g003901 [Aspergillus flavus AF70]	-	-	-	-	-	-	-
XLOC_008452	16.6667	34.6667	2.44333	6.23667	1.35192	0.000790088	0.00448723	yes	TCONS_00015393	hypothetical protein AFLA_001330 [Aspergillus flavus NRRL3357]	-	-	-	-	GO:0043229//intracellular organelle;GO:0044464//cell part;GO:0043227//membrane-bounded organelle;GO:0043231//intracellular membrane-bounded organelle;GO:0043226//organelle;GO:0005622//intracellular;GO:0005623//cell;GO:0044424//intracellular part	GO:0001071//nucleic acid binding transcription factor activity;GO:0046872//metal ion binding;GO:0043169//cation binding;GO:0003700//transcription factor activity, sequence-specific DNA binding;GO:0043167//ion binding;GO:0005488//binding;GO:0046914//transition metal ion binding	GO:0051171//regulation of nitrogen compound metabolic process;GO:0010468//regulation of gene expression;GO:0019222//regulation of metabolic process;GO:0060255//regulation of macromolecule metabolic process;GO:0050789//regulation of biological process;GO:2001141//regulation of RNA biosynthetic process;GO:0080090//regulation of primary metabolic process;GO:0050794//regulation of cellular process;GO…
XLOC_008492	30.19	63.5633	0.743333	1.92333	1.37153	0.000800634	0.00454495	yes	TCONS_00015457	-	-	-	-	-	-	-	-
XLOC_008502	14	42.3333	1.01	3.75333	1.89382	1.25057e-05	0.000119402	yes	TCONS_00015472	hypothetical protein AFLA70_186g001701 [Aspergillus flavus AF70]	-	-	-	-	-	-	-
XLOC_008519	0.666667	6	0.0833333	0.87	3.38405	0.00222841	0.0107156	yes	TCONS_00015501	-	-	-	-	-	-	-	-
XLOC_008543	9.66667	0.333333	1.18667	0.0533333	-4.47573	0.000537333	0.00322264	yes	TCONS_00015540	cutinase 1 [Aspergillus oryzae RIB40]	-	-	-	-	-	GO:0052689//carboxylic ester hydrolase activity;GO:0016788//hydrolase activity, acting on ester bonds;GO:0003824//catalytic activity;GO:0016787//hydrolase activity	GO:1901575//organic substance catabolic process;GO:0044238//primary metabolic process;GO:0044699//single-organism process;GO:0009987//cellular process;GO:0008152//metabolic process;GO:0071704//organic substance metabolic process;GO:0005975//carbohydrate metabolic process;GO:0009056//catabolic process;GO:0006629//lipid metabolic process;GO:0044710//single-organism metabolic process;GO:0016052//car…
XLOC_008556	1429.88	529.02	43.65	20.04	-1.1231	3.7326e-05	0.000312902	yes	TCONS_00015560	ubiE/COQ5 methyltransferase [Aspergillus flavus AF70]	-	-	-	-	GO:0005623//cell;GO:0005737//cytoplasm;GO:0005622//intracellular;GO:0044424//intracellular part;GO:0043231//intracellular membrane-bounded organelle;GO:0044464//cell part;GO:0043227//membrane-bounded organelle;GO:0043229//intracellular organelle;GO:0044444//cytoplasmic part;GO:0043226//organelle	GO:0016740//transferase activity;GO:0016741//transferase activity, transferring one-carbon groups;GO:0001071//nucleic acid binding transcription factor activity;GO:0003824//catalytic activity;GO:0043169//cation binding;GO:0046872//metal ion binding;GO:0005488//binding;GO:0043167//ion binding;GO:0046914//transition metal ion binding;GO:0003700//transcription factor activity, sequence-specific DNA …	GO:0019219//regulation of nucleobase-containing compound metabolic process;GO:0060255//regulation of macromolecule metabolic process;GO:0019222//regulation of metabolic process;GO:0050794//regulation of cellular process;GO:0009889//regulation of biosynthetic process;GO:0080090//regulation of primary metabolic process;GO:0031323//regulation of cellular metabolic process;GO:0006355//regulation of t…
XLOC_008558	93.9767	167.453	3.92667	8.59667	1.13047	0.000569708	0.00339625	yes	TCONS_00015562	GDSL-like lipase/acylhydrolase domain protein [Aspergillus flavus NRRL3357]	-	-	-	-	-	-	-
XLOC_008566	0	19.6667	0.001	4.78333	12.2238	1.16809e-09	2.3258e-08	yes	TCONS_00015574	-	-	-	-	-	-	-	-
XLOC_008571	1.33333	9.66667	0.146667	1.29	3.13676	7.92744e-05	0.000609926	yes	TCONS_00015581	BTB/POZ fold [Penicillium camemberti]	-	-	-	-	-	-	-
XLOC_008588	4.33333	17.6667	1.38667	6.75667	2.28469	0.000359174	0.00226379	yes	TCONS_00015613	poly(A) polymerase pla1 [Aspergillus oryzae RIB40]	-	-	-	-	-	GO:0003676//nucleic acid binding;GO:1901363//heterocyclic compound binding;GO:0016740//transferase activity;GO:0016772//transferase activity, transferring phosphorus-containing groups;GO:0016779//nucleotidyltransferase activity;GO:0003824//catalytic activity;GO:0097159//organic cyclic compound binding;GO:0070566//adenylyltransferase activity;GO:0005488//binding	GO:0044260//cellular macromolecule metabolic process;GO:0034641//cellular nitrogen compound metabolic process;GO:0006725//cellular aromatic compound metabolic process;GO:1901360//organic cyclic compound metabolic process;GO:0090304//nucleic acid metabolic process;GO:0071704//organic substance metabolic process;GO:0006139//nucleobase-containing compound metabolic process;GO:0009987//cellular proce…
XLOC_008614	0.333333	5.33333	0.0533333	0.95	4.15482	0.00299645	0.0137207	yes	TCONS_00015664	ABC multidrug transporter [Aspergillus flavus AF70]	-	-	-	-	GO:0031224//intrinsic component of membrane;GO:0044425//membrane part;GO:0016020//membrane	GO:0022857//transmembrane transporter activity;GO:0016462//pyrophosphatase activity;GO:0016817//hydrolase activity, acting on acid anhydrides;GO:0005488//binding;GO:0017111//nucleoside-triphosphatase activity;GO:1901363//heterocyclic compound binding;GO:0036094//small molecule binding;GO:0016818//hydrolase activity, acting on acid anhydrides, in phosphorus-containing anhydrides;GO:0097367//carboh…	GO:0051234//establishment of localization;GO:0044699//single-organism process;GO:0051179//localization;GO:0044763//single-organism cellular process;GO:0009987//cellular process
XLOC_008619	44	73.3333	2.87	5.84667	1.02656	0.00159684	0.00816728	yes	TCONS_00015672	-	-	-	-	-	-	-	-
XLOC_008658	68.3567	152.88	3.02333	8.28	1.45349	1.64001e-06	1.8727e-05	yes	TCONS_00015739	GDSL-like lipase/acylhydrolase domain protein [Aspergillus flavus NRRL3357]	-	-	-	-	-	GO:0003824//catalytic activity	-
XLOC_008665	14	24.3333	0.65	1.39333	1.10003	0.0096225	0.0360387	yes	TCONS_00015750	AAA ATPase domain protein [Aspergillus parasiticus SU-1]	-	-	-	-	-	-	-
XLOC_008666	0.666667	4.66667	0.0766667	0.65	3.08377	0.0127693	0.0453912	yes	TCONS_00015751	AAA ATPase domain protein [Aspergillus parasiticus SU-1]	-	-	-	-	-	-	-
XLOC_008684	1.58	5.85667	0.106667	0.486667	2.18982	0.0083518	0.0322017	yes	TCONS_00015779	Zn(II)2Cys6 transcription factor [Aspergillus flavus AF70]	-	-	-	-	-	-	GO:0009058//biosynthetic process;GO:0044238//primary metabolic process;GO:0010467//gene expression;GO:0097659//nucleic acid-templated transcription;GO:0071704//organic substance metabolic process;GO:1901360//organic cyclic compound metabolic process;GO:0044260//cellular macromolecule metabolic process;GO:0044249//cellular biosynthetic process;GO:0043170//macromolecule metabolic process;GO:0032774…
XLOC_008755	143	480.333	4.86	19.6167	2.01305	1.22326e-11	3.2898e-10	yes	TCONS_00015913	hypothetical protein AFLA70_26g004852 [Aspergillus flavus AF70]	-	-	-	-	-	-	-
XLOC_008760	1	6.33333	0.153333	1.22	2.99214	0.000767745	0.00439083	yes	TCONS_00015926	-	-	-	-	-	-	-	-
XLOC_008822	1683.67	3730.67	429.3	1128.74	1.39466	7.17667e-05	0.000557714	yes	TCONS_00016047	Herpesvirus Glycoprotein B [Aspergillus parasiticus SU-1]	-	-	-	-	-	-	-
XLOC_008869	8.33333	17	0.763333	1.90667	1.32067	0.00519698	0.0218833	yes	TCONS_00016134	-	-	-	-	-	-	-	-
XLOC_008988	3.33333	10	0.32	1.22	1.93074	0.0133494	0.046934	yes	TCONS_00016366	ankyrin, partial [Cenococcum geophilum 1.58]	-	-	-	-	-	-	-
XLOC_008990	89	29.3333	6.04	2.44667	-1.30373	7.84483e-05	0.00060396	yes	TCONS_00016377	-	-	-	-	-	-	-	-
XLOC_009072	280.667	1226.67	26.72	142.49	2.41487	2.84282e-16	1.3517e-14	yes	TCONS_00016502	Pc12g13490 [Penicillium rubens Wisconsin 54-1255]	-	-	-	-	-	-	-
XLOC_009075	402.167	1.66667	73.3133	0.4	-7.51793	9.00142e-14	3.32298e-12	yes	TCONS_00016506	hypothetical protein AOR_1_314174 [Aspergillus oryzae RIB40]	-	-	-	-	-	-	-
XLOC_009080	292.333	531.667	29.26	65.0067	1.15166	0.00030303	0.00195874	yes	TCONS_00016517	Pc20g00060 [Penicillium rubens Wisconsin 54-1255]	-	-	-	-	-	-	-
XLOC_009140	12.1667	0	2.01	0.001	-10.973	0.00032919	0.00209817	yes	TCONS_00016624	hypothetical protein AOR_1_314174 [Aspergillus oryzae RIB40]	-	-	-	-	-	-	-
XLOC_009197	24.6667	5	1.77	0.43	-2.04134	0.00017818	0.00123234	yes	TCONS_00016718	expressed protein [Nectria haematococca mpVI 77-13-4]	-	-	-	-	-	-	-
XLOC_009206	171.333	41542.3	23.31	6793.67	8.1871	1.06902e-36	1.60854e-34	yes	TCONS_00016735	hypothetical protein AOR_1_930034 [Aspergillus oryzae RIB40]	-	-	-	-	-	-	-
XLOC_009252	1.33333	6.33333	0.183333	1.03	2.4901	0.0104403	0.0385896	yes	TCONS_00016804	-	-	-	-	-	-	-	-
XLOC_009301	181.087	64.9033	9.12333	4.02333	-1.18117	0.000369767	0.00231948	yes	TCONS_00016890	HET-domain-containing protein [Aspergillus ruber CBS 135680]	-	-	-	-	-	-	-
XLOC_009333	37.6667	9.33333	2.93667	0.91	-1.69024	0.000272452	0.00178241	yes	TCONS_00016944	serine protein kinase [Aspergillus oryzae RIB40]	-	-	-	-	-	GO:0003824//catalytic activity;GO:0016772//transferase activity, transferring phosphorus-containing groups;GO:0016740//transferase activity	GO:0044237//cellular metabolic process;GO:0006796//phosphate-containing compound metabolic process;GO:0008152//metabolic process;GO:0006793//phosphorus metabolic process;GO:0009987//cellular process
XLOC_009352	61.3333	119.667	3.84667	9.17667	1.25436	3.9235e-05	0.000327749	yes	TCONS_00016980	Zn(II)2Cys6 transcription factor [Aspergillus oryzae RIB40]	-	-	-	-	GO:0043227//membrane-bounded organelle;GO:0044464//cell part;GO:0005622//intracellular;GO:0043231//intracellular membrane-bounded organelle;GO:0044424//intracellular part;GO:0043226//organelle;GO:0005623//cell;GO:0043229//intracellular organelle	GO:0043167//ion binding;GO:0003700//transcription factor activity, sequence-specific DNA binding;GO:0046872//metal ion binding;GO:0043169//cation binding;GO:0003676//nucleic acid binding;GO:0097159//organic cyclic compound binding;GO:0001071//nucleic acid binding transcription factor activity;GO:0046914//transition metal ion binding;GO:1901363//heterocyclic compound binding;GO:0005488//binding	GO:0031326//regulation of cellular biosynthetic process;GO:0050794//regulation of cellular process;GO:0006355//regulation of transcription, DNA-templated;GO:0051171//regulation of nitrogen compound metabolic process;GO:2001141//regulation of RNA biosynthetic process;GO:0010468//regulation of gene expression;GO:0010556//regulation of macromolecule biosynthetic process;GO:0051252//regulation of RNA…
XLOC_009462	10	33.6667	1.56333	6.51667	2.05951	0.00017334	0.00120145	yes	TCONS_00017173	similar to An03g01060 [Aspergillus kawachii IFO 4308]	-	-	-	-	-	-	-
XLOC_009693	12	62	1.17667	7.41667	2.65607	4.15547e-11	1.03123e-09	yes	TCONS_00017610	-	-	-	-	-	-	-	-
XLOC_009787	12.3333	30.3333	1.01667	3.06667	1.59282	0.000735043	0.00424818	yes	TCONS_00017783	-	-	-	-	-	-	-	-
XLOC_009800	39.6667	92.3333	3.04667	9.35667	1.61876	2.61123e-06	2.8767e-05	yes	TCONS_00017806	-	-	-	-	-	-	-	-
XLOC_009832	1395.14	465.687	132.01	52.4433	-1.33182	5.35234e-08	8.26276e-07	yes	TCONS_00017865	UMTA methyltransferase family protein [Aspergillus flavus NRRL3357]	-	-	-	-	-	GO:0016740//transferase activity;GO:0003824//catalytic activity;GO:0016741//transferase activity, transferring one-carbon groups	GO:0008152//metabolic process
XLOC_009842	66.3333	186	3.59667	12.2833	1.77197	2.62973e-10	5.82116e-09	yes	TCONS_00017888	Major intrinsic protein [Aspergillus parasiticus SU-1]	-	-	-	-	GO:0016020//membrane;GO:0000322//storage vacuole;GO:0043226//organelle;GO:0005623//cell;GO:0044425//membrane part;GO:0005622//intracellular;GO:0043231//intracellular membrane-bounded organelle;GO:0044444//cytoplasmic part;GO:0043229//intracellular organelle;GO:0005773//vacuole;GO:0043227//membrane-bounded organelle;GO:0005737//cytoplasm;GO:0031224//intrinsic component of membrane;GO:0044424//intr…	GO:0022892//substrate-specific transporter activity;GO:0022891//substrate-specific transmembrane transporter activity;GO:0015166//polyol transmembrane transporter activity;GO:1901476//carbohydrate transporter activity;GO:0015168//glycerol transmembrane transporter activity;GO:1901618//organic hydroxy compound transmembrane transporter activity;GO:0015144//carbohydrate transmembrane transporter ac…	GO:0015718//monocarboxylic acid transport;GO:0015850//organic hydroxy compound transport;GO:0015849//organic acid transport;GO:0051234//establishment of localization;GO:0006820//anion transport;GO:0008643//carbohydrate transport;GO:0044699//single-organism process;GO:0009987//cellular process;GO:0042221//response to chemical;GO:0050896//response to stimulus;GO:0006811//ion transport;GO:0044764//m…
XLOC_009848	130	48.3333	7.03333	3.18333	-1.14367	0.000348387	0.00220281	yes	TCONS_00017894	-	-	-	-	-	-	-	-
XLOC_009849	161.667	441.667	5.16	17.22	1.73864	3.18505e-12	9.3947e-11	yes	TCONS_00017895	-	-	-	-	-	-	-	-
XLOC_009962	163	33	9.08	2.26333	-2.00424	2.27405e-10	5.12934e-09	yes	TCONS_00018098	Pc12g08640 [Penicillium rubens Wisconsin 54-1255]	-	-	-	-	-	-	-
XLOC_009964	8	49	0.603333	4.49667	2.89783	2.10979e-07	2.87274e-06	yes	TCONS_00018100	-	-	-	-	-	-	-	-
XLOC_009966	13	40.3333	1.86667	7.04	1.91511	5.71928e-05	0.000457504	yes	TCONS_00018104	hypothetical protein AFLA70_338g001281 [Aspergillus flavus AF70]	-	-	-	-	-	-	-
XLOC_009987	0	22.3333	0.001	4.82	12.2348	6.67306e-14	2.51818e-12	yes	TCONS_00018137	-	-	-	-	-	-	-	-
XLOC_010010	42	1.66667	2.08333	0.136667	-3.93016	9.4312e-13	3.05473e-11	yes	TCONS_00018173	hsp70 protein [Zymoseptoria brevis]	-	-	-	-	-	-	-
XLOC_010056	58.3333	3	6.43	0.4	-4.00675	1.77831e-15	7.82916e-14	yes	TCONS_00018246	alcohol dehydrogenase [Aspergillus nomius NRRL 13137]	-	-	-	-	-	-	-
XLOC_010061	444.667	3911	13.1933	142.45	3.43257	8.39019e-40	1.53437e-37	yes	TCONS_00018252	sphingolipid long chain base-responsive protein PIL1 [Aspergillus oryzae RIB40]	-	-	-	-	GO:0044464//cell part;GO:0016020//membrane;GO:0042764//ascospore-type prospore;GO:0005628//prospore membrane;GO:0005623//cell;GO:0042763//intracellular immature spore	-	GO:0003006//developmental process involved in reproduction;GO:0022414//reproductive process;GO:0032502//developmental process;GO:0000003//reproduction
XLOC_010084	6	24.6667	0.533333	2.70333	2.34163	6.95088e-06	6.98437e-05	yes	TCONS_00018289	CFEM domain-containing protein [Aspergillus fumigatus Z5]	-	-	-	-	-	-	-
XLOC_010171	25.85	69.94	0.556667	1.84	1.72482	2.4442e-05	0.000214422	yes	TCONS_00018473	hypothetical protein AOR_1_740184 [Aspergillus oryzae RIB40]	-	-	-	-	-	-	-
XLOC_010176	37.6667	91	2.12667	6.09	1.51785	0.000825615	0.00466893	yes	TCONS_00018484	similar to An07g09782 [Aspergillus luchuensis]	-	-	-	-	-	-	-
XLOC_010200	31.9133	10.7933	2.91667	1.19667	-1.2853	0.0117789	0.0425321	yes	TCONS_00018548	DNA polymerase epsilon subunit C [Aspergillus niger]	-	-	-	-	-	-	-
XLOC_010226	79.6667	218	2.10667	7.09	1.75082	1.49843e-09	2.91998e-08	yes	TCONS_00018588	2-dehydropantoate 2-reductase family protein [Aspergillus oryzae RIB40]	-	-	-	-	-	-	-
XLOC_010227	0	19.3333	0.001	6.52	12.6707	1.24911e-11	3.33666e-10	yes	TCONS_00018589	-	-	-	-	-	-	-	-
XLOC_010248	250	84.3333	9.94333	4.10667	-1.27576	5.76102e-06	5.8531e-05	yes	TCONS_00018634	similar to An17g01795 [Aspergillus kawachii IFO 4308]	-	-	-	-	-	-	-
XLOC_010296	18.3333	37.6667	3.19	7.91667	1.31134	0.0015189	0.00783315	yes	TCONS_00018725	hypothetical protein ACN42_g2297 [Penicillium freii]	-	-	-	-	-	-	-
XLOC_010304	37.3333	73	1.48667	3.56	1.2598	0.000102758	0.000761997	yes	TCONS_00018743	hypothetical protein AOR_1_1330184 [Aspergillus oryzae RIB40]	-	-	-	-	-	-	-
XLOC_010312	72	153.667	3.92667	10.2267	1.38096	7.69827e-06	7.6641e-05	yes	TCONS_00018753	-	-	-	-	-	-	-	-
XLOC_010321	13.7533	31.2067	1.05333	2.9	1.46109	0.000477729	0.00290326	yes	TCONS_00018771	Major Facilitator Superfamily protein [Aspergillus parasiticus SU-1]	-	-	-	-	-	-	-
XLOC_010370	5.53333	15.6267	0.476667	1.65333	1.79432	0.00155572	0.00798639	yes	TCONS_00018869	-	-	-	-	-	-	-	-
XLOC_010451	89.6667	19	14.0567	3.59667	-1.96652	1.65544e-05	0.000153138	yes	TCONS_00019022	-	-	-	-	-	-	-	-
XLOC_010610	201.667	39.3333	39.68	9.42	-2.07461	4.18687e-11	1.03686e-09	yes	TCONS_00019309	hypothetical protein AFLA70_73g004092 [Aspergillus flavus AF70]	-	-	-	-	-	-	-
gene1	2.66667	14	0.22	1.44667	2.71716	1.69729e-05	0.000156158	yes	EIT83621.1	putative transporter	-	-	-	-	GO:0016020//membrane;GO:0044425//membrane part;GO:0031224//intrinsic component of membrane	-	GO:0044699//single-organism process;GO:0044763//single-organism cellular process;GO:0009987//cellular process
gene10	14	31.3333	1.81	5.00667	1.46786	0.000826147	0.00466971	yes	EIT83592.1	dehydrogenase with different specificitie	-	-	-	-	-	GO:0003824//catalytic activity	GO:0044699//single-organism process;GO:0008152//metabolic process;GO:0044710//single-organism metabolic process
gene10000	32.3333	57.6667	3.81667	8.21333	1.10565	0.00298244	0.0136724	yes	EIT73845.1	checkpoint kinase	-	-	-	-	-	GO:1901363//heterocyclic compound binding;GO:0016301//kinase activity;GO:0097367//carbohydrate derivative binding;GO:0016740//transferase activity;GO:0001882//nucleoside binding;GO:0032550//purine ribonucleoside binding;GO:0001883//purine nucleoside binding;GO:0004672//protein kinase activity;GO:0097159//organic cyclic compound binding;GO:0016772//transferase activity, transferring phosphorus-con…	GO:0043412//macromolecule modification;GO:0009987//cellular process;GO:0006793//phosphorus metabolic process;GO:0006796//phosphate-containing compound metabolic process;GO:0036211//protein modification process;GO:0044267//cellular protein metabolic process;GO:0008152//metabolic process;GO:0044238//primary metabolic process;GO:0044237//cellular metabolic process;GO:0019538//protein metabolic proce…
gene10001	620	3067.67	91.3367	554.923	2.60302	7.11653e-20	4.62263e-18	yes	EIT73937.1	dehydrogenase with different specificitie	-	-	-	-	-	GO:0016616//oxidoreductase activity, acting on the CH-OH group of donors, NAD or NADP as acceptor;GO:0004312//fatty acid synthase activity;GO:0016491//oxidoreductase activity;GO:0016747//transferase activity, transferring acyl groups other than amino-acyl groups;GO:0003824//catalytic activity;GO:0016746//transferase activity, transferring acyl groups;GO:0016740//transferase activity;GO:0008875//g…	GO:0044699//single-organism process;GO:0044710//single-organism metabolic process;GO:0008152//metabolic process
gene10015	46.6667	108.667	6.72667	19.27	1.51839	2.84449e-06	3.11636e-05	yes	EIT73723.1	hypothetical protein	-	-	-	-	-	-	-
gene10017	37.6667	97.6667	5.28667	16.82	1.66975	3.91176e-07	5.07632e-06	yes	EIT73711.1	hypothetical protein	-	-	-	-	-	GO:0047661//amino-acid racemase activity;GO:0003824//catalytic activity;GO:0016855//racemase and epimerase activity, acting on amino acids and derivatives;GO:0016854//racemase and epimerase activity;GO:0016853//isomerase activity;GO:0036361//racemase activity, acting on amino acids and derivatives	-
gene10018	20.3333	63.3333	1.34333	5.13667	1.93502	1.58106e-07	2.19814e-06	yes	EIT73566.1	ferric reductase, NADH/NADPH oxidase	-	-	-	-	GO:0044425//membrane part;GO:0016020//membrane;GO:0031224//intrinsic component of membrane	GO:0003824//catalytic activity;GO:0016491//oxidoreductase activity	GO:0008152//metabolic process;GO:0044699//single-organism process;GO:0044710//single-organism metabolic process
gene10019	8	21	1.07	3.53333	1.72342	0.00183716	0.00912069	yes	EIT73825.1	dehydrogenase with different specificitie	-	-	-	-	-	GO:0003824//catalytic activity	GO:0044699//single-organism process;GO:0008152//metabolic process;GO:0044710//single-organism metabolic process
gene10021	1	19.3333	0.116667	2.69667	4.53071	2.32523e-10	5.22496e-09	yes	EIT73608.1	hypothetical protein	-	-	-	-	-	GO:0005488//binding	GO:0006139//nucleobase-containing compound metabolic process;GO:1901360//organic cyclic compound metabolic process;GO:0009058//biosynthetic process;GO:0090304//nucleic acid metabolic process;GO:0032774//RNA biosynthetic process;GO:0010467//gene expression;GO:0046483//heterocycle metabolic process;GO:0019438//aromatic compound biosynthetic process;GO:0071704//organic substance metabolic process;GO…
gene10022	0	2.66667	0.001	0.36	8.49185	0.00954151	0.035847	yes	EIT73701.1	hypothetical protein	-	-	-	-	-	-	-
gene10023	4.66667	43.6667	2.05	23.7333	3.53322	4.36222e-11	1.0758e-09	yes	EIT73790.1	hypothetical protein	-	-	-	-	-	-	-
gene1004	2.33333	7.33333	0.173333	0.676667	1.9649	0.0074136	0.0292387	yes	EIT82580.1	synaptic vesicle transporter SVOP	-	-	-	-	GO:0016020//membrane;GO:0031224//intrinsic component of membrane;GO:0044425//membrane part	-	GO:0009987//cellular process;GO:0044763//single-organism cellular process;GO:0044699//single-organism process
gene10040	991.333	1871.33	213.477	491.647	1.20354	3.35781e-08	5.40113e-07	yes	EIT73639.1	hypothetical protein	-	-	-	-	-	-	-
gene10041	392.667	17	26.6767	1.47	-4.18169	3.10873e-15	1.3389e-13	yes	EIT73712.1	purple acid phosphatase	-	-	-	-	-	GO:0016787//hydrolase activity;GO:0016788//hydrolase activity, acting on ester bonds;GO:0005488//binding;GO:0043167//ion binding;GO:0003824//catalytic activity;GO:0016791//phosphatase activity;GO:0043169//cation binding;GO:0042578//phosphoric ester hydrolase activity	GO:0044237//cellular metabolic process;GO:0006796//phosphate-containing compound metabolic process;GO:0009987//cellular process;GO:0006793//phosphorus metabolic process;GO:0008152//metabolic process
gene10044	42.3333	91	3.16	8.40667	1.41161	2.41264e-05	0.00021228	yes	EIT73582.1	tetratricopeptide repeat domain protein	-	-	-	-	GO:0044464//cell part;GO:0005623//cell	-	-
gene10053	21.3333	67	2.59333	10.1	1.96148	4.25685e-07	5.48226e-06	yes	EIT73688.1	beta-1,4-xylanase	-	-	-	-	-	GO:0001871//pattern binding;GO:0003824//catalytic activity;GO:0030246//carbohydrate binding;GO:0030247//polysaccharide binding;GO:0005488//binding;GO:0043167//ion binding;GO:0016798//hydrolase activity, acting on glycosyl bonds;GO:0004553//hydrolase activity, hydrolyzing O-glycosyl compounds;GO:0016787//hydrolase activity	GO:0005976//polysaccharide metabolic process;GO:0044238//primary metabolic process;GO:0000272//polysaccharide catabolic process;GO:0009057//macromolecule catabolic process;GO:0016052//carbohydrate catabolic process;GO:0043170//macromolecule metabolic process;GO:0071704//organic substance metabolic process;GO:1901575//organic substance catabolic process;GO:0008152//metabolic process;GO:0005975//ca…
gene10054	651.667	149.667	76.8567	21.5367	-1.83538	4.31973e-12	1.22259e-10	yes	EIT73764.1	hypothetical protein	-	-	-	-	-	-	-
gene10060	7	24.3333	0.82	3.58667	2.12895	5.79435e-05	0.000462886	yes	EIT73644.1	NRPS-like enzyme	-	-	-	-	-	-	-
gene10065	214.667	46.3333	17.35	4.65667	-1.89757	2.46031e-08	4.03388e-07	yes	EIT73593.1	hypothetical protein	-	-	-	-	-	-	-
gene10066	85.3333	6.33333	14.4767	1.33667	-3.43702	2.28318e-12	6.9059e-11	yes	EIT73555.1	hypothetical protein	-	-	-	-	-	-	-
gene10067	10.3333	0.333333	2.56667	0.1	-4.68182	3.75037e-06	3.9911e-05	yes	EIT73584.1	hypothetical protein	-	-	-	-	-	-	-
gene10070	317.333	30.3333	26.07	3.06667	-3.08765	5.98403e-18	3.29316e-16	yes	EIT73596.1	hypothetical protein	-	-	-	-	-	-	-
gene10089	0.333333	4	0.0866667	1.39	4.00346	0.0101105	0.0375705	yes	EIT73750.1	hypothetical protein	-	-	-	-	-	-	-
gene1009	2.66667	7.33333	0.5	1.67	1.73985	0.0133923	0.0470555	yes	EIT82646.1	peroxin PEX11-2	-	-	-	-	GO:0005737//cytoplasm;GO:0005777//peroxisome;GO:0043226//organelle;GO:0005622//intracellular;GO:0044444//cytoplasmic part;GO:0044424//intracellular part;GO:0044464//cell part;GO:0044422//organelle part;GO:0044438//microbody part;GO:0043227//membrane-bounded organelle;GO:0043231//intracellular membrane-bounded organelle;GO:0043229//intracellular organelle;GO:0044446//intracellular organelle part;G…	-	GO:0007031//peroxisome organization;GO:0006996//organelle organization;GO:0071840//cellular component organization or biogenesis;GO:0009987//cellular process;GO:0016043//cellular component organization
gene10096	17.3333	0	3.89667	0.001	-11.928	3.75315e-08	5.97238e-07	yes	EIT73577.1	hypothetical protein	-	-	-	-	-	-	-
gene10097	27.6667	1.33333	3.22667	0.186667	-4.11151	1.20556e-07	1.72864e-06	yes	EIT73671.1	hypothetical protein	-	-	-	-	-	-	-
gene10098	7.66667	0.333333	1.26	0.07	-4.16993	0.00131517	0.00693928	yes	EIT73761.1	hypothetical protein	-	-	-	-	-	-	-
gene10099	14.6667	0.333333	1.15667	0.0333333	-5.11686	1.60313e-05	0.000148995	yes	EIT73806.1	hypothetical protein	-	-	-	-	-	-	-
gene101	18.3333	354.667	6.61	153.497	4.53741	3.47821e-29	3.79316e-27	yes	EIT83566.1	hypothetical protein	-	-	-	-	-	-	-
gene10112	28	84.6667	3.02	11.2167	1.89302	2.74065e-07	3.66458e-06	yes	EIT73673.1	hypothetical protein	-	-	-	-	GO:0043226//organelle;GO:0043231//intracellular membrane-bounded organelle;GO:0005623//cell;GO:0043227//membrane-bounded organelle;GO:0044424//intracellular part;GO:0005622//intracellular;GO:0043229//intracellular organelle;GO:0044464//cell part	GO:0046872//metal ion binding;GO:0005488//binding;GO:0003700//transcription factor activity, sequence-specific DNA binding;GO:0043167//ion binding;GO:0046914//transition metal ion binding;GO:0043169//cation binding;GO:0001071//nucleic acid binding transcription factor activity	GO:0019438//aromatic compound biosynthetic process;GO:0010467//gene expression;GO:0034645//cellular macromolecule biosynthetic process;GO:0044260//cellular macromolecule metabolic process;GO:0008152//metabolic process;GO:0090304//nucleic acid metabolic process;GO:0044249//cellular biosynthetic process;GO:0044237//cellular metabolic process;GO:1901576//organic substance biosynthetic process;GO:000…
gene10116	0.333333	25.3333	0.0766667	6.87667	6.48697	1.48296e-15	6.57759e-14	yes	EIT73598.1	hypothetical protein	-	-	-	-	-	GO:0005488//binding	GO:0071704//organic substance metabolic process;GO:0043170//macromolecule metabolic process;GO:0010467//gene expression;GO:0008152//metabolic process
gene10117	5.33333	13	0.746667	2.25	1.59139	0.00510159	0.021535	yes	EIT73789.1	hypothetical protein	-	-	-	-	GO:0031224//intrinsic component of membrane;GO:0044425//membrane part;GO:0016020//membrane	-	GO:0044699//single-organism process;GO:0009987//cellular process;GO:0044763//single-organism cellular process;GO:1902578//single-organism localization;GO:0051179//localization;GO:0044765//single-organism transport;GO:0051234//establishment of localization;GO:0006810//transport
gene1012	0	137	0.001	23.3133	14.5089	1.32329e-37	2.09733e-35	yes	EIT82571.1	hypothetical protein	-	-	-	-	-	-	-
gene10128	86.6667	15	4.08667	0.87	-2.23184	2.55978e-09	4.82986e-08	yes	EIT73674.1	hypothetical protein	-	-	-	-	-	GO:0022857//transmembrane transporter activity;GO:0022890//inorganic cation transmembrane transporter activity;GO:0008324//cation transmembrane transporter activity;GO:0015075//ion transmembrane transporter activity;GO:0022891//substrate-specific transmembrane transporter activity;GO:0022892//substrate-specific transporter activity;GO:0005215//transporter activity	GO:0044763//single-organism cellular process;GO:0051234//establishment of localization;GO:0044765//single-organism transport;GO:0006811//ion transport;GO:0044699//single-organism process;GO:1902578//single-organism localization;GO:0051179//localization;GO:0006812//cation transport;GO:0006810//transport;GO:0009987//cellular process
gene10135	324.667	37.3333	10.26	1.45667	-2.81629	3.66406e-10	7.96245e-09	yes	EIT73554.1	multidrug resistance-associated protein	-	-	-	-	GO:0044425//membrane part;GO:0031224//intrinsic component of membrane;GO:0016020//membrane	GO:0016817//hydrolase activity, acting on acid anhydrides;GO:0003824//catalytic activity;GO:0001882//nucleoside binding;GO:0036094//small molecule binding;GO:0017111//nucleoside-triphosphatase activity;GO:1901363//heterocyclic compound binding;GO:0015405//P-P-bond-hydrolysis-driven transmembrane transporter activity;GO:0005488//binding;GO:0005215//transporter activity;GO:0022857//transmembrane tr…	GO:0009154//purine ribonucleotide catabolic process;GO:0044237//cellular metabolic process;GO:0019439//aromatic compound catabolic process;GO:0006139//nucleobase-containing compound metabolic process;GO:0051179//localization;GO:0009987//cellular process;GO:0051234//establishment of localization;GO:0019693//ribose phosphate metabolic process;GO:0072523//purine-containing compound catabolic process…
gene10136	330.333	89	38.74	12.7933	-1.59843	4.41323e-07	5.65913e-06	yes	EIT73763.1	isopenicillin N synthase	-	-	-	-	-	GO:0046914//transition metal ion binding;GO:0043167//ion binding;GO:0016705//oxidoreductase activity, acting on paired donors, with incorporation or reduction of molecular oxygen;GO:0046872//metal ion binding;GO:0043169//cation binding;GO:0016491//oxidoreductase activity;GO:0005488//binding;GO:0003824//catalytic activity	GO:0044710//single-organism metabolic process;GO:0008152//metabolic process;GO:0044699//single-organism process
gene10141	43	8.66667	5.57333	1.36667	-2.02788	9.39251e-06	9.19677e-05	yes	EIT73612.1	hypothetical protein	-	-	-	-	-	GO:0005488//binding;GO:0043167//ion binding;GO:0046872//metal ion binding;GO:0043169//cation binding;GO:0003824//catalytic activity;GO:0046914//transition metal ion binding	GO:0044710//single-organism metabolic process;GO:0044699//single-organism process;GO:0008152//metabolic process
gene10145	7	0	0.84	0.001	-9.71425	4.62415e-05	0.000380397	yes	EIT73767.1	LysM domain protein	-	-	-	-	-	-	GO:0044260//cellular macromolecule metabolic process;GO:0071704//organic substance metabolic process;GO:0043170//macromolecule metabolic process;GO:0044237//cellular metabolic process;GO:0008152//metabolic process;GO:0044036//cell wall macromolecule metabolic process;GO:0009987//cellular process;GO:0071554//cell wall organization or biogenesis
gene10147	4.33333	35.6667	0.316667	3.20333	3.33854	1.41456e-10	3.28414e-09	yes	EIT73779.1	choline dehydrogenase	-	-	-	-	-	GO:0000166//nucleotide binding;GO:0016614//oxidoreductase activity, acting on CH-OH group of donors;GO:0003824//catalytic activity;GO:0005488//binding;GO:0036094//small molecule binding;GO:0016491//oxidoreductase activity;GO:0097159//organic cyclic compound binding;GO:1901363//heterocyclic compound binding;GO:1901265//nucleoside phosphate binding	GO:0044699//single-organism process;GO:0008152//metabolic process;GO:0044710//single-organism metabolic process;GO:0044281//small molecule metabolic process
gene10148	19.3333	261.667	2.32	39.4633	4.08832	2.95227e-24	2.61893e-22	yes	EIT73677.1	GPI anchored dioxygenase	-	-	-	-	-	GO:0016491//oxidoreductase activity;GO:0005488//binding;GO:0016701//oxidoreductase activity, acting on single donors with incorporation of molecular oxygen;GO:0046872//metal ion binding;GO:0046914//transition metal ion binding;GO:0043167//ion binding;GO:0043169//cation binding;GO:0005506//iron ion binding;GO:0003824//catalytic activity	GO:0044237//cellular metabolic process;GO:0008152//metabolic process;GO:0009987//cellular process;GO:0044710//single-organism metabolic process;GO:0044699//single-organism process
gene10149	16	79.3333	2.79333	16.9633	2.60236	6.10041e-13	2.01993e-11	yes	EIT73667.1	hypothetical protein	-	-	-	-	-	GO:0005488//binding	GO:0097659//nucleic acid-templated transcription;GO:0046483//heterocycle metabolic process;GO:0006807//nitrogen compound metabolic process;GO:0009059//macromolecule biosynthetic process;GO:0018130//heterocycle biosynthetic process;GO:0034645//cellular macromolecule biosynthetic process;GO:0009987//cellular process;GO:0034654//nucleobase-containing compound biosynthetic process;GO:0044260//cellula…
gene10150	97.6667	1691.33	13.9	292.673	4.39613	1.03769e-58	3.24606e-56	yes	EIT73733.1	dehydrogenase with different specificitie	-	-	-	-	-	GO:0003824//catalytic activity	GO:0044710//single-organism metabolic process;GO:0044699//single-organism process;GO:0008152//metabolic process
gene10151	7.33333	52.3333	0.673333	5.95	3.1435	4.03378e-12	1.1582e-10	yes	EIT73782.1	hypothetical protein	-	-	-	-	-	-	-
gene10153	19.6667	4	2.92333	0.733333	-1.99507	0.000446672	0.00274114	yes	EIT73615.1	reductase with broad range of substrate specificity	-	-	-	-	-	GO:0003824//catalytic activity	GO:0008152//metabolic process;GO:0044710//single-organism metabolic process;GO:0044699//single-organism process
gene10154	3.33333	30	1.3	13.96	3.42472	1.38698e-08	2.34859e-07	yes	EIT73823.1	hypothetical protein	-	-	-	-	-	-	-
gene10157	4.66667	11.3333	0.583333	1.74	1.57669	0.00801323	0.0310575	yes	EIT73748.1	hypothetical protein	-	-	-	-	-	-	-
gene10166	98.6667	6	14.5133	1.09333	-3.73057	4.21275e-09	7.77592e-08	yes	EIT73769.1	2-heptaprenyl-1,4-naphthoquinone methyltransferase, putative	-	-	-	-	-	GO:0016740//transferase activity;GO:0016741//transferase activity, transferring one-carbon groups;GO:0003824//catalytic activity	GO:0008152//metabolic process
gene10176	1.33333	22.3333	0.12	2.61667	4.44662	2.37022e-10	5.31601e-09	yes	EIT73622.1	tandem pore domain K+ channel	-	-	-	-	GO:0031224//intrinsic component of membrane;GO:0044425//membrane part;GO:0016020//membrane	GO:0005216//ion channel activity;GO:0005215//transporter activity;GO:0022803//passive transmembrane transporter activity;GO:0008324//cation transmembrane transporter activity;GO:0022838//substrate-specific channel activity;GO:0022892//substrate-specific transporter activity;GO:0022857//transmembrane transporter activity;GO:0005261//cation channel activity;GO:0015267//channel activity;GO:0022891//…	GO:0055085//transmembrane transport;GO:0051234//establishment of localization;GO:0006811//ion transport;GO:0034220//ion transmembrane transport;GO:0044699//single-organism process;GO:1902578//single-organism localization;GO:0044765//single-organism transport;GO:0006810//transport;GO:0009987//cellular process;GO:0051179//localization;GO:0044763//single-organism cellular process
gene10179	0.333333	5.66667	0.0566667	1.27333	4.48997	0.000761796	0.00437251	yes	EIT73719.1	hypothetical protein	-	-	-	-	-	-	-
gene10186	184.333	320	6.03333	12.8467	1.09037	1.82137e-05	0.000165272	yes	EIT73539.1	multidrug/pheromone exporter, ABC superfamily	-	-	-	-	GO:0031224//intrinsic component of membrane;GO:0044425//membrane part;GO:0016020//membrane	GO:0017111//nucleoside-triphosphatase activity;GO:0016818//hydrolase activity, acting on acid anhydrides, in phosphorus-containing anhydrides;GO:0001883//purine nucleoside binding;GO:0005215//transporter activity;GO:0016787//hydrolase activity;GO:0001882//nucleoside binding;GO:0005488//binding;GO:0036094//small molecule binding;GO:0016817//hydrolase activity, acting on acid anhydrides;GO:0003824/…	GO:0006139//nucleobase-containing compound metabolic process;GO:0006796//phosphate-containing compound metabolic process;GO:0009154//purine ribonucleotide catabolic process;GO:0044238//primary metabolic process;GO:0072523//purine-containing compound catabolic process;GO:0019439//aromatic compound catabolic process;GO:0009117//nucleotide metabolic process;GO:1901575//organic substance catabolic pr…
gene10187	70.6667	143.333	5.25333	12.82	1.28709	7.94865e-05	0.000611161	yes	EIT73605.1	putative transporter	-	-	-	-	GO:0044425//membrane part;GO:0016020//membrane;GO:0031224//intrinsic component of membrane	GO:0005215//transporter activity;GO:0042927//siderophore transporter activity	GO:0030001//metal ion transport;GO:0051234//establishment of localization;GO:0044699//single-organism process;GO:0031668//cellular response to extracellular stimulus;GO:0051179//localization;GO:0006810//transport;GO:0044763//single-organism cellular process;GO:0006811//ion transport;GO:0033554//cellular response to stress;GO:0050896//response to stimulus;GO:0009987//cellular process;GO:0042594//r…
gene10195	2.33333	13.3333	0.246667	1.80667	2.8727	2.27083e-05	0.000201098	yes	EIT73774.1	hypothetical protein	-	-	-	-	GO:0005623//cell;GO:0005622//intracellular;GO:0044424//intracellular part;GO:0044464//cell part;GO:0043229//intracellular organelle;GO:0043231//intracellular membrane-bounded organelle;GO:0043226//organelle;GO:0043227//membrane-bounded organelle	GO:0005488//binding;GO:0043169//cation binding;GO:0003700//transcription factor activity, sequence-specific DNA binding;GO:0043167//ion binding;GO:0046872//metal ion binding;GO:0046914//transition metal ion binding;GO:0001071//nucleic acid binding transcription factor activity	GO:0034641//cellular nitrogen compound metabolic process;GO:0097659//nucleic acid-templated transcription;GO:0006139//nucleobase-containing compound metabolic process;GO:0018130//heterocycle biosynthetic process;GO:0009059//macromolecule biosynthetic process;GO:0090304//nucleic acid metabolic process;GO:0006351//transcription, DNA-templated;GO:0008152//metabolic process;GO:0071704//organic substa…
gene10196	213.667	32.3333	15.3567	2.85667	-2.42646	2.08732e-07	2.84541e-06	yes	EIT73571.1	carboxypeptidase C	-	-	-	-	-	GO:0008233//peptidase activity;GO:0070011//peptidase activity, acting on L-amino acid peptides;GO:0004180//carboxypeptidase activity;GO:0003824//catalytic activity;GO:0016787//hydrolase activity;GO:0008238//exopeptidase activity	GO:0019538//protein metabolic process;GO:0051604//protein maturation;GO:0016485//protein processing;GO:0071704//organic substance metabolic process;GO:0010467//gene expression;GO:0043170//macromolecule metabolic process;GO:0006508//proteolysis;GO:0008152//metabolic process;GO:0044238//primary metabolic process
gene10197	692.667	247	47.3333	21.0667	-1.16789	7.95479e-05	0.000611238	yes	EIT73583.1	endoplasmic reticulum-resident kdel protein	-	-	-	-	-	-	-
gene10199	69.6667	25.6667	8.54	3.88667	-1.1357	0.00203688	0.00996805	yes	EIT73534.1	hypothetical protein	-	-	-	-	-	-	-
gene10203	17.3333	31.6667	1.32	2.92	1.14543	0.00565904	0.0235042	yes	EIT73607.1	hypothetical protein	-	-	-	-	-	GO:0032550//purine ribonucleoside binding;GO:0003824//catalytic activity;GO:0097367//carbohydrate derivative binding;GO:0001882//nucleoside binding;GO:1901363//heterocyclic compound binding;GO:0001883//purine nucleoside binding;GO:0005488//binding;GO:0016772//transferase activity, transferring phosphorus-containing groups;GO:0032549//ribonucleoside binding;GO:0016740//transferase activity;GO:0097…	GO:0071704//organic substance metabolic process;GO:0036211//protein modification process;GO:0043170//macromolecule metabolic process;GO:0043412//macromolecule modification;GO:0044237//cellular metabolic process;GO:0019538//protein metabolic process;GO:0044260//cellular macromolecule metabolic process;GO:0044267//cellular protein metabolic process;GO:0009987//cellular process;GO:0008152//metabolic…
gene1022	2	7.33333	0.39	1.71667	2.13806	0.0042424	0.0183848	yes	EIT82620.1	hypothetical protein	-	-	-	-	-	-	-
gene10223	23.3333	95	0.846667	4.26	2.33099	1.64777e-11	4.31432e-10	yes	EIT73559.1	RNA-directed RNA polymerase QDE-1	-	-	-	-	-	GO:0034062//RNA polymerase activity;GO:0016740//transferase activity;GO:0016779//nucleotidyltransferase activity;GO:0016772//transferase activity, transferring phosphorus-containing groups;GO:0003824//catalytic activity	GO:0016070//RNA metabolic process;GO:0018130//heterocycle biosynthetic process;GO:0046483//heterocycle metabolic process;GO:0034654//nucleobase-containing compound biosynthetic process;GO:0009987//cellular process;GO:0006139//nucleobase-containing compound metabolic process;GO:0090304//nucleic acid metabolic process;GO:1901360//organic cyclic compound metabolic process;GO:0009058//biosynthetic pr…
gene10231	5	13.6667	0.58	1.95333	1.75181	0.0019139	0.00942498	yes	EIT73635.1	putative taurine catabolism dioxygenase	-	-	-	-	-	GO:0016491//oxidoreductase activity;GO:0003824//catalytic activity	GO:0044699//single-organism process;GO:0044710//single-organism metabolic process;GO:0008152//metabolic process
gene10232	54.3333	1184.67	4.07333	109.363	4.74678	1.48632e-49	4.10882e-47	yes	EIT73665.1	choline dehydrogenase	-	-	-	-	-	GO:0005488//binding;GO:0016614//oxidoreductase activity, acting on CH-OH group of donors;GO:0036094//small molecule binding;GO:1901363//heterocyclic compound binding;GO:0003824//catalytic activity;GO:0016491//oxidoreductase activity;GO:0097159//organic cyclic compound binding;GO:1901265//nucleoside phosphate binding;GO:0000166//nucleotide binding	GO:0044710//single-organism metabolic process;GO:0008152//metabolic process;GO:0044281//small molecule metabolic process;GO:0044699//single-organism process
gene10234	310.333	77	58.9333	17.9567	-1.71456	9.41694e-07	1.13644e-05	yes	EIT73588.1	hypothetical protein	-	-	-	-	-	-	-
gene10243	9.66667	49.6667	0.82	5.06333	2.62639	7.03119e-07	8.64813e-06	yes	EIT73687.1	permease of the major facilitator superfamily	-	-	-	-	GO:0016020//membrane;GO:0044425//membrane part;GO:0031224//intrinsic component of membrane	-	GO:0044699//single-organism process;GO:0044763//single-organism cellular process;GO:0009987//cellular process
gene10245	18	3	4.98667	1.03333	-2.27077	0.000564099	0.00337296	yes	EIT73530.1	hypothetical protein	-	-	-	-	-	-	-
gene10249	1.33333	133.333	0.306667	37.3167	6.927	9.57946e-39	1.69957e-36	yes	EIT73624.1	hypothetical protein	-	-	-	-	-	-	-
gene10251	763	0.666667	97.14	0.106667	-9.83081	1.78474e-21	1.30155e-19	yes	EIT73657.1	fungal cellulose binding domain protein	-	-	-	-	-	GO:0003824//catalytic activity;GO:0030246//carbohydrate binding;GO:0030247//polysaccharide binding;GO:0005488//binding;GO:0001871//pattern binding;GO:0004553//hydrolase activity, hydrolyzing O-glycosyl compounds;GO:0016787//hydrolase activity;GO:0016798//hydrolase activity, acting on glycosyl bonds	GO:0044238//primary metabolic process;GO:0005976//polysaccharide metabolic process;GO:0071704//organic substance metabolic process;GO:0009057//macromolecule catabolic process;GO:0005975//carbohydrate metabolic process;GO:1901575//organic substance catabolic process;GO:0016052//carbohydrate catabolic process;GO:0043170//macromolecule metabolic process;GO:0009056//catabolic process;GO:0008152//meta…
gene10252	223.333	54	16.54	4.97	-1.73464	4.02905e-07	5.21146e-06	yes	EIT73651.1	choline dehydrogenase	-	-	-	-	-	GO:1901265//nucleoside phosphate binding;GO:0000166//nucleotide binding;GO:0005488//binding;GO:0016491//oxidoreductase activity;GO:0097159//organic cyclic compound binding;GO:1901363//heterocyclic compound binding;GO:0036094//small molecule binding;GO:0003824//catalytic activity;GO:0016614//oxidoreductase activity, acting on CH-OH group of donors	GO:0044710//single-organism metabolic process;GO:0000003//reproduction;GO:0075259//spore-bearing organ development;GO:0044281//small molecule metabolic process;GO:0061458//reproductive system development;GO:0048513//animal organ development;GO:0007275//multicellular organism development;GO:0048731//system development;GO:0032502//developmental process;GO:0048856//anatomical structure development;G…
gene10256	19.6667	65	2.14333	8.53667	1.99382	3.89753e-06	4.1403e-05	yes	EIT73652.1	MFS monocarboxylate transporter, putative	-	-	-	-	GO:0031224//intrinsic component of membrane;GO:0044425//membrane part;GO:0016020//membrane	-	GO:0044763//single-organism cellular process;GO:0009987//cellular process;GO:0044699//single-organism process
gene10257	8	57.3333	0.32	2.75667	3.10678	1.93182e-11	5.00295e-10	yes	EIT73575.1	hypothetical protein	-	-	-	-	-	-	-
gene10274	7200.33	2584.33	1249.23	555.597	-1.16893	1.96045e-06	2.211e-05	yes	EIT73732.1	hypothetical protein	-	-	-	-	-	GO:0016298//lipase activity;GO:0003824//catalytic activity;GO:0016787//hydrolase activity;GO:0004620//phospholipase activity;GO:0016788//hydrolase activity, acting on ester bonds	-
gene1028	2.33333	16.6667	0.34	2.84667	3.06567	1.19884e-05	0.000114831	yes	EIT82644.1	hypothetical protein	-	-	-	-	-	-	-
gene10280	4858	853	202.563	43.53	-2.21829	9.36641e-21	6.47317e-19	yes	EIT73574.1	hypothetical protein	-	-	-	-	-	-	-
gene10282	525.333	156.333	43.5133	15.9733	-1.44579	1.65686e-08	2.77395e-07	yes	EIT73808.1	hypothetical protein	-	-	-	-	-	GO:0043167//ion binding;GO:0005488//binding;GO:0043169//cation binding	-
gene10283	779	1311	20.41	42.0633	1.04329	1.29823e-06	1.5174e-05	yes	EIT73726.1	AAA+-type ATPase containing the bromodomain protein	-	-	-	-	-	GO:0036094//small molecule binding;GO:0032550//purine ribonucleoside binding;GO:1901363//heterocyclic compound binding;GO:0032549//ribonucleoside binding;GO:0001882//nucleoside binding;GO:0016817//hydrolase activity, acting on acid anhydrides;GO:0016818//hydrolase activity, acting on acid anhydrides, in phosphorus-containing anhydrides;GO:0001883//purine nucleoside binding;GO:0016462//pyrophospha…	GO:0044699//single-organism process;GO:0009117//nucleotide metabolic process;GO:0019637//organophosphate metabolic process;GO:0044248//cellular catabolic process;GO:1901575//organic substance catabolic process;GO:0006793//phosphorus metabolic process;GO:0072521//purine-containing compound metabolic process;GO:0009154//purine ribonucleotide catabolic process;GO:0044237//cellular metabolic process;…
gene10302	338.667	126.333	18.91	8.75333	-1.11124	0.000306978	0.00197967	yes	EIT73621.1	hypothetical protein	-	-	-	-	-	-	-
gene10304	2241.67	637.667	187.377	66.83	-1.48737	1.28739e-05	0.000122327	yes	EIT73796.1	carboxypeptidase C	-	-	-	-	-	GO:0004180//carboxypeptidase activity;GO:0016787//hydrolase activity;GO:0070011//peptidase activity, acting on L-amino acid peptides;GO:0008238//exopeptidase activity;GO:0003824//catalytic activity;GO:0008233//peptidase activity	GO:0010467//gene expression;GO:0016485//protein processing;GO:0044238//primary metabolic process;GO:0043170//macromolecule metabolic process;GO:0019538//protein metabolic process;GO:0071704//organic substance metabolic process;GO:0008152//metabolic process;GO:0006508//proteolysis;GO:0051604//protein maturation
gene10305	1212	3415	104.333	358.687	1.78152	3.70527e-12	1.08217e-10	yes	EIT73579.1	UNC93-like protein	-	-	-	-	GO:0016020//membrane;GO:0044425//membrane part;GO:0031224//intrinsic component of membrane	-	GO:0009987//cellular process;GO:0044763//single-organism cellular process;GO:0044699//single-organism process
gene1031	6.33333	1000	1.26	241.37	7.58168	3.76704e-80	2.35678e-77	yes	EIT82582.1	HHE domain protein	-	-	-	-	-	-	-
gene10337	39.6667	15	7.82	3.65667	-1.09664	0.0102044	0.0378352	yes	EIT73484.1	hypothetical protein	-	-	-	-	-	-	-
gene10352	1	8.33333	0.15	1.48667	3.30905	6.53898e-05	0.00051374	yes	EIT73523.1	hypothetical protein	-	-	-	-	-	-	-
gene10354	83	217.667	7.31333	23.5833	1.68917	1.60077e-09	3.1143e-08	yes	EIT73476.1	hypothetical protein	-	-	-	-	GO:0044424//intracellular part;GO:0005623//cell;GO:0005622//intracellular;GO:0043231//intracellular membrane-bounded organelle;GO:0044464//cell part;GO:0043227//membrane-bounded organelle;GO:0043226//organelle;GO:0043229//intracellular organelle	GO:0001071//nucleic acid binding transcription factor activity;GO:0043167//ion binding;GO:0003700//transcription factor activity, sequence-specific DNA binding;GO:0046914//transition metal ion binding;GO:0005488//binding;GO:0046872//metal ion binding;GO:0043169//cation binding	GO:0044260//cellular macromolecule metabolic process;GO:0043170//macromolecule metabolic process;GO:0044271//cellular nitrogen compound biosynthetic process;GO:0006139//nucleobase-containing compound metabolic process;GO:0009987//cellular process;GO:0006807//nitrogen compound metabolic process;GO:0009059//macromolecule biosynthetic process;GO:0006351//transcription, DNA-templated;GO:0008152//meta…
gene10360	223.667	377.667	9.74	20	1.03801	0.000172243	0.00119524	yes	EIT73480.1	helicase	-	-	-	-	-	GO:0016462//pyrophosphatase activity;GO:0017111//nucleoside-triphosphatase activity;GO:0043169//cation binding;GO:0005488//binding;GO:0016817//hydrolase activity, acting on acid anhydrides;GO:0003824//catalytic activity;GO:0016818//hydrolase activity, acting on acid anhydrides, in phosphorus-containing anhydrides;GO:0016787//hydrolase activity;GO:0043167//ion binding	-
gene10361	143.333	301.333	13.2567	33.95	1.35669	7.36505e-07	9.0163e-06	yes	EIT73497.1	hypothetical protein	-	-	-	-	GO:0005623//cell;GO:0043229//intracellular organelle;GO:0043231//intracellular membrane-bounded organelle;GO:0043226//organelle;GO:0044424//intracellular part;GO:0044464//cell part;GO:0043227//membrane-bounded organelle;GO:0005622//intracellular	GO:0043169//cation binding;GO:0003700//transcription factor activity, sequence-specific DNA binding;GO:0046872//metal ion binding;GO:0046914//transition metal ion binding;GO:0043167//ion binding;GO:0001071//nucleic acid binding transcription factor activity;GO:0005488//binding	GO:0006970//response to osmotic stress;GO:0034645//cellular macromolecule biosynthetic process;GO:0034641//cellular nitrogen compound metabolic process;GO:0006807//nitrogen compound metabolic process;GO:0044271//cellular nitrogen compound biosynthetic process;GO:0006139//nucleobase-containing compound metabolic process;GO:0018130//heterocycle biosynthetic process;GO:0034654//nucleobase-containing…
gene1039	59	7.33333	4.14333	0.65	-2.67228	1.93918e-05	0.000174894	yes	EIT82595.1	sulfatase	-	-	-	-	-	GO:0016788//hydrolase activity, acting on ester bonds;GO:0016787//hydrolase activity;GO:0008484//sulfuric ester hydrolase activity;GO:0003824//catalytic activity	GO:0006725//cellular aromatic compound metabolic process;GO:0008152//metabolic process;GO:0044237//cellular metabolic process;GO:0009987//cellular process
gene10390	772	85	55.39	7.56	-2.87317	4.50342e-22	3.40969e-20	yes	EIT73475.1	alpha-amylase	-	-	-	-	-	GO:0004553//hydrolase activity, hydrolyzing O-glycosyl compounds;GO:0005488//binding;GO:0003824//catalytic activity;GO:0015926//glucosidase activity;GO:0043167//ion binding;GO:0016798//hydrolase activity, acting on glycosyl bonds;GO:0016787//hydrolase activity	GO:0008152//metabolic process;GO:0044238//primary metabolic process
gene10402	11	23.6667	0.856667	2.25667	1.39739	0.00206786	0.010103	yes	EIT73441.1	permease of the major facilitator superfamily	-	-	-	-	GO:0031224//intrinsic component of membrane;GO:0044425//membrane part;GO:0016020//membrane	-	GO:0044699//single-organism process;GO:0009987//cellular process;GO:0044763//single-organism cellular process
gene1041	49.3333	214.333	5.61	29.63	2.40099	5.24435e-13	1.76599e-11	yes	EIT82589.1	hypothetical protein	-	-	-	-	GO:0043227//membrane-bounded organelle;GO:0005622//intracellular;GO:0043226//organelle;GO:0044424//intracellular part;GO:0043231//intracellular membrane-bounded organelle;GO:0005623//cell;GO:0043229//intracellular organelle;GO:0044464//cell part	GO:0003700//transcription factor activity, sequence-specific DNA binding;GO:0043167//ion binding;GO:0043169//cation binding;GO:0046872//metal ion binding;GO:0046914//transition metal ion binding;GO:0001071//nucleic acid binding transcription factor activity;GO:0005488//binding	GO:0071704//organic substance metabolic process;GO:0044271//cellular nitrogen compound biosynthetic process;GO:0044237//cellular metabolic process;GO:0010467//gene expression;GO:0016070//RNA metabolic process;GO:0006366//transcription from RNA polymerase II promoter;GO:0008152//metabolic process;GO:0034645//cellular macromolecule biosynthetic process;GO:1901360//organic cyclic compound metabolic …
gene10419	23	47.3333	3.30333	8.33	1.33439	0.000597035	0.00354493	yes	EIT73417.1	hypothetical protein	-	-	-	-	-	-	-
gene1042	212.333	45	29.0233	7.51333	-1.94969	1.21186e-07	1.73559e-06	yes	EIT82627.1	tricarboxylate carrier protein	-	-	-	-	GO:0031224//intrinsic component of membrane;GO:0016020//membrane;GO:0044425//membrane part	-	GO:0051179//localization;GO:0051234//establishment of localization
gene10428	1.33333	7	0.413333	2.62333	2.66602	0.00191311	0.00942498	yes	EIT73290.1	hypothetical protein	-	-	-	-	-	-	-
gene1043	118.333	206.333	10.2567	21.7633	1.08534	0.000143601	0.00102395	yes	EIT82605.1	putative transporter	-	-	-	-	GO:0044425//membrane part;GO:0031224//intrinsic component of membrane;GO:0016020//membrane	GO:0022857//transmembrane transporter activity;GO:0005215//transporter activity	GO:0044765//single-organism transport;GO:0051234//establishment of localization;GO:0009987//cellular process;GO:0006810//transport;GO:1902578//single-organism localization;GO:0044699//single-organism process;GO:0051179//localization;GO:0044763//single-organism cellular process
gene10436	550	1005.33	69.1933	150.77	1.12364	0.00439271	0.0189395	yes	EIT73335.1	alternative oxidase	-	-	-	-	GO:0005622//intracellular;GO:0031967//organelle envelope;GO:0031090//organelle membrane;GO:0043226//organelle;GO:0043227//membrane-bounded organelle;GO:0043231//intracellular membrane-bounded organelle;GO:0031975//envelope;GO:0005623//cell;GO:0044424//intracellular part;GO:0044446//intracellular organelle part;GO:0044422//organelle part;GO:0043229//intracellular organelle;GO:0044425//membrane par…	GO:0043167//ion binding;GO:0016679//oxidoreductase activity, acting on diphenols and related substances as donors;GO:0016682//oxidoreductase activity, acting on diphenols and related substances as donors, oxygen as acceptor;GO:0005488//binding;GO:0016491//oxidoreductase activity;GO:0003824//catalytic activity;GO:0043169//cation binding	GO:0045333//cellular respiration;GO:0055114//oxidation-reduction process;GO:0050896//response to stimulus;GO:0008152//metabolic process;GO:0006950//response to stress;GO:0032501//multicellular organismal process;GO:0006091//generation of precursor metabolites and energy;GO:0009987//cellular process;GO:0015980//energy derivation by oxidation of organic compounds;GO:0009060//aerobic respiration;GO:…
gene10437	372	822	25.3833	68.17	1.42526	4.89468e-09	8.95123e-08	yes	EIT73434.1	choline dehydrogenase	-	-	-	-	GO:0044464//cell part;GO:0005623//cell	GO:0036094//small molecule binding;GO:1901265//nucleoside phosphate binding;GO:0000166//nucleotide binding;GO:0003824//catalytic activity;GO:0005488//binding;GO:0016491//oxidoreductase activity;GO:0016614//oxidoreductase activity, acting on CH-OH group of donors;GO:1901363//heterocyclic compound binding;GO:0097159//organic cyclic compound binding	GO:0008152//metabolic process;GO:0044281//small molecule metabolic process;GO:0044710//single-organism metabolic process;GO:0044699//single-organism process
gene1046	1185	461.667	92.12	44.4933	-1.04993	0.000188338	0.00129259	yes	EIT82576.1	hypothetical protein	-	-	-	-	GO:0005623//cell;GO:0005622//intracellular;GO:0044464//cell part;GO:0043226//organelle;GO:0043229//intracellular organelle;GO:0043231//intracellular membrane-bounded organelle;GO:0044424//intracellular part;GO:0043227//membrane-bounded organelle	GO:0043167//ion binding;GO:0003676//nucleic acid binding;GO:0005488//binding;GO:0001071//nucleic acid binding transcription factor activity;GO:0097159//organic cyclic compound binding;GO:0003700//transcription factor activity, sequence-specific DNA binding;GO:0003824//catalytic activity;GO:0016491//oxidoreductase activity;GO:0046914//transition metal ion binding;GO:0046872//metal ion binding;GO:0…	GO:0006139//nucleobase-containing compound metabolic process;GO:0034654//nucleobase-containing compound biosynthetic process;GO:0050794//regulation of cellular process;GO:0009889//regulation of biosynthetic process;GO:0031325//positive regulation of cellular metabolic process;GO:1901362//organic cyclic compound biosynthetic process;GO:0031323//regulation of cellular metabolic process;GO:0065007//…
gene10472	1347	220	112.203	23.0933	-2.28057	3.72685e-09	6.90048e-08	yes	EIT73308.1	hypothetical protein	-	-	-	-	-	GO:0022857//transmembrane transporter activity;GO:0022891//substrate-specific transmembrane transporter activity;GO:0015932//nucleobase-containing compound transmembrane transporter activity;GO:0005215//transporter activity;GO:0022892//substrate-specific transporter activity	GO:0044765//single-organism transport;GO:0044699//single-organism process;GO:0006810//transport;GO:0051179//localization;GO:1902578//single-organism localization;GO:0051234//establishment of localization
gene10492	492.333	170	42.25	18.31	-1.20632	0.00150765	0.00779872	yes	EIT73399.1	hypothetical protein	-	-	-	-	-	-	-
gene10493	11.3333	28	2.64667	7.90333	1.57828	0.000378316	0.00236687	yes	EIT73292.1	hypothetical protein	-	-	-	-	-	-	-
gene1050	44.6667	105.667	3.71333	10.7	1.52682	7.6607e-06	7.64591e-05	yes	EIT82602.1	putative transporter	-	-	-	-	GO:0016020//membrane;GO:0031224//intrinsic component of membrane;GO:0044425//membrane part	GO:0022857//transmembrane transporter activity;GO:0005215//transporter activity	GO:0044699//single-organism process;GO:0044765//single-organism transport;GO:0051234//establishment of localization;GO:0006810//transport;GO:0009987//cellular process;GO:0044763//single-organism cellular process;GO:1902578//single-organism localization;GO:0051179//localization
gene10500	6.33333	17	0.503333	1.67667	1.73601	0.00129765	0.00686171	yes	EIT73388.1	synaptic vesicle transporter SVOP	-	-	-	-	GO:0016020//membrane;GO:0044425//membrane part;GO:0031224//intrinsic component of membrane	-	GO:0044699//single-organism process;GO:0044763//single-organism cellular process;GO:0009987//cellular process
gene10529	231	449.667	14.3933	34.1533	1.24663	1.45311e-07	2.04174e-06	yes	EIT73328.1	Zn-finger protein	-	-	-	-	-	GO:0046872//metal ion binding;GO:0043167//ion binding;GO:0046914//transition metal ion binding;GO:0043169//cation binding;GO:0005488//binding	-
gene10554	30	11.6667	5.39667	2.55333	-1.07969	0.0125423	0.0446915	yes	EIT73315.1	Na+/H+ antiporter	-	-	-	-	GO:0016020//membrane;GO:0031224//intrinsic component of membrane;GO:0044425//membrane part	GO:0015075//ion transmembrane transporter activity;GO:0022857//transmembrane transporter activity;GO:0022891//substrate-specific transmembrane transporter activity;GO:0022892//substrate-specific transporter activity;GO:0015078//hydrogen ion transmembrane transporter activity;GO:0008324//cation transmembrane transporter activity;GO:0005215//transporter activity;GO:0022890//inorganic cation transme…	GO:0015672//monovalent inorganic cation transport;GO:0044763//single-organism cellular process;GO:0015992//proton transport;GO:0051179//localization;GO:0044699//single-organism process;GO:0006810//transport;GO:0009987//cellular process;GO:0006812//cation transport;GO:0051234//establishment of localization;GO:1902578//single-organism localization;GO:0044765//single-organism transport;GO:0006811//i…
gene10555	12	8432	2.17333	1810.74	9.70245	6.56998e-92	4.88108e-89	yes	EIT73394.1	hypothetical protein	-	-	-	-	-	-	-
gene10570	685.333	258.667	118.32	54.6367	-1.11475	5.7594e-06	5.8531e-05	yes	EIT73411.1	conserved threonine rich protein	-	-	-	-	-	-	-
gene10579	677.333	267	69.1267	33.3167	-1.053	0.00486604	0.0206286	yes	EIT73260.1	cellular protein	-	-	-	-	-	GO:0016772//transferase activity, transferring phosphorus-containing groups;GO:0004518//nuclease activity;GO:0016740//transferase activity;GO:0016787//hydrolase activity;GO:0097159//organic cyclic compound binding;GO:0003824//catalytic activity;GO:0016788//hydrolase activity, acting on ester bonds;GO:0005488//binding	GO:0044238//primary metabolic process;GO:0006725//cellular aromatic compound metabolic process;GO:0008152//metabolic process;GO:0034641//cellular nitrogen compound metabolic process;GO:0009987//cellular process;GO:0044237//cellular metabolic process;GO:0006793//phosphorus metabolic process;GO:1901360//organic cyclic compound metabolic process;GO:0090304//nucleic acid metabolic process;GO:0006807/…
gene1058	17	61.6667	2.92667	12.9767	2.14859	2.41131e-08	3.95901e-07	yes	EIT82587.1	protease, Ulp1 family	-	-	-	-	-	GO:0008234//cysteine-type peptidase activity;GO:0019783//ubiquitin-like protein-specific protease activity;GO:0008233//peptidase activity;GO:0016787//hydrolase activity;GO:0003824//catalytic activity;GO:0070011//peptidase activity, acting on L-amino acid peptides	GO:0071704//organic substance metabolic process;GO:0016485//protein processing;GO:0008152//metabolic process;GO:0010467//gene expression;GO:0051604//protein maturation;GO:0044238//primary metabolic process;GO:0019538//protein metabolic process;GO:0043170//macromolecule metabolic process;GO:0006508//proteolysis
gene10601	464	186	42.98	20.96	-1.03603	0.000111065	0.000817481	yes	EIT73066.1	synaptic vesicle transporter SVOP	-	-	-	-	GO:0044425//membrane part;GO:0031224//intrinsic component of membrane;GO:0016020//membrane	-	GO:0009987//cellular process;GO:0044699//single-organism process;GO:0044763//single-organism cellular process
gene10605	5	102	0.746667	17.9	4.58335	9.23271e-23	7.41549e-21	yes	EIT73184.1	hypothetical protein	-	-	-	-	-	-	-
gene10612	64.3333	18.3333	3.93333	1.36	-1.53215	4.54528e-05	0.000374426	yes	EIT73181.1	glutaminase	-	-	-	-	-	GO:0003824//catalytic activity;GO:0016811//hydrolase activity, acting on carbon-nitrogen (but not peptide) bonds, in linear amides;GO:0016787//hydrolase activity;GO:0016810//hydrolase activity, acting on carbon-nitrogen (but not peptide) bonds	-
gene10613	2.66667	8.33333	0.316667	1.26667	2	0.0110167	0.0402198	yes	EIT73189.1	putative dehydrogenase	-	-	-	-	-	GO:0003824//catalytic activity;GO:0004022//alcohol dehydrogenase (NAD) activity;GO:0036094//small molecule binding;GO:0016614//oxidoreductase activity, acting on CH-OH group of donors;GO:0005488//binding;GO:0016491//oxidoreductase activity;GO:0016616//oxidoreductase activity, acting on the CH-OH group of donors, NAD or NADP as acceptor	GO:0044699//single-organism process;GO:0008152//metabolic process;GO:0044710//single-organism metabolic process
gene10614	233.333	85.6667	27.74	12.58	-1.14084	9.77972e-05	0.00072885	yes	EIT73120.1	hypothetical protein	-	-	-	-	-	GO:0016740//transferase activity;GO:0003824//catalytic activity;GO:0016741//transferase activity, transferring one-carbon groups	GO:0008152//metabolic process
gene10616	61.6667	13	25.2833	6.62	-1.93328	1.72606e-06	1.96341e-05	yes	EIT73233.1	hypothetical protein	-	-	-	-	-	-	-
gene10617	996.667	328.667	76.8467	31.4567	-1.28862	5.79349e-06	5.88106e-05	yes	EIT73185.1	choline dehydrogenase	-	-	-	-	-	GO:0003824//catalytic activity;GO:0036094//small molecule binding;GO:0016491//oxidoreductase activity;GO:0097159//organic cyclic compound binding;GO:0016614//oxidoreductase activity, acting on CH-OH group of donors;GO:1901363//heterocyclic compound binding;GO:1901265//nucleoside phosphate binding;GO:0005488//binding;GO:0000166//nucleotide binding	GO:0044699//single-organism process;GO:0008152//metabolic process;GO:0044281//small molecule metabolic process;GO:0044710//single-organism metabolic process
gene10618	266	97.6667	46.6333	21.06	-1.14686	2.76363e-05	0.000239093	yes	EIT73111.1	dehydrogenase with different specificitie	-	-	-	-	-	GO:0003824//catalytic activity	GO:0008152//metabolic process;GO:0044699//single-organism process;GO:0044710//single-organism metabolic process
gene10619	1268.33	125	113.207	14.1167	-3.00349	7.33683e-11	1.75479e-09	yes	EIT73282.1	hypothetical protein	-	-	-	-	-	GO:0016614//oxidoreductase activity, acting on CH-OH group of donors;GO:0005488//binding;GO:0003824//catalytic activity;GO:1901363//heterocyclic compound binding;GO:1901265//nucleoside phosphate binding;GO:0000166//nucleotide binding;GO:0016491//oxidoreductase activity;GO:0097159//organic cyclic compound binding;GO:0036094//small molecule binding;GO:0016616//oxidoreductase activity, acting on the…	GO:0044710//single-organism metabolic process;GO:0008152//metabolic process;GO:0044699//single-organism process
gene1063	0	3	0.001	0.92	9.84549	0.00491511	0.0208143	yes	EIT82647.1	hypothetical protein	-	-	-	-	-	-	-
gene10642	634.333	1149	43.9	97.7	1.15414	5.28326e-07	6.68107e-06	yes	EIT73154.1	phosphopentothenoylcysteine decarboxylase	-	-	-	-	-	-	-
gene10661	6.33333	26	0.846667	4.23333	2.32193	2.17022e-05	0.000193384	yes	EIT73096.1	hypothetical protein	-	-	-	-	GO:0043231//intracellular membrane-bounded organelle;GO:0043227//membrane-bounded organelle;GO:0005622//intracellular;GO:0044424//intracellular part;GO:0043229//intracellular organelle;GO:0005623//cell;GO:0044464//cell part;GO:0043226//organelle	GO:0003700//transcription factor activity, sequence-specific DNA binding;GO:0046914//transition metal ion binding;GO:0097159//organic cyclic compound binding;GO:1901363//heterocyclic compound binding;GO:0003676//nucleic acid binding;GO:0001071//nucleic acid binding transcription factor activity;GO:0005488//binding;GO:0043167//ion binding;GO:0043169//cation binding;GO:0046872//metal ion binding	GO:0009059//macromolecule biosynthetic process;GO:0032774//RNA biosynthetic process;GO:0043170//macromolecule metabolic process;GO:0044260//cellular macromolecule metabolic process;GO:0018130//heterocycle biosynthetic process;GO:0006139//nucleobase-containing compound metabolic process;GO:0034645//cellular macromolecule biosynthetic process;GO:0010467//gene expression;GO:0044237//cellular metabol…
gene10662	80.3333	214.667	10.24	33.2667	1.69986	1.52541e-06	1.75194e-05	yes	EIT73075.1	NADPH quinone reductase	-	-	-	-	-	GO:0046872//metal ion binding;GO:0003824//catalytic activity;GO:0016616//oxidoreductase activity, acting on the CH-OH group of donors, NAD or NADP as acceptor;GO:0043167//ion binding;GO:0043169//cation binding;GO:0016614//oxidoreductase activity, acting on CH-OH group of donors;GO:0046914//transition metal ion binding;GO:0005488//binding;GO:0036094//small molecule binding;GO:0016491//oxidoreducta…	GO:0008152//metabolic process;GO:0044699//single-organism process;GO:0044710//single-organism metabolic process
gene10664	37.6667	1.66667	2.75333	0.16	-4.10504	4.38434e-06	4.59177e-05	yes	EIT73182.1	putative flavoprotein involved in K+ transport	-	-	-	-	-	GO:0016491//oxidoreductase activity;GO:0003824//catalytic activity	GO:0044699//single-organism process;GO:0008152//metabolic process;GO:0044710//single-organism metabolic process
gene1067	110.333	32.6667	6.66667	2.41	-1.46793	4.56229e-06	4.74471e-05	yes	EIT82581.1	Zn(II)2Cys6 transcription factor	-	-	-	-	GO:0005622//intracellular;GO:0043229//intracellular organelle;GO:0043231//intracellular membrane-bounded organelle;GO:0043227//membrane-bounded organelle;GO:0044424//intracellular part;GO:0043226//organelle;GO:0044464//cell part;GO:0005623//cell	GO:0046872//metal ion binding;GO:0005488//binding;GO:0003700//transcription factor activity, sequence-specific DNA binding;GO:0001071//nucleic acid binding transcription factor activity;GO:0043169//cation binding;GO:0046914//transition metal ion binding;GO:0043167//ion binding	GO:0006629//lipid metabolic process;GO:0022603//regulation of anatomical structure morphogenesis;GO:1901576//organic substance biosynthetic process;GO:0044255//cellular lipid metabolic process;GO:0044237//cellular metabolic process;GO:0019222//regulation of metabolic process;GO:0044763//single-organism cellular process;GO:0043170//macromolecule metabolic process;GO:0044271//cellular nitrogen comp…
gene10680	57	280.333	7.23333	43.7567	2.59677	1.3054e-15	5.83357e-14	yes	EIT73172.1	sugar phosphate isomerase	-	-	-	-	-	GO:0003824//catalytic activity	-
gene10699	73	18.6667	2.67667	0.836667	-1.67771	2.53691e-06	2.79743e-05	yes	EIT73065.1	ankyrin repeat protein	-	-	-	-	-	-	GO:0044281//small molecule metabolic process;GO:0006725//cellular aromatic compound metabolic process;GO:0044237//cellular metabolic process;GO:0006139//nucleobase-containing compound metabolic process;GO:0044238//primary metabolic process;GO:0044699//single-organism process;GO:0044710//single-organism metabolic process;GO:0055086//nucleobase-containing small molecule metabolic process;GO:0071704…
gene10707	16	41.3333	0.79	2.48	1.65042	9.26553e-05	0.000697085	yes	EIT73211.1	serine/threonine protein kinase	-	-	-	-	-	GO:1901363//heterocyclic compound binding;GO:0032549//ribonucleoside binding;GO:0097159//organic cyclic compound binding;GO:0032550//purine ribonucleoside binding;GO:0001883//purine nucleoside binding;GO:0003824//catalytic activity;GO:0001882//nucleoside binding;GO:0016772//transferase activity, transferring phosphorus-containing groups;GO:0097367//carbohydrate derivative binding;GO:0004672//prot…	GO:0044238//primary metabolic process;GO:0008152//metabolic process;GO:0043412//macromolecule modification;GO:0044260//cellular macromolecule metabolic process;GO:0044237//cellular metabolic process;GO:0006464//cellular protein modification process;GO:0006793//phosphorus metabolic process;GO:0006796//phosphate-containing compound metabolic process;GO:0043170//macromolecule metabolic process;GO:00…
gene10716	1117.67	171.667	111.31	20.9133	-2.41209	5.15654e-17	2.58632e-15	yes	EIT73268.1	hypothetical protein	-	-	-	-	-	GO:1901363//heterocyclic compound binding;GO:0097367//carbohydrate derivative binding;GO:0032549//ribonucleoside binding;GO:0003824//catalytic activity;GO:0016818//hydrolase activity, acting on acid anhydrides, in phosphorus-containing anhydrides;GO:0001883//purine nucleoside binding;GO:0016787//hydrolase activity;GO:0016462//pyrophosphatase activity;GO:0016817//hydrolase activity, acting on acid…	GO:1901565//organonitrogen compound catabolic process;GO:0044763//single-organism cellular process;GO:0006796//phosphate-containing compound metabolic process;GO:0006139//nucleobase-containing compound metabolic process;GO:0034655//nucleobase-containing compound catabolic process;GO:0044248//cellular catabolic process;GO:0006725//cellular aromatic compound metabolic process;GO:0072521//purine-con…
gene10717	614.667	83.6667	10.47	1.73667	-2.59187	4.75952e-21	3.34772e-19	yes	EIT73118.1	polyketide synthase module	-	-	-	-	-	GO:0046914//transition metal ion binding;GO:0043167//ion binding;GO:0005488//binding;GO:0043169//cation binding;GO:0003824//catalytic activity;GO:0046872//metal ion binding;GO:0016746//transferase activity, transferring acyl groups;GO:0016740//transferase activity	GO:0008152//metabolic process;GO:0044699//single-organism process;GO:0044710//single-organism metabolic process
gene10718	96.6667	16.6667	7.67333	1.61667	-2.24683	5.92704e-09	1.06588e-07	yes	EIT73168.1	permease of the major facilitator superfamily	-	-	-	-	GO:0044425//membrane part;GO:0016020//membrane;GO:0031224//intrinsic component of membrane	-	GO:0044763//single-organism cellular process;GO:0044699//single-organism process;GO:0009987//cellular process
gene10719	30.6667	9.33333	5.27667	1.99	-1.40686	0.00181199	0.00902353	yes	EIT73107.1	hypothetical protein	-	-	-	-	-	GO:0003824//catalytic activity	-
gene10746	36.3333	395	4.90333	64.3033	3.71306	9.044e-33	1.15598e-30	yes	EIT73049.1	hypothetical protein	-	-	-	-	-	-	-
gene10749	369.333	894.333	39.1933	115.983	1.56524	3.81036e-12	1.10473e-10	yes	EIT73061.1	actin filament organization App1-like protein	-	-	-	-	-	GO:0046872//metal ion binding;GO:0003824//catalytic activity;GO:0005488//binding;GO:0043169//cation binding;GO:0043167//ion binding;GO:0046914//transition metal ion binding	GO:0008152//metabolic process;GO:0044699//single-organism process;GO:0044710//single-organism metabolic process
gene10750	481.333	1729.33	54.8667	240.057	2.12937	3.30356e-16	1.55831e-14	yes	EIT73082.1	zinc-binding oxidoreductase	-	-	-	-	-	GO:0003824//catalytic activity;GO:0046872//metal ion binding;GO:0043167//ion binding;GO:0046914//transition metal ion binding;GO:0005488//binding;GO:0043169//cation binding	GO:0044710//single-organism metabolic process;GO:0008152//metabolic process;GO:0044699//single-organism process
gene10758	129.667	246.333	21.0567	49.16	1.22321	1.34036e-05	0.00012726	yes	EIT73258.1	hypothetical protein	-	-	-	-	-	-	-
gene10759	396.667	693.667	26.53	57.13	1.10662	2.23906e-06	2.48978e-05	yes	EIT73210.1	Zn(II)2Cys6 transcription factor	-	-	-	-	GO:0044464//cell part;GO:0043227//membrane-bounded organelle;GO:0043229//intracellular organelle;GO:0043231//intracellular membrane-bounded organelle;GO:0005623//cell;GO:0043226//organelle;GO:0044424//intracellular part;GO:0005622//intracellular	GO:0001071//nucleic acid binding transcription factor activity;GO:0005488//binding;GO:0003700//transcription factor activity, sequence-specific DNA binding;GO:0046872//metal ion binding;GO:0003676//nucleic acid binding;GO:1901363//heterocyclic compound binding;GO:0043167//ion binding;GO:0043169//cation binding;GO:0097159//organic cyclic compound binding;GO:0046914//transition metal ion binding	GO:1901576//organic substance biosynthetic process;GO:0034654//nucleobase-containing compound biosynthetic process;GO:0034645//cellular macromolecule biosynthetic process;GO:0010467//gene expression;GO:1901360//organic cyclic compound metabolic process;GO:0046483//heterocycle metabolic process;GO:0032774//RNA biosynthetic process;GO:0043170//macromolecule metabolic process;GO:0044249//cellular bi…
gene10766	132.333	52.6667	9.61333	4.73	-1.0232	0.00218335	0.0105373	yes	EIT73109.1	synaptic vesicle transporter SVOP	-	-	-	-	GO:0044425//membrane part;GO:0016020//membrane;GO:0031224//intrinsic component of membrane	-	GO:0044763//single-organism cellular process;GO:0051234//establishment of localization;GO:0009987//cellular process;GO:0044699//single-organism process;GO:0051179//localization
gene1077	85.6667	144.333	8.03	16.52	1.04074	0.000129023	0.000932341	yes	EIT82490.1	hypothetical protein	-	-	-	-	-	-	-
gene10787	189	66.3333	18.2867	7.92333	-1.20661	4.91783e-05	0.000400673	yes	EIT73083.1	putative L-carnitine dehydratase/alpha-methylacyl-CoA racemase	-	-	-	-	-	-	-
gene10800	65.3333	8	9.26333	1.45	-2.67548	0.000542971	0.00325482	yes	EIT73273.1	hypothetical protein	-	-	-	-	-	GO:0004175//endopeptidase activity;GO:0003824//catalytic activity;GO:0016787//hydrolase activity;GO:0008233//peptidase activity;GO:0070011//peptidase activity, acting on L-amino acid peptides	GO:0019538//protein metabolic process;GO:0051604//protein maturation;GO:0071704//organic substance metabolic process;GO:0044238//primary metabolic process;GO:0010467//gene expression;GO:0016485//protein processing;GO:0006508//proteolysis;GO:0043170//macromolecule metabolic process;GO:0008152//metabolic process
gene10801	11.3333	1	1.21667	0.133333	-3.18982	0.000623533	0.00368021	yes	EIT73240.1	hypothetical protein	-	-	-	-	-	GO:0004175//endopeptidase activity;GO:0008233//peptidase activity;GO:0003824//catalytic activity;GO:0016787//hydrolase activity;GO:0070011//peptidase activity, acting on L-amino acid peptides	GO:0043170//macromolecule metabolic process;GO:0008152//metabolic process;GO:0051604//protein maturation;GO:0006508//proteolysis;GO:0019538//protein metabolic process;GO:0044238//primary metabolic process;GO:0010467//gene expression;GO:0071704//organic substance metabolic process;GO:0016485//protein processing
gene10804	495.333	36.6667	43.6367	4.10667	-3.4095	3.34649e-10	7.32591e-09	yes	EIT73090.1	hypothetical protein	-	-	-	-	-	-	-
gene10805	574	147.667	58.76	18.8067	-1.64359	3.90193e-06	4.14127e-05	yes	EIT73044.1	MFS transporter	-	-	-	-	GO:0031224//intrinsic component of membrane;GO:0044425//membrane part;GO:0016020//membrane	-	GO:0009987//cellular process;GO:0044763//single-organism cellular process;GO:0044699//single-organism process
gene10814	9.66667	1.66667	0.95	0.21	-2.17754	0.0086018	0.0330157	yes	EIT73087.1	monocarboxylate transporter	-	-	-	-	GO:0031224//intrinsic component of membrane;GO:0016020//membrane;GO:0044425//membrane part	-	GO:0044763//single-organism cellular process;GO:0009987//cellular process;GO:0044699//single-organism process
gene10867	294	69	26.1967	7.66	-1.77397	1.93648e-07	2.66732e-06	yes	EIT72989.1	synaptic vesicle transporter SVOP	-	-	-	-	GO:0031224//intrinsic component of membrane;GO:0016020//membrane;GO:0044425//membrane part	-	GO:0051234//establishment of localization;GO:0044699//single-organism process;GO:0009987//cellular process;GO:0044763//single-organism cellular process;GO:0051179//localization
gene10869	16.3333	126.333	1.61	15.14	3.23323	4.64171e-15	1.94282e-13	yes	EIT73010.1	acyl-CoA synthetases (AMP-forming)/AMP-acid ligases II	-	-	-	-	-	-	-
gene10871	149.333	346	13.6633	38.6133	1.49879	5.42579e-08	8.36528e-07	yes	EIT72975.1	dienelactone hydrolase	-	-	-	-	-	GO:0003824//catalytic activity	-
gene10883	18	101.667	1.39667	9.69667	2.7955	2.82022e-15	1.21905e-13	yes	EIT72988.1	hypothetical protein	-	-	-	-	-	-	-
gene10899	111	8	8.6	0.773333	-3.47517	2.55147e-09	4.82184e-08	yes	EIT72957.1	permease of the major facilitator superfamily	-	-	-	-	GO:0016020//membrane;GO:0044425//membrane part;GO:0031224//intrinsic component of membrane	-	GO:0044763//single-organism cellular process;GO:0044699//single-organism process;GO:0009987//cellular process
gene10900	108	12.6667	13.1233	1.89667	-2.7906	4.69443e-11	1.15057e-09	yes	EIT72943.1	hypothetical protein	-	-	-	-	-	GO:0016620//oxidoreductase activity, acting on the aldehyde or oxo group of donors, NAD or NADP as acceptor;GO:0016491//oxidoreductase activity;GO:0003824//catalytic activity;GO:0016903//oxidoreductase activity, acting on the aldehyde or oxo group of donors	GO:0008152//metabolic process;GO:0044699//single-organism process;GO:0044710//single-organism metabolic process
gene10901	10.3333	2	1.66667	0.393333	-2.08314	0.00717519	0.0284875	yes	EIT72913.1	hypothetical protein	-	-	-	-	GO:0016020//membrane;GO:0031224//intrinsic component of membrane;GO:0044425//membrane part	GO:0003824//catalytic activity	GO:0009987//cellular process;GO:0043436//oxoacid metabolic process;GO:0006631//fatty acid metabolic process;GO:0019752//carboxylic acid metabolic process;GO:0044699//single-organism process;GO:0044763//single-organism cellular process;GO:0044238//primary metabolic process;GO:0044255//cellular lipid metabolic process;GO:0006082//organic acid metabolic process;GO:0044281//small molecule metabolic p…
gene10903	10	25.3333	0.85	2.58333	1.6037	0.00571705	0.0236624	yes	EIT72950.1	synaptic vesicle transporter SVOP	-	-	-	-	GO:0005622//intracellular;GO:0043226//organelle;GO:0031224//intrinsic component of membrane;GO:0016020//membrane;GO:0043227//membrane-bounded organelle;GO:0044464//cell part;GO:0043229//intracellular organelle;GO:0005623//cell;GO:0044424//intracellular part;GO:0043231//intracellular membrane-bounded organelle;GO:0044425//membrane part	GO:1901363//heterocyclic compound binding;GO:0005488//binding;GO:0046872//metal ion binding;GO:0003676//nucleic acid binding;GO:0046914//transition metal ion binding;GO:0043167//ion binding;GO:0097159//organic cyclic compound binding;GO:0043169//cation binding	GO:0009987//cellular process;GO:0043170//macromolecule metabolic process;GO:0071704//organic substance metabolic process;GO:0044699//single-organism process;GO:0010467//gene expression;GO:0044763//single-organism cellular process;GO:0008152//metabolic process
gene10908	853	318.667	54.5	25.0533	-1.12125	1.27105e-06	1.49004e-05	yes	EIT72938.1	putative flavoprotein involved in K+ transport	-	-	-	-	-	GO:0016491//oxidoreductase activity;GO:0003824//catalytic activity	GO:0008152//metabolic process;GO:0044699//single-organism process;GO:0044710//single-organism metabolic process
gene10911	47.3333	15.3333	5.83333	2.31	-1.33643	0.00790605	0.030716	yes	EIT72965.1	G-protein alpha subunit	-	-	-	-	-	GO:0097367//carbohydrate derivative binding;GO:0017111//nucleoside-triphosphatase activity;GO:0016787//hydrolase activity;GO:0003824//catalytic activity;GO:0000166//nucleotide binding;GO:0016462//pyrophosphatase activity;GO:1901363//heterocyclic compound binding;GO:0044877//macromolecular complex binding;GO:0032403//protein complex binding;GO:0060089//molecular transducer activity;GO:0005515//pro…	GO:0008152//metabolic process;GO:0051716//cellular response to stimulus;GO:0009261//ribonucleotide catabolic process;GO:0006807//nitrogen compound metabolic process;GO:0006139//nucleobase-containing compound metabolic process;GO:0044712//single-organism catabolic process;GO:0009150//purine ribonucleotide metabolic process;GO:0044763//single-organism cellular process;GO:0044238//primary metabolic …
gene10915	8	33	2.13667	10.6133	2.31244	4.07383e-06	4.30068e-05	yes	EIT72915.1	hypothetical protein	-	-	-	-	-	-	-
gene10917	47.6667	104	3.92333	10.39	1.40504	0.00033684	0.00214004	yes	EIT72892.1	putative transporter	-	-	-	-	GO:0031224//intrinsic component of membrane;GO:0016020//membrane;GO:0044425//membrane part	-	GO:0009987//cellular process;GO:0044763//single-organism cellular process;GO:0044699//single-organism process
gene10920	82.3333	1	9.1	0.14	-6.02237	4.03154e-06	4.2674e-05	yes	EIT72921.1	pectin lyase precursor, putative	-	-	-	-	-	GO:0016837//carbon-oxygen lyase activity, acting on polysaccharides;GO:0003824//catalytic activity;GO:0016835//carbon-oxygen lyase activity;GO:0016829//lyase activity	GO:0008152//metabolic process;GO:0016052//carbohydrate catabolic process;GO:0009056//catabolic process;GO:0009057//macromolecule catabolic process;GO:0043170//macromolecule metabolic process;GO:1901575//organic substance catabolic process;GO:0071704//organic substance metabolic process;GO:0005975//carbohydrate metabolic process;GO:0005976//polysaccharide metabolic process;GO:0000272//polysacchari…
gene10929	9.33333	2082.67	1.96333	531.08	8.07948	3.10393e-73	1.31773e-70	yes	EIT72899.1	alpha-glucosidase related to nicotinamidase	-	-	-	-	-	-	-
gene10930	0.666667	298.333	0.0566667	29.6333	9.0305	1.0396e-64	3.74478e-62	yes	EIT72888.1	hypothetical protein	-	-	-	-	-	-	-
gene10931	3.33333	720.667	0.536667	142.717	8.05491	3.86172e-93	3.12936e-90	yes	EIT72905.1	hypothetical protein	-	-	-	-	-	GO:0016655//oxidoreductase activity, acting on NAD(P)H, quinone or similar compound as acceptor;GO:0046914//transition metal ion binding;GO:0043169//cation binding;GO:0005488//binding;GO:0016491//oxidoreductase activity;GO:0003824//catalytic activity;GO:0043167//ion binding;GO:0046872//metal ion binding;GO:0016651//oxidoreductase activity, acting on NAD(P)H	GO:0044710//single-organism metabolic process;GO:0008152//metabolic process;GO:0044699//single-organism process
gene10932	0	13.3333	0.001	1.29667	10.3406	8.25566e-10	1.68328e-08	yes	EIT72902.1	permease of the major facilitator superfamily	-	-	-	-	GO:0016020//membrane;GO:0031224//intrinsic component of membrane;GO:0044425//membrane part	-	GO:0009987//cellular process;GO:0044699//single-organism process;GO:0044763//single-organism cellular process
gene10942	0.666667	6	0.08	0.936667	3.54946	0.000330152	0.00210317	yes	EIT72930.1	imidazolonepropionase	-	-	-	-	-	GO:0003824//catalytic activity;GO:0016787//hydrolase activity	-
gene10944	0	5.33333	0.001	0.446667	8.80305	0.000469465	0.00286034	yes	EIT72949.1	extracellular elastinolytic metalloproteinase, putative	-	-	-	-	GO:0005576//extracellular region;GO:0044421//extracellular region part	GO:0008233//peptidase activity;GO:0043169//cation binding;GO:0016787//hydrolase activity;GO:0005488//binding;GO:0004175//endopeptidase activity;GO:0070011//peptidase activity, acting on L-amino acid peptides;GO:0003824//catalytic activity;GO:0046872//metal ion binding;GO:0046914//transition metal ion binding;GO:0043167//ion binding	GO:0008152//metabolic process;GO:0006508//proteolysis;GO:0010467//gene expression;GO:0071704//organic substance metabolic process;GO:0043170//macromolecule metabolic process;GO:0044238//primary metabolic process;GO:0016485//protein processing;GO:0019538//protein metabolic process;GO:0051604//protein maturation
gene10945	1	144.333	0.146667	25.9267	7.46575	6.52578e-38	1.07739e-35	yes	EIT72898.1	hypothetical protein	-	-	-	-	-	-	-
gene10946	0.666667	114.333	0.11	22.5433	7.67905	3.31643e-38	5.62604e-36	yes	EIT72895.1	hypothetical protein	-	-	-	-	-	GO:0005488//binding;GO:0005515//protein binding	-
gene10949	171.667	46	26.0733	8.56667	-1.60577	1.23558e-07	1.75712e-06	yes	EIT72922.1	dehydrogenase with different specificitie	-	-	-	-	-	GO:0003824//catalytic activity	GO:0044710//single-organism metabolic process;GO:0008152//metabolic process;GO:0044699//single-organism process
[truncated: 1,617 more rows]
