# Supplementary material for: Transcriptome analysis of different growth stages of Aspergillus oryzae reveals dynamic changes of distinct classes of genes during growth
Source: BMC Microbiol. 2018 Feb 14;18:12. doi: 10.1186/s12866-018-1158-z (PMC5813417; doi:10.1186/s12866-018-1158-z)
Supplement: Supplementary file 5 — Table S4. The expression levels and functional annotation of DEGs between Ao_48 and Ao_72. (XLS 215 kb) [file 12866_2018_1158_MOESM5_ESM.xls]

## Sheet: Table S4
id	Ao_48_count	Ao_72_count	Ao_48_fpkm	Ao_72_fpkm	log2(FC)	Pvalue	FDR	significant	Symbol	Description	KEGG_A_class	KEGG_B_class	Pathway	K_ID	GO Component	GO Function	GO Process
gene10085	23.6667	66.3333	5.22	14.4633	1.47028	0.000368123	0.0159086	yes	EIT73762.1	enoyl-CoA isomerase	Cellular Processes	Transport and catabolism	ko04146//Peroxisome	K12663	-	GO:0003824//catalytic activity	-
gene5142	287.667	105.667	65.5833	23.7967	-1.46257	0.00143498	0.0434567	yes	EIT78601.1	hypothetical protein	Genetic Information Processing	Transcription	ko03040//Spliceosome	K12863	GO:0030529//intracellular ribonucleoprotein complex;GO:0044424//intracellular part;GO:0005622//intracellular;GO:0005623//cell;GO:0044464//cell part;GO:1990904//ribonucleoprotein complex;GO:0032991//macromolecular complex	-	GO:1901360//organic cyclic compound metabolic process;GO:0090304//nucleic acid metabolic process;GO:0010467//gene expression;GO:0009987//cellular process;GO:0000375//RNA splicing, via transesterification reactions;GO:0044237//cellular metabolic process;GO:0008152//metabolic process;GO:0006725//cellular aromatic compound metabolic process;GO:0046483//heterocycle metabolic process;GO:0006396//RNA p…
gene1120	493	223.333	110.717	49.7433	-1.1543	4.51523e-05	0.0033208	yes	EIT82497.1	phosphoglycerate mutase	Metabolism	Amino acid metabolism;Global and Overview;Energy metabolism;Carbohydrate metabolism	ko01230//Biosynthesis of amino acids;ko01200//Carbon metabolism;ko00260//Glycine, serine and threonine metabolism;ko00010//Glycolysis / Gluconeogenesis;ko00680//Methane metabolism	K15634	-	GO:0016866//intramolecular transferase activity;GO:0003824//catalytic activity;GO:0016853//isomerase activity;GO:0016868//intramolecular transferase activity, phosphotransferases	GO:0005975//carbohydrate metabolic process;GO:0044281//small molecule metabolic process;GO:0006091//generation of precursor metabolites and energy;GO:0044699//single-organism process;GO:0009987//cellular process;GO:0008152//metabolic process;GO:0019318//hexose metabolic process;GO:0044723//single-organism carbohydrate metabolic process;GO:0005996//monosaccharide metabolic process;GO:0044237//cell…
gene2841	305.333	145.333	29.77	14.0767	-1.08055	0.000362976	0.0157941	yes	EIT80832.1	cystathionine beta-lyase	Metabolism	Amino acid metabolism;Global and Overview;Energy metabolism;Metabolism of other amino acids	ko01230//Biosynthesis of amino acids;ko00270//Cysteine and methionine metabolism;ko00920//Sulfur metabolism;ko00450//Selenocompound metabolism	K01739	-	GO:0005488//binding;GO:0043168//anion binding;GO:0003824//catalytic activity;GO:0043167//ion binding	-
gene2277	35.6667	117.667	10.21	33.06	1.6951	1.97136e-07	3.38302e-05	yes	EIT81409.1	hypothetical protein	Metabolism	Global and Overview	ko01220//Degradation of aromatic compounds	K00480	GO:0031224//intrinsic component of membrane;GO:0016020//membrane;GO:0044425//membrane part	GO:0005215//transporter activity;GO:0022892//substrate-specific transporter activity;GO:0008514//organic anion transmembrane transporter activity;GO:0046943//carboxylic acid transmembrane transporter activity;GO:0022857//transmembrane transporter activity;GO:0008509//anion transmembrane transporter activity;GO:0022891//substrate-specific transmembrane transporter activity;GO:0003824//catalytic ac…	GO:0009987//cellular process;GO:0009058//biosynthetic process;GO:0044765//single-organism transport;GO:0019748//secondary metabolic process;GO:0044550//secondary metabolite biosynthetic process;GO:0006811//ion transport;GO:0044710//single-organism metabolic process;GO:0015711//organic anion transport;GO:0071704//organic substance metabolic process;GO:0030638//polyketide metabolic process;GO:00068…
gene2278	45.6667	154	9.91667	32.9633	1.73293	6.32424e-09	1.87213e-06	yes	EIT81381.1	hypothetical protein	Metabolism	Global and Overview	ko01220//Degradation of aromatic compounds	K00480	GO:0044425//membrane part;GO:0016020//membrane;GO:0031224//intrinsic component of membrane	GO:0046943//carboxylic acid transmembrane transporter activity;GO:0005342//organic acid transmembrane transporter activity;GO:0005215//transporter activity;GO:0022891//substrate-specific transmembrane transporter activity;GO:0022857//transmembrane transporter activity;GO:0015075//ion transmembrane transporter activity;GO:0022892//substrate-specific transporter activity;GO:0008509//anion transmemb…	GO:0051234//establishment of localization;GO:1902578//single-organism localization;GO:0046942//carboxylic acid transport;GO:0008152//metabolic process;GO:0015849//organic acid transport;GO:0044765//single-organism transport;GO:0006811//ion transport;GO:0006865//amino acid transport;GO:0044699//single-organism process;GO:0044763//single-organism cellular process;GO:0071705//nitrogen compound trans…
gene2026	38.6667	14.3333	6.06333	2.20667	-1.45824	6.29073e-05	0.00427953	yes	EIT81664.1	sulfite oxidase, molybdopterin-binding component	Metabolism	Energy metabolism	ko00910//Nitrogen metabolism	K10534	-	GO:0005488//binding;GO:0003824//catalytic activity;GO:0046872//metal ion binding;GO:0043169//cation binding;GO:0043167//ion binding	GO:0044699//single-organism process;GO:0008152//metabolic process;GO:0044710//single-organism metabolic process
gene9406	0.333333	6	0.0533333	0.926667	4.11894	0.000313911	0.014407	yes	EIT74356.1	hypothetical protein	Metabolism	Metabolism of terpenoids and polyketides	ko00909//Sesquiterpenoid and triterpenoid biosynthesis	K14180	-	GO:0005488//binding;GO:0043169//cation binding;GO:0043167//ion binding;GO:0016829//lyase activity;GO:0010333//terpene synthase activity;GO:0003824//catalytic activity;GO:0046872//metal ion binding;GO:0016835//carbon-oxygen lyase activity;GO:0016838//carbon-oxygen lyase activity, acting on phosphates	GO:0008152//metabolic process
gene5824	122	38.3333	11.1833	3.46	-1.69251	9.69219e-09	2.7325e-06	yes	EIT77838.1	phytoene synthase	Metabolism	Metabolism of terpenoids and polyketides	ko00906//Carotenoid biosynthesis	K17841	GO:0031224//intrinsic component of membrane;GO:0016020//membrane;GO:0044425//membrane part	GO:0004659//prenyltransferase activity;GO:0004337//geranyltranstransferase activity;GO:0016853//isomerase activity;GO:0016740//transferase activity;GO:0016765//transferase activity, transferring alkyl or aryl (other than methyl) groups;GO:0003824//catalytic activity	GO:0009987//cellular process;GO:1901576//organic substance biosynthetic process;GO:0006720//isoprenoid metabolic process;GO:0006721//terpenoid metabolic process;GO:0044763//single-organism cellular process;GO:0044255//cellular lipid metabolic process;GO:0016109//tetraterpenoid biosynthetic process;GO:0044699//single-organism process;GO:0016108//tetraterpenoid metabolic process;GO:0008152//metabol…
gene5825	32	13	3.17	1.27667	-1.3121	0.000335239	0.0149795	yes	EIT77889.1	phytoene dehydrogenase	Metabolism	Metabolism of terpenoids and polyketides	ko00906//Carotenoid biosynthesis	K15745	-	GO:0003824//catalytic activity	GO:0009987//cellular process;GO:0016109//tetraterpenoid biosynthetic process;GO:0006721//terpenoid metabolic process;GO:0006720//isoprenoid metabolic process;GO:0044255//cellular lipid metabolic process;GO:0016108//tetraterpenoid metabolic process;GO:0071704//organic substance metabolic process;GO:0008299//isoprenoid biosynthetic process;GO:0044238//primary metabolic process;GO:0008610//lipid bio…
gene811	102.667	44.3333	15.4433	6.63333	-1.21918	0.000360652	0.0157941	yes	EIT82866.1	geranylgeranyl pyrophosphate synthase/Polyprenyl synthetase	Metabolism	Metabolism of terpenoids and polyketides	ko00900//Terpenoid backbone biosynthesis	K00804	-	GO:0016829//lyase activity;GO:0003824//catalytic activity	GO:0006720//isoprenoid metabolic process;GO:0044710//single-organism metabolic process;GO:0071704//organic substance metabolic process;GO:0008152//metabolic process;GO:0044699//single-organism process;GO:0044255//cellular lipid metabolic process;GO:0044238//primary metabolic process;GO:0044763//single-organism cellular process;GO:0044237//cellular metabolic process;GO:0009987//cellular process;GO…
gene6058	420	145	95.08	32.8367	-1.53383	7.90722e-07	0.000115592	yes	EIT77637.1	GTP cyclohydrolase I	Metabolism	Metabolism of cofactors and vitamins	ko00790//Folate biosynthesis	K01495	GO:0005622//intracellular;GO:0044424//intracellular part;GO:0005623//cell;GO:0044464//cell part	GO:0016787//hydrolase activity;GO:0003824//catalytic activity;GO:0003933//GTP cyclohydrolase activity;GO:0016814//hydrolase activity, acting on carbon-nitrogen (but not peptide) bonds, in cyclic amidines;GO:0016810//hydrolase activity, acting on carbon-nitrogen (but not peptide) bonds;GO:0019238//cyclohydrolase activity	GO:0042398//cellular modified amino acid biosynthetic process;GO:0006082//organic acid metabolic process;GO:0051186//cofactor metabolic process;GO:0044763//single-organism cellular process;GO:0009396//folic acid-containing compound biosynthetic process;GO:0044271//cellular nitrogen compound biosynthetic process;GO:0006725//cellular aromatic compound metabolic process;GO:0006807//nitrogen compound…
gene11277	47.3333	116.333	7.30667	17.7733	1.28243	0.000569584	0.0214109	yes	EIT72743.1	ketopantoate reductase	Metabolism	Metabolism of cofactors and vitamins	ko00770//Pantothenate and CoA biosynthesis	K00077	GO:0005623//cell;GO:0005622//intracellular;GO:0044464//cell part;GO:0044424//intracellular part	GO:0005488//binding;GO:0016491//oxidoreductase activity;GO:1901363//heterocyclic compound binding;GO:0000166//nucleotide binding;GO:0003824//catalytic activity;GO:0036094//small molecule binding;GO:0016614//oxidoreductase activity, acting on CH-OH group of donors;GO:0016616//oxidoreductase activity, acting on the CH-OH group of donors, NAD or NADP as acceptor;GO:0048037//cofactor binding;GO:00971…	GO:0051188//cofactor biosynthetic process;GO:0008152//metabolic process;GO:0006732//coenzyme metabolic process;GO:0044237//cellular metabolic process;GO:0044249//cellular biosynthetic process;GO:0044699//single-organism process;GO:0009058//biosynthetic process;GO:0009108//coenzyme biosynthetic process;GO:0051186//cofactor metabolic process;GO:0044710//single-organism metabolic process;GO:0009987/…
gene9097	8438	3651	1413.4	606.03	-1.22171	3.68947e-06	0.000412141	yes	EIT74658.1	voltage-gated shaker-like K+ channel, subunit beta/KCNAB	Metabolism	Metabolism of cofactors and vitamins	ko00750//Vitamin B6 metabolism	K05275	-	GO:0016616//oxidoreductase activity, acting on the CH-OH group of donors, NAD or NADP as acceptor;GO:0016614//oxidoreductase activity, acting on CH-OH group of donors;GO:0003824//catalytic activity;GO:0004033//aldo-keto reductase (NADP) activity;GO:0016491//oxidoreductase activity	GO:0044699//single-organism process;GO:0044710//single-organism metabolic process;GO:0008152//metabolic process
gene8203	30.3333	102.667	3.55	11.9467	1.75072	1.66448e-08	4.19344e-06	yes	EIT75784.1	hydroxymethylglutaryl-CoA synthase	Metabolism	Amino acid metabolism;Metabolism of terpenoids and polyketides;Carbohydrate metabolism;Lipid metabolism	ko00650//Butanoate metabolism;ko00280//Valine, leucine and isoleucine degradation;ko00900//Terpenoid backbone biosynthesis;ko00072//Synthesis and degradation of ketone bodies	K01641	-	GO:0016740//transferase activity;GO:0046912//transferase activity, transferring acyl groups, acyl groups converted into alkyl on transfer;GO:0003824//catalytic activity;GO:0016746//transferase activity, transferring acyl groups	GO:0044763//single-organism cellular process;GO:0006629//lipid metabolic process;GO:0008152//metabolic process;GO:0044699//single-organism process;GO:0006720//isoprenoid metabolic process;GO:0009987//cellular process;GO:0044237//cellular metabolic process;GO:0044238//primary metabolic process;GO:0044255//cellular lipid metabolic process;GO:0044710//single-organism metabolic process;GO:0071704//or…
gene10035	300.333	132.667	45.07	19.7167	-1.19275	4.8456e-06	0.000519351	yes	EIT73669.1	threonine dehydrogenase	Metabolism	Carbohydrate metabolism	ko00640//Propanoate metabolism	K18369	-	GO:0016614//oxidoreductase activity, acting on CH-OH group of donors;GO:0043167//ion binding;GO:0046914//transition metal ion binding;GO:0016616//oxidoreductase activity, acting on the CH-OH group of donors, NAD or NADP as acceptor;GO:0046872//metal ion binding;GO:0043169//cation binding;GO:0003824//catalytic activity;GO:0005488//binding;GO:0036094//small molecule binding;GO:0004033//aldo-keto re…	GO:0008152//metabolic process;GO:0044699//single-organism process;GO:0044710//single-organism metabolic process
gene6629	521.333	136.667	57.7533	14.9967	-1.94526	1.37428e-09	5.08525e-07	yes	EIT77179.1	phosphatidylserine decarboxylase family protein	Metabolism	Lipid metabolism	ko00564//Glycerophospholipid metabolism	K01613	-	GO:0016830//carbon-carbon lyase activity;GO:0003824//catalytic activity;GO:0016829//lyase activity;GO:0016831//carboxy-lyase activity	GO:0044710//single-organism metabolic process;GO:0019637//organophosphate metabolic process;GO:0008152//metabolic process;GO:0006629//lipid metabolic process;GO:0006796//phosphate-containing compound metabolic process;GO:0071704//organic substance metabolic process;GO:0044238//primary metabolic process;GO:0044237//cellular metabolic process;GO:0009987//cellular process;GO:0044699//single-organism…
gene5039	506.667	1219.67	40.8333	97.2533	1.252	1.79977e-10	9.26566e-08	yes	EIT78716.1	sterol O-acyltransferase/Diacylglycerol O-acyltransferase	Metabolism	Lipid metabolism	ko00561//Glycerolipid metabolism	K11155	GO:0031224//intrinsic component of membrane;GO:0016020//membrane;GO:0043229//intracellular organelle;GO:0044464//cell part;GO:0005622//intracellular;GO:0043227//membrane-bounded organelle;GO:0042175//nuclear outer membrane-endoplasmic reticulum membrane network;GO:0005623//cell;GO:0012505//endomembrane system;GO:0044425//membrane part;GO:0043231//intracellular membrane-bounded organelle;GO:004322…	GO:0016740//transferase activity;GO:0016747//transferase activity, transferring acyl groups other than amino-acyl groups;GO:0016746//transferase activity, transferring acyl groups;GO:0003824//catalytic activity	-
gene2023	361.333	118	28.65	9.34333	-1.61653	1.09353e-06	0.000152335	yes	EIT81579.1	glucosamine 6-phosphate synthetase	Metabolism	Amino acid metabolism;Carbohydrate metabolism	ko00520//Amino sugar and nucleotide sugar metabolism;ko00250//Alanine, aspartate and glutamate metabolism	K00820	-	GO:0003824//catalytic activity;GO:0016740//transferase activity;GO:0005488//binding;GO:0008483//transaminase activity;GO:0070548//L-glutamine aminotransferase activity;GO:0016769//transferase activity, transferring nitrogenous groups	GO:0044711//single-organism biosynthetic process;GO:0008152//metabolic process;GO:0044699//single-organism process;GO:0009058//biosynthetic process;GO:0044238//primary metabolic process;GO:0044710//single-organism metabolic process
gene8023	7.66667	96.3333	1.39667	17.25	3.62654	4.53269e-18	1.78905e-14	yes	EIT75818.1	3-hydroxyisobutyrate dehydrogenase	Metabolism	Amino acid metabolism	ko00280//Valine, leucine and isoleucine degradation	K00020	-	GO:0005488//binding;GO:0016616//oxidoreductase activity, acting on the CH-OH group of donors, NAD or NADP as acceptor;GO:0003824//catalytic activity;GO:0016614//oxidoreductase activity, acting on CH-OH group of donors;GO:0016491//oxidoreductase activity	GO:1901564//organonitrogen compound metabolic process;GO:0044712//single-organism catabolic process;GO:0005996//monosaccharide metabolic process;GO:1901575//organic substance catabolic process;GO:0044710//single-organism metabolic process;GO:0006807//nitrogen compound metabolic process;GO:0019320//hexose catabolic process;GO:0006007//glucose catabolic process;GO:0071704//organic substance metabol…
gene11633	26	79.3333	5.58667	16.89	1.59611	0.000443185	0.0183093	yes	AFM82519.1	ATP synthase A subunit	Metabolism	Energy metabolism	ko00190//Oxidative phosphorylation	K02126	GO:0043229//intracellular organelle;GO:0031966//mitochondrial membrane;GO:0098800//inner mitochondrial membrane protein complex;GO:0033177//proton-transporting two-sector ATPase complex, proton-transporting domain;GO:0005753//mitochondrial proton-transporting ATP synthase complex;GO:0044464//cell part;GO:0043231//intracellular membrane-bounded organelle;GO:0044424//intracellular part;GO:0005743//…	GO:0022890//inorganic cation transmembrane transporter activity;GO:0022857//transmembrane transporter activity;GO:0017111//nucleoside-triphosphatase activity;GO:0016818//hydrolase activity, acting on acid anhydrides, in phosphorus-containing anhydrides;GO:0016820//hydrolase activity, acting on acid anhydrides, catalyzing transmembrane movement of substances;GO:0022891//substrate-specific transmem…	GO:1901565//organonitrogen compound catabolic process;GO:1901137//carbohydrate derivative biosynthetic process;GO:0019439//aromatic compound catabolic process;GO:0072521//purine-containing compound metabolic process;GO:0009145//purine nucleoside triphosphate biosynthetic process;GO:0046034//ATP metabolic process;GO:0042455//ribonucleoside biosynthetic process;GO:0019438//aromatic compound biosynt…
gene1087	8.33333	24.6667	1.22333	3.59667	1.55584	0.00132232	0.0410959	yes	EIT82518.1	C-3 sterol dehydrogenase/3-beta-hydroxysteroid dehydrogenase	Metabolism	Lipid metabolism	ko00100//Steroid biosynthesis	K07748	-	GO:0016614//oxidoreductase activity, acting on CH-OH group of donors;GO:0016616//oxidoreductase activity, acting on the CH-OH group of donors, NAD or NADP as acceptor;GO:0033764//steroid dehydrogenase activity, acting on the CH-OH group of donors, NAD or NADP as acceptor;GO:0016491//oxidoreductase activity;GO:0016229//steroid dehydrogenase activity;GO:0003824//catalytic activity	GO:0044238//primary metabolic process;GO:1901360//organic cyclic compound metabolic process;GO:0044699//single-organism process;GO:0006629//lipid metabolic process;GO:0044710//single-organism metabolic process;GO:0008202//steroid metabolic process;GO:0071704//organic substance metabolic process;GO:0008152//metabolic process
gene1766	64.3333	136.333	3.72667	7.83	1.07113	6.5984e-06	0.000651097	yes	EIT81904.1	hypothetical protein	Metabolism	Carbohydrate metabolism	ko00052//Galactose metabolism	K01684	GO:0043229//intracellular organelle;GO:0043227//membrane-bounded organelle;GO:0005623//cell;GO:0005622//intracellular;GO:0043231//intracellular membrane-bounded organelle;GO:0044424//intracellular part;GO:0044464//cell part;GO:0043226//organelle	GO:0046872//metal ion binding;GO:0001071//nucleic acid binding transcription factor activity;GO:1901363//heterocyclic compound binding;GO:0097159//organic cyclic compound binding;GO:0043167//ion binding;GO:0043169//cation binding;GO:0046914//transition metal ion binding;GO:0003676//nucleic acid binding;GO:0005488//binding;GO:0003700//transcription factor activity, sequence-specific DNA binding	GO:1901576//organic substance biosynthetic process;GO:0044237//cellular metabolic process;GO:0044238//primary metabolic process;GO:1901360//organic cyclic compound metabolic process;GO:0071704//organic substance metabolic process;GO:0034645//cellular macromolecule biosynthetic process;GO:0043170//macromolecule metabolic process;GO:0006807//nitrogen compound metabolic process;GO:0034654//nucleobas…
gene5553	53	137	7.10333	18.1933	1.35684	1.57144e-06	0.000209072	yes	EIT78219.1	L-alanine-DL-glutamate epimerase	Metabolism	Carbohydrate metabolism	ko00040//Pentose and glucuronate interconversions	K18102	-	GO:0016853//isomerase activity;GO:0016856//racemase and epimerase activity, acting on hydroxy acids and derivatives;GO:0003824//catalytic activity;GO:0016854//racemase and epimerase activity	GO:0044710//single-organism metabolic process;GO:0019752//carboxylic acid metabolic process;GO:0008152//metabolic process;GO:0006520//cellular amino acid metabolic process;GO:0071704//organic substance metabolic process;GO:0006807//nitrogen compound metabolic process;GO:0044238//primary metabolic process;GO:0043436//oxoacid metabolic process;GO:0044237//cellular metabolic process;GO:1901564//orga…
gene564	672.333	173.667	62.1667	15.8067	-1.97561	3.97757e-09	1.27293e-06	yes	EIT83109.1	thiamine pyrophosphate-requiring enzyme	Metabolism	Carbohydrate metabolism	ko00010//Glycolysis / Gluconeogenesis	K01568	-	GO:0043169//cation binding;GO:0005488//binding;GO:0003824//catalytic activity;GO:0046872//metal ion binding;GO:0019842//vitamin binding;GO:0043167//ion binding;GO:0016829//lyase activity;GO:0036094//small molecule binding	GO:0008152//metabolic process
XLOC_000126	95.3333	30.6667	7.58667	2.39	-1.66646	8.59579e-06	0.000814262	yes	TCONS_00000222	NUDIX domain protein [Talaromyces stipitatus ATCC 10500]	-	-	-	-	-	-	-
XLOC_000717	16.93	40.76	0.936667	2.22667	1.24928	0.000328134	0.0148867	yes	TCONS_00001282	ATP/GTP-binding protein [Aspergillus flavus AF70]	-	-	-	-	-	-	-
XLOC_000842	4847	2171.33	642.36	283.373	-1.18068	0.000430447	0.0180103	yes	TCONS_00001534	FMN binding oxidoreductase [Byssochlamys spectabilis No. 5]	-	-	-	-	-	-	-
XLOC_001054	16.0933	3.33	0.763333	0.16	-2.25424	0.000614328	0.0227321	yes	TCONS_00001893	hypothetical protein AFLA_090870 [Aspergillus flavus NRRL3357]	-	-	-	-	-	-	-
XLOC_001117	43.6667	16.6667	3.73667	1.43	-1.38574	0.00097978	0.0324974	yes	TCONS_00002018	hypothetical protein AFLA70_4g008760 [Aspergillus flavus AF70]	-	-	-	-	-	-	-
XLOC_002094	18.6667	4	4.29667	0.92	-2.22351	0.000821162	0.0284601	yes	TCONS_00003800	hypothetical protein AOR_1_1328114 [Aspergillus oryzae RIB40]	-	-	-	-	-	-	-
XLOC_002418	87.6667	34.3333	18.26	7.05667	-1.37163	1.01357e-05	0.000923207	yes	TCONS_00004365	hypothetical protein AFLA70_290g001671 [Aspergillus flavus AF70]	-	-	-	-	-	-	-
XLOC_002461	21	2.33333	5.06667	0.56	-3.17754	3.75365e-05	0.00284917	yes	TCONS_00004443	Extracellular membrane protein, CFEM domain protein, partial [Metarhizium majus ARSEF 297]	-	-	-	-	-	-	-
XLOC_002982	7	29.3333	1.01667	4.21	2.04997	0.000609316	0.0226884	yes	TCONS_00005358	Voltage-dependent anion channel [Aspergillus parasiticus SU-1]	-	-	-	-	-	GO:0003824//catalytic activity	GO:0044699//single-organism process;GO:0008152//metabolic process;GO:0044710//single-organism metabolic process
XLOC_003421	33.3667	114.5	2.06667	6.96333	1.75247	1.87786e-07	3.29731e-05	yes	TCONS_00006164	phosphatidylserine decarboxylase [Aspergillus nomius NRRL 13137]	-	-	-	-	-	GO:0016831//carboxy-lyase activity;GO:0016830//carbon-carbon lyase activity;GO:0016829//lyase activity;GO:0003824//catalytic activity	GO:0019637//organophosphate metabolic process;GO:0044699//single-organism process;GO:0044763//single-organism cellular process;GO:0006629//lipid metabolic process;GO:0044255//cellular lipid metabolic process;GO:0044238//primary metabolic process;GO:0044710//single-organism metabolic process;GO:0008152//metabolic process;GO:0044237//cellular metabolic process;GO:0006796//phosphate-containing compo…
XLOC_003745	187.333	467.333	32.5033	79.44	1.28928	1.31358e-08	3.45647e-06	yes	TCONS_00006766	hypothetical protein AFLA_073110 [Aspergillus flavus NRRL3357]	-	-	-	-	-	-	-
XLOC_004276	50.6667	24	5.19667	2.42667	-1.09861	0.00137623	0.0420151	yes	TCONS_00007757	-	-	-	-	-	-	-	-
XLOC_004504	107.613	42.3967	5.11667	2	-1.3552	1.88339e-06	0.000245068	yes	TCONS_00008175	hypothetical protein AFLA_018180 [Aspergillus flavus NRRL3357]	-	-	-	-	-	-	-
XLOC_005163	11	102	2.15	19.7667	3.20066	2.32718e-12	1.96829e-09	yes	TCONS_00009411	hypothetical protein AFLA_135310 [Aspergillus flavus NRRL3357]	-	-	-	-	-	-	-
XLOC_005599	19.3333	56.3333	1.84667	5.32333	1.52741	2.20091e-05	0.00182244	yes	TCONS_00010240	-	-	-	-	-	-	-	-
XLOC_005914	127.667	64.6667	27.4567	13.4967	-1.02455	0.00162313	0.0471066	yes	TCONS_00010836	hypothetical protein AFLA70_216g001572 [Aspergillus flavus AF70]	-	-	-	-	-	-	-
XLOC_005977	1501	535.333	405.467	143.093	-1.50263	2.68338e-08	6.23018e-06	yes	TCONS_00010936	hypothetical protein AFLA_004140 [Aspergillus flavus NRRL3357]	-	-	-	-	-	-	-
XLOC_006024	60	123.667	8.77333	17.8333	1.02338	0.000663111	0.0242342	yes	TCONS_00011014	hypothetical protein AFLA_003960 [Aspergillus flavus NRRL3357]	-	-	-	-	-	GO:0005488//binding;GO:0046872//metal ion binding;GO:0043167//ion binding;GO:0043169//cation binding	-
XLOC_006031	220	80	39.0867	14.1667	-1.46418	1.17115e-06	0.000159398	yes	TCONS_00011025	Dimethylamine methyltransferase MtbB1 [Talaromyces marneffei PM1]	-	-	-	-	-	-	-
XLOC_006036	182	425.333	49.16	113.763	1.21048	2.77634e-06	0.000338914	yes	TCONS_00011034	GPI anchored glycoprotein [Aspergillus flavus AF70]	-	-	-	-	-	-	-
XLOC_006136	121.333	967.667	21.6067	170.327	2.97876	6.54018e-09	1.88884e-06	yes	TCONS_00011207	hypothetical protein AFLA_137900 [Aspergillus flavus NRRL3357]	-	-	-	-	-	-	-
XLOC_006870	92.8	245.467	8.88667	23.35	1.39371	1.57075e-05	0.00139844	yes	TCONS_00012545	similar to An13g01660 [Aspergillus niger]	-	-	-	-	-	-	-
XLOC_006909	74.3333	155	3.27667	6.76333	1.04551	0.000128339	0.00716819	yes	TCONS_00012605	drug resistance protein YOR378W [Aspergillus udagawae]	-	-	-	-	GO:0016020//membrane;GO:0031224//intrinsic component of membrane;GO:0044425//membrane part	-	GO:0008152//metabolic process;GO:0009987//cellular process;GO:0044238//primary metabolic process;GO:0044763//single-organism cellular process;GO:0036211//protein modification process;GO:0043412//macromolecule modification;GO:0071704//organic substance metabolic process;GO:0019538//protein metabolic process;GO:0044699//single-organism process;GO:0043170//macromolecule metabolic process
XLOC_006911	247	509.667	21.1167	42.9933	1.02573	0.000192431	0.00983113	yes	TCONS_00012607	protein yukj [Fusarium avenaceum]	-	-	-	-	-	-	-
XLOC_007102	212.333	453.333	19.0567	40.63	1.09225	0.000486196	0.0194838	yes	TCONS_00012953	hypothetical protein AFLA70_30g004861 [Aspergillus flavus AF70]	-	-	-	-	-	-	-
XLOC_007143	655	202	61.54	18.9367	-1.70034	7.21261e-08	1.47249e-05	yes	TCONS_00013032	hypothetical protein AOR_1_366194 [Aspergillus oryzae RIB40]	-	-	-	-	-	-	-
XLOC_007282	0	4.66667	0.001	0.64	9.32193	0.00110562	0.0357695	yes	TCONS_00013289	uracil permease [Fusarium fujikuroi]	-	-	-	-	-	GO:0022891//substrate-specific transmembrane transporter activity;GO:0022892//substrate-specific transporter activity;GO:0022857//transmembrane transporter activity;GO:0005215//transporter activity	GO:1902578//single-organism localization;GO:0044699//single-organism process;GO:0051234//establishment of localization;GO:0051179//localization;GO:0044765//single-organism transport;GO:0006810//transport
XLOC_007469	42.3333	99.3333	5.81333	13.5367	1.21943	5.74638e-06	0.000584512	yes	TCONS_00013637	Pc20g07120 [Penicillium rubens Wisconsin 54-1255]	-	-	-	-	GO:0030054//cell junction;GO:0005911//cell-cell junction;GO:0043296//apical junction complex	-	-
XLOC_007654	11	32.6667	2.04667	6.04667	1.56286	0.000254728	0.0122115	yes	TCONS_00013942	hypothetical protein AFLA_118020 [Aspergillus flavus NRRL3357]	-	-	-	-	-	-	-
XLOC_007664	22.3333	50	3.74333	7.65	1.03114	0.000824408	0.0284601	yes	TCONS_00013958	-	-	-	-	-	-	-	-
XLOC_008209	520.333	1336.67	20.2233	51.4333	1.34668	1.23688e-08	3.32861e-06	yes	TCONS_00014960	fibronectin type III domain protein [Aspergillus kawachii IFO 4308]	-	-	-	-	-	-	-
XLOC_008253	23.3333	5.66667	4.29	1.01	-2.08662	1.36811e-05	0.00122726	yes	TCONS_00015038	-	-	-	-	-	-	-	-
XLOC_008261	15.3333	2.33333	0.79	0.12	-2.71882	0.000429916	0.0180103	yes	TCONS_00015051	related to pathway-specific regulatory protein nit-4 [Fusarium fujikuroi IMI 58289]	-	-	-	-	-	GO:0005488//binding	-
XLOC_008278	58.9067	243.73	4.34	17.5867	2.01872	0.00128603	0.0402853	yes	TCONS_00015080	DNA repair protein rhp51 [Aspergillus udagawae]	-	-	-	-	-	-	-
XLOC_009301	138.47	64.9033	8.66667	4.02333	-1.10709	0.000800499	0.0278786	yes	TCONS_00016890	HET-domain-containing protein [Aspergillus ruber CBS 135680]	-	-	-	-	-	-	-
XLOC_009462	13.3333	33.6667	2.60333	6.51667	1.32377	0.000719378	0.025891	yes	TCONS_00017173	similar to An03g01060 [Aspergillus kawachii IFO 4308]	-	-	-	-	-	-	-
XLOC_009506	230	106	19.03	8.74667	-1.12147	4.84441e-05	0.00349772	yes	TCONS_00017250	HET-domain-containing protein [Cenococcum geophilum 1.58]	-	-	-	-	-	-	-
XLOC_009966	132.667	40.3333	23.41	7.04	-1.73348	5.73603e-07	8.49005e-05	yes	TCONS_00018104	hypothetical protein AFLA70_338g001281 [Aspergillus flavus AF70]	-	-	-	-	-	-	-
XLOC_010010	17.3333	1.66667	1.06333	0.136667	-2.95986	1.89356e-07	3.29731e-05	yes	TCONS_00018173	hsp70 protein [Zymoseptoria brevis]	-	-	-	-	-	-	-
XLOC_010056	13.3333	3	1.81667	0.4	-2.18322	0.000192621	0.00983113	yes	TCONS_00018246	alcohol dehydrogenase [Aspergillus nomius NRRL 13137]	-	-	-	-	-	-	-
XLOC_010567	21593.7	7584.33	5528.38	1923.19	-1.52335	2.9304e-07	4.68903e-05	yes	TCONS_00019242	hypothetical protein AO1008_10115 [Aspergillus oryzae 100-8]	-	-	-	-	-	-	-
gene10018	29.3333	63.3333	2.39667	5.13667	1.0998	0.000508066	0.0200534	yes	EIT73566.1	ferric reductase, NADH/NADPH oxidase	-	-	-	-	GO:0044425//membrane part;GO:0016020//membrane;GO:0031224//intrinsic component of membrane	GO:0003824//catalytic activity;GO:0016491//oxidoreductase activity	GO:0008152//metabolic process;GO:0044699//single-organism process;GO:0044710//single-organism metabolic process
gene10060	8	24.3333	1.19333	3.58667	1.58765	0.000304656	0.0140367	yes	EIT73644.1	NRPS-like enzyme	-	-	-	-	-	-	-
gene10070	85.6667	30.3333	8.69	3.06667	-1.50268	4.89238e-06	0.000519351	yes	EIT73596.1	hypothetical protein	-	-	-	-	-	-	-
gene10096	8	0	2.18333	0.001	-11.0923	5.01654e-06	0.00052106	yes	EIT73577.1	hypothetical protein	-	-	-	-	-	-	-
gene10097	14.6667	1.33333	2.08667	0.186667	-3.48266	4.21422e-06	0.000462042	yes	EIT73671.1	hypothetical protein	-	-	-	-	-	-	-
gene10099	15	0.333333	1.45333	0.0333333	-5.44626	2.6242e-06	0.000323678	yes	EIT73806.1	hypothetical protein	-	-	-	-	-	-	-
gene10147	9	35.6667	0.82	3.20333	1.96588	9.64527e-07	0.000135964	yes	EIT73779.1	choline dehydrogenase	-	-	-	-	-	GO:0000166//nucleotide binding;GO:0016614//oxidoreductase activity, acting on CH-OH group of donors;GO:0003824//catalytic activity;GO:0005488//binding;GO:0036094//small molecule binding;GO:0016491//oxidoreductase activity;GO:0097159//organic cyclic compound binding;GO:1901363//heterocyclic compound binding;GO:1901265//nucleoside phosphate binding	GO:0044699//single-organism process;GO:0008152//metabolic process;GO:0044710//single-organism metabolic process;GO:0044281//small molecule metabolic process
gene10148	64	261.667	9.78667	39.4633	2.01162	1.46099e-10	7.86344e-08	yes	EIT73677.1	GPI anchored dioxygenase	-	-	-	-	-	GO:0016491//oxidoreductase activity;GO:0005488//binding;GO:0016701//oxidoreductase activity, acting on single donors with incorporation of molecular oxygen;GO:0046872//metal ion binding;GO:0046914//transition metal ion binding;GO:0043167//ion binding;GO:0043169//cation binding;GO:0005506//iron ion binding;GO:0003824//catalytic activity	GO:0044237//cellular metabolic process;GO:0008152//metabolic process;GO:0009987//cellular process;GO:0044710//single-organism metabolic process;GO:0044699//single-organism process
gene10149	35.3333	79.3333	7.67	16.9633	1.14512	0.000122203	0.00699037	yes	EIT73667.1	hypothetical protein	-	-	-	-	-	GO:0005488//binding	GO:0097659//nucleic acid-templated transcription;GO:0046483//heterocycle metabolic process;GO:0006807//nitrogen compound metabolic process;GO:0009059//macromolecule biosynthetic process;GO:0018130//heterocycle biosynthetic process;GO:0034645//cellular macromolecule biosynthetic process;GO:0009987//cellular process;GO:0034654//nucleobase-containing compound biosynthetic process;GO:0044260//cellula…
gene10150	665.667	1691.33	116.833	292.673	1.32484	1.70246e-09	5.92907e-07	yes	EIT73733.1	dehydrogenase with different specificitie	-	-	-	-	-	GO:0003824//catalytic activity	GO:0044710//single-organism metabolic process;GO:0044699//single-organism process;GO:0008152//metabolic process
gene10166	48.3333	6	8.83	1.09333	-3.01368	2.51804e-07	4.12145e-05	yes	EIT73769.1	2-heptaprenyl-1,4-naphthoquinone methyltransferase, putative	-	-	-	-	-	GO:0016740//transferase activity;GO:0016741//transferase activity, transferring one-carbon groups;GO:0003824//catalytic activity	GO:0008152//metabolic process
gene10195	3.66667	13.3333	0.506667	1.80667	1.83422	0.000865769	0.0295362	yes	EIT73774.1	hypothetical protein	-	-	-	-	GO:0005623//cell;GO:0005622//intracellular;GO:0044424//intracellular part;GO:0044464//cell part;GO:0043229//intracellular organelle;GO:0043231//intracellular membrane-bounded organelle;GO:0043226//organelle;GO:0043227//membrane-bounded organelle	GO:0005488//binding;GO:0043169//cation binding;GO:0003700//transcription factor activity, sequence-specific DNA binding;GO:0043167//ion binding;GO:0046872//metal ion binding;GO:0046914//transition metal ion binding;GO:0001071//nucleic acid binding transcription factor activity	GO:0034641//cellular nitrogen compound metabolic process;GO:0097659//nucleic acid-templated transcription;GO:0006139//nucleobase-containing compound metabolic process;GO:0018130//heterocycle biosynthetic process;GO:0009059//macromolecule biosynthetic process;GO:0090304//nucleic acid metabolic process;GO:0006351//transcription, DNA-templated;GO:0008152//metabolic process;GO:0071704//organic substa…
gene10196	11.6667	32.3333	1.03667	2.85667	1.46238	0.000894765	0.0302712	yes	EIT73571.1	carboxypeptidase C	-	-	-	-	-	GO:0008233//peptidase activity;GO:0070011//peptidase activity, acting on L-amino acid peptides;GO:0004180//carboxypeptidase activity;GO:0003824//catalytic activity;GO:0016787//hydrolase activity;GO:0008238//exopeptidase activity	GO:0019538//protein metabolic process;GO:0051604//protein maturation;GO:0016485//protein processing;GO:0071704//organic substance metabolic process;GO:0010467//gene expression;GO:0043170//macromolecule metabolic process;GO:0006508//proteolysis;GO:0008152//metabolic process;GO:0044238//primary metabolic process
gene10280	2257.67	853	116.073	43.53	-1.41495	3.74283e-11	2.46216e-08	yes	EIT73574.1	hypothetical protein	-	-	-	-	-	-	-
gene10383	226.333	107.667	34.0467	16.0733	-1.08284	0.000594156	0.0221937	yes	EIT73469.1	hypothetical protein	-	-	-	-	-	GO:0003824//catalytic activity;GO:0016740//transferase activity	-
gene1045	4993.67	12345.7	628.48	1539.15	1.2922	1.20108e-07	2.25745e-05	yes	EIT82655.1	hypothetical protein	-	-	-	-	-	GO:0003824//catalytic activity	GO:0044699//single-organism process;GO:0008152//metabolic process;GO:0044710//single-organism metabolic process
gene1047	14.3333	91.3333	3.50667	22.2	2.66239	6.37037e-12	5.02877e-09	yes	EIT82597.1	hypothetical protein	-	-	-	-	-	GO:0005488//binding;GO:0003824//catalytic activity;GO:1901265//nucleoside phosphate binding;GO:0015036//disulfide oxidoreductase activity;GO:0097159//organic cyclic compound binding;GO:0036094//small molecule binding;GO:1901363//heterocyclic compound binding;GO:0000166//nucleotide binding;GO:0016667//oxidoreductase activity, acting on a sulfur group of donors;GO:0016491//oxidoreductase activity	GO:0044699//single-organism process;GO:0044710//single-organism metabolic process;GO:0008152//metabolic process
gene10488	7057	14321.7	1296.99	2617.87	1.01322	3.17597e-06	0.000368692	yes	EIT73428.1	soluble epoxide hydrolase	-	-	-	-	-	GO:0003824//catalytic activity	-
gene10608	10.6667	38	0.956667	3.37333	1.81809	3.4171e-05	0.00266197	yes	EIT73117.1	3-hydroxyacyl-CoA dehydrogenase	-	-	-	-	-	GO:0016614//oxidoreductase activity, acting on CH-OH group of donors;GO:0003824//catalytic activity;GO:0048037//cofactor binding;GO:0005488//binding;GO:0016616//oxidoreductase activity, acting on the CH-OH group of donors, NAD or NADP as acceptor;GO:0016491//oxidoreductase activity	GO:0044237//cellular metabolic process;GO:0044710//single-organism metabolic process;GO:0006082//organic acid metabolic process;GO:0044699//single-organism process;GO:0043436//oxoacid metabolic process;GO:0019752//carboxylic acid metabolic process;GO:0008152//metabolic process;GO:0032787//monocarboxylic acid metabolic process;GO:0044281//small molecule metabolic process;GO:0009987//cellular proce…
gene10661	7.66667	26	1.26333	4.23333	1.74456	8.89942e-05	0.00546	yes	EIT73096.1	hypothetical protein	-	-	-	-	GO:0043231//intracellular membrane-bounded organelle;GO:0043227//membrane-bounded organelle;GO:0005622//intracellular;GO:0044424//intracellular part;GO:0043229//intracellular organelle;GO:0005623//cell;GO:0044464//cell part;GO:0043226//organelle	GO:0003700//transcription factor activity, sequence-specific DNA binding;GO:0046914//transition metal ion binding;GO:0097159//organic cyclic compound binding;GO:1901363//heterocyclic compound binding;GO:0003676//nucleic acid binding;GO:0001071//nucleic acid binding transcription factor activity;GO:0005488//binding;GO:0043167//ion binding;GO:0043169//cation binding;GO:0046872//metal ion binding	GO:0009059//macromolecule biosynthetic process;GO:0032774//RNA biosynthetic process;GO:0043170//macromolecule metabolic process;GO:0044260//cellular macromolecule metabolic process;GO:0018130//heterocycle biosynthetic process;GO:0006139//nucleobase-containing compound metabolic process;GO:0034645//cellular macromolecule biosynthetic process;GO:0010467//gene expression;GO:0044237//cellular metabol…
gene10716	736.333	171.667	89.9833	20.9133	-2.10523	7.80957e-17	1.84946e-13	yes	EIT73268.1	hypothetical protein	-	-	-	-	-	GO:1901363//heterocyclic compound binding;GO:0097367//carbohydrate derivative binding;GO:0032549//ribonucleoside binding;GO:0003824//catalytic activity;GO:0016818//hydrolase activity, acting on acid anhydrides, in phosphorus-containing anhydrides;GO:0001883//purine nucleoside binding;GO:0016787//hydrolase activity;GO:0016462//pyrophosphatase activity;GO:0016817//hydrolase activity, acting on acid…	GO:1901565//organonitrogen compound catabolic process;GO:0044763//single-organism cellular process;GO:0006796//phosphate-containing compound metabolic process;GO:0006139//nucleobase-containing compound metabolic process;GO:0034655//nucleobase-containing compound catabolic process;GO:0044248//cellular catabolic process;GO:0006725//cellular aromatic compound metabolic process;GO:0072521//purine-con…
gene10717	279	83.6667	5.83333	1.73667	-1.748	6.51237e-10	2.57043e-07	yes	EIT73118.1	polyketide synthase module	-	-	-	-	-	GO:0046914//transition metal ion binding;GO:0043167//ion binding;GO:0005488//binding;GO:0043169//cation binding;GO:0003824//catalytic activity;GO:0046872//metal ion binding;GO:0016746//transferase activity, transferring acyl groups;GO:0016740//transferase activity	GO:0008152//metabolic process;GO:0044699//single-organism process;GO:0044710//single-organism metabolic process
gene10900	39.6667	12.6667	5.92	1.89667	-1.64213	7.29834e-05	0.00477457	yes	EIT72943.1	hypothetical protein	-	-	-	-	-	GO:0016620//oxidoreductase activity, acting on the aldehyde or oxo group of donors, NAD or NADP as acceptor;GO:0016491//oxidoreductase activity;GO:0003824//catalytic activity;GO:0016903//oxidoreductase activity, acting on the aldehyde or oxo group of donors	GO:0008152//metabolic process;GO:0044699//single-organism process;GO:0044710//single-organism metabolic process
gene10952	16	69.3333	1.48667	6.46667	2.12094	1.32355e-06	0.000178092	yes	EIT72964.1	synaptic vesicle transporter SVOP	-	-	-	-	GO:0016020//membrane;GO:0044425//membrane part;GO:0031224//intrinsic component of membrane	GO:0005488//binding	GO:0044763//single-organism cellular process;GO:0009987//cellular process;GO:0044699//single-organism process
gene11057	526.667	246	41.06	19.14	-1.10114	6.32478e-05	0.00427953	yes	EIT72844.1	hypothetical protein	-	-	-	-	GO:0044464//cell part;GO:0005623//cell;GO:0043226//organelle;GO:0043229//intracellular organelle;GO:0043231//intracellular membrane-bounded organelle;GO:0043227//membrane-bounded organelle;GO:0005622//intracellular;GO:0044424//intracellular part	GO:0005488//binding;GO:0043167//ion binding;GO:0043169//cation binding;GO:0003700//transcription factor activity, sequence-specific DNA binding;GO:0001071//nucleic acid binding transcription factor activity;GO:0046914//transition metal ion binding;GO:0046872//metal ion binding	GO:0044260//cellular macromolecule metabolic process;GO:0019438//aromatic compound biosynthetic process;GO:1901362//organic cyclic compound biosynthetic process;GO:0009059//macromolecule biosynthetic process;GO:0034645//cellular macromolecule biosynthetic process;GO:0009058//biosynthetic process;GO:1901360//organic cyclic compound metabolic process;GO:0044237//cellular metabolic process;GO:001046…
gene11064	45	534.667	12.19	143.88	3.5611	7.24906e-30	8.58362e-26	yes	EIT72789.1	heat shock protein	-	-	-	-	-	-	-
gene11145	2677.33	1141	259.03	109.22	-1.24588	2.11303e-05	0.001762	yes	EIT72554.1	hypothetical protein	-	-	-	-	GO:0005623//cell;GO:0044464//cell part	-	-
gene1117	214.667	95.3333	40.71	17.9267	-1.18328	4.12043e-07	6.17596e-05	yes	EIT82560.1	hypothetical protein	-	-	-	-	GO:0005623//cell;GO:0005622//intracellular;GO:0043231//intracellular membrane-bounded organelle;GO:0044446//intracellular organelle part;GO:0070013//intracellular organelle lumen;GO:0005730//nucleolus;GO:0043229//intracellular organelle;GO:0043228//non-membrane-bounded organelle;GO:0044424//intracellular part;GO:0043232//intracellular non-membrane-bounded organelle;GO:0043233//organelle lumen;GO:…	-	GO:0044238//primary metabolic process;GO:0043170//macromolecule metabolic process;GO:0006139//nucleobase-containing compound metabolic process;GO:0006725//cellular aromatic compound metabolic process;GO:0071704//organic substance metabolic process;GO:0016070//RNA metabolic process;GO:0010467//gene expression;GO:0006807//nitrogen compound metabolic process;GO:0044237//cellular metabolic process;GO…
gene11249	11	37.6667	0.46	1.54333	1.74634	0.00135657	0.0419402	yes	EIT72545.1	multidrug resistance-associated protein	-	-	-	-	GO:0044425//membrane part;GO:0016020//membrane;GO:0031224//intrinsic component of membrane	GO:0097159//organic cyclic compound binding;GO:0032549//ribonucleoside binding;GO:0032550//purine ribonucleoside binding;GO:0005215//transporter activity;GO:0016787//hydrolase activity;GO:0022804//active transmembrane transporter activity;GO:0097367//carbohydrate derivative binding;GO:0022857//transmembrane transporter activity;GO:0016817//hydrolase activity, acting on acid anhydrides;GO:0016462/…	GO:0044712//single-organism catabolic process;GO:0044238//primary metabolic process;GO:0044281//small molecule metabolic process;GO:0006195//purine nucleotide catabolic process;GO:0044763//single-organism cellular process;GO:0051234//establishment of localization;GO:0009150//purine ribonucleotide metabolic process;GO:0019693//ribose phosphate metabolic process;GO:0072521//purine-containing compou…
gene11408	124.667	284	19.7767	44.48	1.16936	6.84574e-08	1.42211e-05	yes	EIT72450.1	hypothetical protein	-	-	-	-	-	-	-
gene11494	171.333	59.3333	49.7267	17.1267	-1.53778	0.000124627	0.00702717	yes	EIT72380.1	hypothetical protein	-	-	-	-	-	-	-
gene11496	288	60.3333	18.86	3.94667	-2.25662	1.11419e-08	3.06818e-06	yes	EIT72334.1	hypothetical protein	-	-	-	-	-	GO:0003824//catalytic activity;GO:0016787//hydrolase activity;GO:0004175//endopeptidase activity;GO:0070011//peptidase activity, acting on L-amino acid peptides;GO:0008233//peptidase activity	GO:0006508//proteolysis;GO:0044238//primary metabolic process;GO:0043170//macromolecule metabolic process;GO:0019538//protein metabolic process;GO:0071704//organic substance metabolic process;GO:0016485//protein processing;GO:0010467//gene expression;GO:0051604//protein maturation;GO:0008152//metabolic process
gene11565	174.667	57	42.68	13.9233	-1.61606	0.000150978	0.00812606	yes	EIT72304.1	hypothetical protein	-	-	-	-	-	-	-
gene11566	1287.67	438.667	197.387	67.1233	-1.55614	0.000339741	0.015067	yes	EIT72301.1	hypothetical protein	-	-	-	-	-	-	-
gene1209	15.3333	3.66667	2.31667	0.54	-2.10102	0.000721877	0.0259023	yes	EIT82426.1	male sterility domain containing protein	-	-	-	-	-	GO:0003824//catalytic activity;GO:0016620//oxidoreductase activity, acting on the aldehyde or oxo group of donors, NAD or NADP as acceptor;GO:0016903//oxidoreductase activity, acting on the aldehyde or oxo group of donors;GO:0016491//oxidoreductase activity	GO:0044710//single-organism metabolic process;GO:0044699//single-organism process;GO:0008152//metabolic process
gene1224	23	7.33333	4.77	1.52	-1.64992	0.000319858	0.0145838	yes	EIT82433.1	hypothetical protein	-	-	-	-	-	-	-
gene1247	497.667	243	120.013	57.9667	-1.0499	0.000140071	0.00774461	yes	EIT82436.1	hypothetical protein	-	-	-	-	-	-	-
gene1391	17.3333	62	1.63	5.75333	1.81953	8.1947e-08	1.64463e-05	yes	EIT82296.1	hypothetical protein	-	-	-	-	GO:0005622//intracellular;GO:0005623//cell;GO:0043231//intracellular membrane-bounded organelle;GO:0044424//intracellular part;GO:0043229//intracellular organelle;GO:0044464//cell part;GO:0043226//organelle;GO:0043227//membrane-bounded organelle	GO:1901363//heterocyclic compound binding;GO:0046914//transition metal ion binding;GO:0001071//nucleic acid binding transcription factor activity;GO:0003676//nucleic acid binding;GO:0043169//cation binding;GO:0043167//ion binding;GO:0003700//transcription factor activity, sequence-specific DNA binding;GO:0046872//metal ion binding;GO:0097159//organic cyclic compound binding;GO:0005488//binding	GO:0010467//gene expression;GO:0097659//nucleic acid-templated transcription;GO:0019438//aromatic compound biosynthetic process;GO:1901362//organic cyclic compound biosynthetic process;GO:0032774//RNA biosynthetic process;GO:0006725//cellular aromatic compound metabolic process;GO:0006351//transcription, DNA-templated;GO:0071704//organic substance metabolic process;GO:0044237//cellular metabolic …
gene1409	1787.67	3863.33	225.377	481.507	1.09522	3.66849e-09	1.20663e-06	yes	EIT82254.1	DNA damage inducible protein	-	-	-	-	GO:0044464//cell part;GO:0044424//intracellular part;GO:0005622//intracellular;GO:0005623//cell	GO:0008233//peptidase activity;GO:0016787//hydrolase activity;GO:0070011//peptidase activity, acting on L-amino acid peptides;GO:0003824//catalytic activity;GO:0004175//endopeptidase activity	GO:0043170//macromolecule metabolic process;GO:0044238//primary metabolic process;GO:0071704//organic substance metabolic process;GO:0016485//protein processing;GO:0010467//gene expression;GO:0008152//metabolic process;GO:0008104//protein localization;GO:0045184//establishment of protein localization;GO:0019538//protein metabolic process;GO:0006508//proteolysis;GO:0051234//establishment of locali…
gene1528	1.33333	7.66667	0.133333	0.743333	2.47897	0.00169938	0.0484876	yes	EIT82011.1	cytochrome protein	-	-	-	-	-	GO:0046914//transition metal ion binding;GO:0046872//metal ion binding;GO:0046906//tetrapyrrole binding;GO:0003824//catalytic activity;GO:0016491//oxidoreductase activity;GO:1901363//heterocyclic compound binding;GO:0043169//cation binding;GO:0005488//binding;GO:0043167//ion binding;GO:0097159//organic cyclic compound binding	GO:0008152//metabolic process;GO:0044710//single-organism metabolic process;GO:0044699//single-organism process
gene1577	172	80.3333	19.95	9.23667	-1.11094	1.00132e-05	0.000919123	yes	EIT82078.1	centromere-associated protein	-	-	-	-	GO:0044422//organelle part;GO:0005694//chromosome;GO:0043228//non-membrane-bounded organelle;GO:0043232//intracellular non-membrane-bounded organelle;GO:0005623//cell;GO:0044446//intracellular organelle part;GO:0032991//macromolecular complex;GO:0044464//cell part;GO:0043226//organelle;GO:0005622//intracellular;GO:0098687//chromosomal region;GO:0044427//chromosomal part;GO:0044424//intracellular …	-	GO:0000278//mitotic cell cycle;GO:0044763//single-organism cellular process;GO:0009987//cellular process;GO:0007049//cell cycle;GO:0044699//single-organism process
gene172	614.333	166.333	112.69	30.42	-1.88927	5.54198e-10	2.34366e-07	yes	EIT83467.1	hypothetical protein	-	-	-	-	-	-	-
gene1771	183.667	492	17.9967	48.04	1.41651	8.88703e-08	1.75385e-05	yes	EIT81909.1	hypothetical protein	-	-	-	-	GO:0031224//intrinsic component of membrane;GO:0016020//membrane;GO:0044425//membrane part	-	GO:0009987//cellular process;GO:0044763//single-organism cellular process;GO:0044699//single-organism process
gene1991	276.667	78.3333	43.13	12.0967	-1.83408	1.29756e-09	4.95625e-07	yes	EIT81668.1	putative NTPase	-	-	-	-	-	-	-
gene1996	80.3333	39.6667	8.68	4.24667	-1.03136	0.000443276	0.0183093	yes	EIT81671.1	hypothetical protein	-	-	-	-	-	GO:0043169//cation binding;GO:0003824//catalytic activity;GO:0046914//transition metal ion binding;GO:0046872//metal ion binding;GO:0097159//organic cyclic compound binding;GO:0005488//binding;GO:0043167//ion binding;GO:0016491//oxidoreductase activity;GO:0046906//tetrapyrrole binding;GO:1901363//heterocyclic compound binding	GO:0008152//metabolic process;GO:0044710//single-organism metabolic process;GO:0044699//single-organism process
gene2038	10.3333	24.6667	2.39667	5.68333	1.24571	0.00155252	0.0456327	yes	EIT81601.1	hypothetical protein	-	-	-	-	-	-	-
gene2063	64.6667	132	13.5733	27.39	1.01287	3.6118e-05	0.0027771	yes	EIT81635.1	hypothetical protein	-	-	-	-	-	-	-
gene2113	637.333	317.333	140.607	69.1033	-1.02484	0.000103946	0.00616197	yes	EIT81514.1	putative Rossmann fold nucleotide-binding protein	-	-	-	-	-	GO:0003824//catalytic activity	-
gene2276	60.3333	241.333	1.29333	5.07333	1.97184	3.51376e-11	2.44744e-08	yes	EIT81441.1	polyketide synthase module	-	-	-	-	-	GO:0016740//transferase activity;GO:0005488//binding;GO:0046872//metal ion binding;GO:0003824//catalytic activity;GO:0043169//cation binding;GO:0046914//transition metal ion binding;GO:0043167//ion binding;GO:0016746//transferase activity, transferring acyl groups	GO:0008152//metabolic process;GO:0044699//single-organism process;GO:0044710//single-organism metabolic process
gene2332	34	12	4.36667	1.54	-1.5036	0.000411181	0.0174509	yes	EIT81293.1	hypothetical protein	-	-	-	-	-	-	-
gene2470	20	2.66667	0.92	0.123333	-2.89907	2.48564e-06	0.000309815	yes	EIT81216.1	hypothetical protein	-	-	-	-	-	-	-
gene252	24.6667	58.6667	6.01667	14.1133	1.23002	5.52204e-05	0.00382377	yes	EIT83402.1	threonine dehydrogenase	-	-	-	-	-	GO:0043167//ion binding;GO:0043169//cation binding;GO:0046914//transition metal ion binding;GO:0046872//metal ion binding;GO:0005488//binding;GO:0003824//catalytic activity	GO:0044699//single-organism process;GO:0008152//metabolic process;GO:0044710//single-organism metabolic process
gene2549	116	21.6667	6.68	1.24667	-2.42177	1.58929e-14	2.33002e-11	yes	EIT81140.1	pyridoxal-dependent decarboxylase domain protein	-	-	-	-	-	GO:0003824//catalytic activity;GO:0005488//binding;GO:0016829//lyase activity;GO:0043168//anion binding;GO:0043167//ion binding;GO:0016830//carbon-carbon lyase activity	GO:0071704//organic substance metabolic process;GO:0044281//small molecule metabolic process;GO:0006082//organic acid metabolic process;GO:0044699//single-organism process;GO:0043436//oxoacid metabolic process;GO:0009987//cellular process;GO:0044710//single-organism metabolic process;GO:0008152//metabolic process;GO:0044237//cellular metabolic process;GO:0044763//single-organism cellular process
gene2588	76.3333	32.3333	32.6933	13.8067	-1.24363	0.000124562	0.00702717	yes	EIT81062.1	prefoldin subunit 6	-	-	-	-	GO:0032991//macromolecular complex;GO:0043234//protein complex	GO:0005515//protein binding;GO:0005488//binding	GO:0044237//cellular metabolic process;GO:0019538//protein metabolic process;GO:0044260//cellular macromolecule metabolic process;GO:0071704//organic substance metabolic process;GO:0009987//cellular process;GO:0044238//primary metabolic process;GO:0044267//cellular protein metabolic process;GO:0043170//macromolecule metabolic process;GO:0008152//metabolic process
gene2717	43	16.3333	8.29667	3.10333	-1.41871	0.000282342	0.0131368	yes	EIT80989.1	hypothetical protein	-	-	-	-	-	-	-
gene2719	311	116.333	35.2633	13.06	-1.43301	1.11197e-06	0.000153102	yes	EIT81010.1	hypothetical protein	-	-	-	-	-	GO:0003824//catalytic activity;GO:0016740//transferase activity;GO:0008168//methyltransferase activity;GO:0016741//transferase activity, transferring one-carbon groups	GO:0008152//metabolic process
gene2720	202.333	66.3333	30.6767	9.99333	-1.6181	4.72579e-06	0.000513377	yes	EIT81003.1	oxidoreductase	-	-	-	-	-	GO:0003824//catalytic activity	GO:0008152//metabolic process;GO:0044699//single-organism process;GO:0044710//single-organism metabolic process
gene2721	110.667	43.6667	10.1	3.95	-1.35443	8.56858e-06	0.000814262	yes	EIT80958.1	uridine permease/thiamine transporter/allantoin transport	-	-	-	-	-	GO:0022891//substrate-specific transmembrane transporter activity;GO:0022892//substrate-specific transporter activity;GO:0005215//transporter activity;GO:0022857//transmembrane transporter activity;GO:0015932//nucleobase-containing compound transmembrane transporter activity	GO:0044765//single-organism transport;GO:1902578//single-organism localization;GO:0044699//single-organism process;GO:0051234//establishment of localization;GO:0006810//transport;GO:0051179//localization
gene2722	701.667	300.667	23.1733	9.81333	-1.23965	0.000112384	0.00652323	yes	EIT80977.1	non-ribosomal peptide synthetase module	-	-	-	-	-	-	-
gene2723	357.667	165	45.42	20.7967	-1.12698	9.81573e-05	0.0058999	yes	EIT80960.1	renal dipeptidase	-	-	-	-	-	GO:0008238//exopeptidase activity;GO:0016787//hydrolase activity;GO:0043167//ion binding;GO:0008233//peptidase activity;GO:0043169//cation binding;GO:0003824//catalytic activity;GO:0005488//binding;GO:0070011//peptidase activity, acting on L-amino acid peptides	GO:0019538//protein metabolic process;GO:0043170//macromolecule metabolic process;GO:0010467//gene expression;GO:0071704//organic substance metabolic process;GO:0006508//proteolysis;GO:0016485//protein processing;GO:0051604//protein maturation;GO:0008152//metabolic process;GO:0044238//primary metabolic process
gene2725	155	65.3333	35.9267	14.9667	-1.2633	2.68832e-05	0.0021803	yes	EIT80969.1	hypothetical protein	-	-	-	-	-	GO:0016765//transferase activity, transferring alkyl or aryl (other than methyl) groups;GO:0016740//transferase activity;GO:0003824//catalytic activity	GO:0044710//single-organism metabolic process;GO:0044249//cellular biosynthetic process;GO:0009058//biosynthetic process;GO:0044550//secondary metabolite biosynthetic process;GO:0008152//metabolic process;GO:0044711//single-organism biosynthetic process;GO:0009404//toxin metabolic process;GO:0009987//cellular process;GO:0044763//single-organism cellular process;GO:0044699//single-organism process…
gene2732	297	104.333	37.9133	13.2067	-1.52144	6.07226e-08	1.28396e-05	yes	EIT80992.1	1-aminocyclopropane-1-carboxylate synthase	-	-	-	-	-	GO:0043167//ion binding;GO:0016769//transferase activity, transferring nitrogenous groups;GO:0005488//binding;GO:0016740//transferase activity;GO:0043168//anion binding;GO:0016829//lyase activity;GO:0003824//catalytic activity	GO:0008152//metabolic process
gene2733	502.333	192.667	33.5367	12.6967	-1.40129	5.60726e-06	0.000577353	yes	EIT81005.1	heavy metal exporter HMT1, ABC superfamily	-	-	-	-	GO:0044425//membrane part;GO:0016020//membrane;GO:0031224//intrinsic component of membrane	GO:0016462//pyrophosphatase activity;GO:0015405//P-P-bond-hydrolysis-driven transmembrane transporter activity;GO:0016817//hydrolase activity, acting on acid anhydrides;GO:0022857//transmembrane transporter activity;GO:0036094//small molecule binding;GO:0015399//primary active transmembrane transporter activity;GO:0016818//hydrolase activity, acting on acid anhydrides, in phosphorus-containing an…	GO:0019439//aromatic compound catabolic process;GO:0046483//heterocycle metabolic process;GO:0044237//cellular metabolic process;GO:0006195//purine nucleotide catabolic process;GO:0044710//single-organism metabolic process;GO:0072523//purine-containing compound catabolic process;GO:0051179//localization;GO:0044238//primary metabolic process;GO:1901292//nucleoside phosphate catabolic process;GO:00…
gene2737	215	89	23.57	9.62	-1.29284	7.35659e-05	0.00478623	yes	EIT80982.1	cytochrome protein	-	-	-	-	-	GO:0016491//oxidoreductase activity;GO:1901363//heterocyclic compound binding;GO:0046906//tetrapyrrole binding;GO:0046872//metal ion binding;GO:0043169//cation binding;GO:0043167//ion binding;GO:0003824//catalytic activity;GO:0005488//binding;GO:0097159//organic cyclic compound binding;GO:0046914//transition metal ion binding	GO:0044710//single-organism metabolic process;GO:0009403//toxin biosynthetic process;GO:0019748//secondary metabolic process;GO:0044763//single-organism cellular process;GO:0009987//cellular process;GO:0044711//single-organism biosynthetic process;GO:0009404//toxin metabolic process;GO:0044550//secondary metabolite biosynthetic process;GO:0044699//single-organism process;GO:0044249//cellular bios…
gene2740	2260.33	877.333	220.78	84.99	-1.37724	3.42297e-07	5.26381e-05	yes	EIT80987.1	radH flavin-dependent halogenase	-	-	-	-	-	GO:0016740//transferase activity;GO:0008168//methyltransferase activity;GO:0003824//catalytic activity;GO:0016741//transferase activity, transferring one-carbon groups	GO:0044699//single-organism process;GO:0008152//metabolic process;GO:0044710//single-organism metabolic process
gene2747	30	66.3333	4.82	10.5667	1.13242	8.11271e-05	0.00510971	yes	EIT80991.1	iron/ascorbate family oxidoreductase	-	-	-	-	GO:0044425//membrane part;GO:0031224//intrinsic component of membrane;GO:0016020//membrane	GO:0016705//oxidoreductase activity, acting on paired donors, with incorporation or reduction of molecular oxygen;GO:0003824//catalytic activity;GO:0016491//oxidoreductase activity	GO:0044699//single-organism process;GO:0044710//single-organism metabolic process;GO:0071705//nitrogen compound transport;GO:0044765//single-organism transport;GO:1902578//single-organism localization;GO:0006810//transport;GO:0015833//peptide transport;GO:0051234//establishment of localization;GO:0042886//amide transport;GO:0008152//metabolic process;GO:0071702//organic substance transport;GO:005…
gene2750	15.6667	54.3333	3.64333	12.4867	1.77706	1.77962e-06	0.000234138	yes	EIT80993.1	hypothetical protein	-	-	-	-	-	-	-
gene2751	7.33333	32	1.06667	4.63	2.1179	2.97849e-06	0.000352683	yes	EIT80983.1	hypothetical protein	-	-	-	-	-	GO:0003824//catalytic activity;GO:0016740//transferase activity;GO:0016741//transferase activity, transferring one-carbon groups	GO:0008152//metabolic process
gene2754	37.3333	76.6667	3.24333	6.56	1.01622	0.000489802	0.0194838	yes	EIT81007.1	2-polyprenyl-6-methoxyphenol hydroxylase	-	-	-	-	-	GO:0003824//catalytic activity	GO:0008152//metabolic process;GO:0044710//single-organism metabolic process;GO:0044699//single-organism process
gene2999	123.667	56	61.82	27.8467	-1.15057	0.000204783	0.0103626	yes	EIT80482.1	hypothetical protein	-	-	-	-	-	-	-
gene3010	202	65.6667	75.2	24.48	-1.61913	0.000633999	0.0233142	yes	EIT80475.1	hypothetical protein	-	-	-	-	-	-	-
gene3019	1	7.33333	0.176667	1.28	2.85704	0.00127666	0.0402046	yes	EIT80756.1	hypothetical protein	-	-	-	-	-	GO:0005488//binding;GO:0097367//carbohydrate derivative binding;GO:0003824//catalytic activity;GO:0097159//organic cyclic compound binding;GO:0032550//purine ribonucleoside binding;GO:0016740//transferase activity;GO:0036094//small molecule binding;GO:1901363//heterocyclic compound binding;GO:0032549//ribonucleoside binding;GO:0001883//purine nucleoside binding;GO:0001882//nucleoside binding;GO:0…	GO:0042221//response to chemical;GO:0009636//response to toxic substance;GO:0050896//response to stimulus
gene3020	20.3333	49.3333	1.33667	3.2	1.25943	9.23059e-05	0.00563399	yes	EIT80618.1	hypothetical protein	-	-	-	-	GO:0005622//intracellular;GO:0043229//intracellular organelle;GO:0044424//intracellular part;GO:0005623//cell;GO:0043227//membrane-bounded organelle;GO:0044464//cell part;GO:0043231//intracellular membrane-bounded organelle;GO:0043226//organelle	GO:0043169//cation binding;GO:0046914//transition metal ion binding;GO:0043167//ion binding;GO:0001071//nucleic acid binding transcription factor activity;GO:0005488//binding;GO:0003700//transcription factor activity, sequence-specific DNA binding;GO:0046872//metal ion binding	GO:0044260//cellular macromolecule metabolic process;GO:0006807//nitrogen compound metabolic process;GO:1901360//organic cyclic compound metabolic process;GO:0006366//transcription from RNA polymerase II promoter;GO:1901576//organic substance biosynthetic process;GO:0009058//biosynthetic process;GO:0044271//cellular nitrogen compound biosynthetic process;GO:0044238//primary metabolic process;GO:0…
gene3116	541.333	244.333	147.357	66	-1.15877	5.20321e-08	1.1202e-05	yes	EIT80682.1	Cupin domain protein	-	-	-	-	-	-	-
gene3177	15	160.333	2.7	28.2467	3.38705	2.41066e-15	4.07781e-12	yes	EIT80670.1	hypothetical protein	-	-	-	-	-	-	-
gene318	1312.33	555.333	152.093	63.9833	-1.24919	2.35171e-08	5.80138e-06	yes	EIT83298.1	hypothetical protein	-	-	-	-	-	-	-
gene331	25.3333	8.66667	6.91667	2.34	-1.56357	0.00026832	0.0126079	yes	EIT83318.1	hypothetical protein	-	-	-	-	-	-	-
gene332	43	9	3.45	0.71	-2.28071	9.62176e-08	1.8376e-05	yes	EIT83297.1	cell wall associated protein	-	-	-	-	-	-	-
gene3375	813	370	116.27	52.57	-1.14517	3.30754e-07	5.15323e-05	yes	EIT80308.1	hypothetical protein	-	-	-	-	-	GO:0016740//transferase activity;GO:0003824//catalytic activity	-
gene339	105.667	35	46.9233	15.4333	-1.60426	7.80269e-06	0.000757308	yes	EIT83317.1	hypothetical protein	-	-	-	-	-	-	-
gene340	390.333	172.667	66.0467	29.01	-1.18694	9.36894e-06	0.000873524	yes	EIT83312.1	hypothetical protein	-	-	-	-	-	-	-
gene3470	197	73	33.74	12.34	-1.45112	2.54786e-08	6.15699e-06	yes	EIT80233.1	hypothetical protein	-	-	-	-	-	GO:0004721//phosphoprotein phosphatase activity;GO:0016791//phosphatase activity;GO:0016788//hydrolase activity, acting on ester bonds;GO:0005488//binding;GO:0042578//phosphoric ester hydrolase activity;GO:0043169//cation binding;GO:0043167//ion binding;GO:0016787//hydrolase activity;GO:0003824//catalytic activity	GO:0019538//protein metabolic process;GO:0044238//primary metabolic process;GO:0044237//cellular metabolic process;GO:0008152//metabolic process;GO:0009987//cellular process;GO:0044260//cellular macromolecule metabolic process;GO:0071704//organic substance metabolic process;GO:0036211//protein modification process;GO:0043170//macromolecule metabolic process;GO:0006464//cellular protein modificati…
gene3627	73.3333	35.6667	6.83	3.29333	-1.05234	0.000240185	0.0117522	yes	EIT80067.1	TPR domain protein	-	-	-	-	-	-	-
gene3665	294	889.667	94.8867	286.357	1.59354	5.74891e-10	2.34734e-07	yes	EIT79989.1	heat shock protein	-	-	-	-	GO:0005623//cell;GO:0044464//cell part	-	GO:0009987//cellular process;GO:0009628//response to abiotic stimulus;GO:0006950//response to stress;GO:0033993//response to lipid;GO:0009266//response to temperature stimulus;GO:0050896//response to stimulus;GO:0071310//cellular response to organic substance;GO:0010033//response to organic substance;GO:0009408//response to heat;GO:0042221//response to chemical;GO:0070887//cellular response to ch…
gene3674	38	215.333	4.74	26.5367	2.48503	1.41856e-15	2.79953e-12	yes	EIT80010.1	male sterility domain containing protein	-	-	-	-	-	GO:0016620//oxidoreductase activity, acting on the aldehyde or oxo group of donors, NAD or NADP as acceptor;GO:0016903//oxidoreductase activity, acting on the aldehyde or oxo group of donors;GO:0003824//catalytic activity;GO:0016491//oxidoreductase activity	GO:0044699//single-organism process;GO:0044710//single-organism metabolic process;GO:0008152//metabolic process
gene3803	162.667	81.3333	27.5567	13.6533	-1.01315	2.0641e-05	0.00173341	yes	EIT79871.1	DnaJ domain protein	-	-	-	-	-	GO:0005488//binding;GO:0005515//protein binding	-
gene3886	26.6667	5.33333	5.90667	1.17333	-2.33173	5.22948e-05	0.00368585	yes	EIT79829.1	hypothetical protein	-	-	-	-	-	-	-
gene3906	41.3333	150.333	6	21.5167	1.84242	1.48333e-08	3.81828e-06	yes	EIT79709.1	NADH flavin oxidoreductase/12-oxophytodienoate reductase	-	-	-	-	-	GO:0097367//carbohydrate derivative binding;GO:0036094//small molecule binding;GO:0032553//ribonucleotide binding;GO:0005488//binding;GO:1901363//heterocyclic compound binding;GO:0003824//catalytic activity;GO:0097159//organic cyclic compound binding;GO:1901265//nucleoside phosphate binding;GO:0000166//nucleotide binding	GO:1901564//organonitrogen compound metabolic process;GO:0009820//alkaloid metabolic process;GO:0046447//terpenoid indole alkaloid metabolic process;GO:0035835//indole alkaloid biosynthetic process;GO:0009709//terpenoid indole alkaloid biosynthetic process;GO:0009987//cellular process;GO:1901576//organic substance biosynthetic process;GO:0044237//cellular metabolic process;GO:0071704//organic sub…
gene4024	18	42	2.33333	5.38333	1.20611	0.000172329	0.00906909	yes	EIT79691.1	hypothetical protein	-	-	-	-	-	GO:0003824//catalytic activity	-
gene4150	26	9.33333	5.36667	1.91333	-1.48794	0.00164455	0.0476114	yes	EIT79463.1	hypothetical protein	-	-	-	-	-	-	-
gene4195	1.66667	29.6667	0.263333	4.61333	4.13085	1.11163e-10	6.26798e-08	yes	EIT79467.1	NADPH quinone reductase	-	-	-	-	-	GO:0046914//transition metal ion binding;GO:0005488//binding;GO:0043167//ion binding;GO:0003824//catalytic activity;GO:0046872//metal ion binding;GO:0043169//cation binding	GO:0008152//metabolic process;GO:0044710//single-organism metabolic process;GO:0044699//single-organism process
gene4220	93.3333	250.333	12.41	33.2033	1.41982	3.95186e-07	5.99922e-05	yes	EIT79494.1	aspartyl protease	-	-	-	-	-	GO:0016787//hydrolase activity;GO:0008233//peptidase activity;GO:0003824//catalytic activity;GO:0070011//peptidase activity, acting on L-amino acid peptides;GO:0004175//endopeptidase activity	GO:0071704//organic substance metabolic process;GO:0019538//protein metabolic process;GO:0051604//protein maturation;GO:0044238//primary metabolic process;GO:0043170//macromolecule metabolic process;GO:0051704//multi-organism process;GO:0010467//gene expression;GO:0016485//protein processing;GO:0006508//proteolysis;GO:0008152//metabolic process
gene4236	368.333	150.333	78.1933	31.6267	-1.3059	0.000515596	0.0202158	yes	EIT79548.1	hypothetical protein	-	-	-	-	-	GO:0003824//catalytic activity	-
gene4240	145.333	60.3333	20.7567	8.51667	-1.28521	0.00061394	0.0227321	yes	EIT79521.1	hypothetical protein	-	-	-	-	-	GO:0003824//catalytic activity	-
gene4392	30.3333	9	7.79667	2.3	-1.76122	3.97911e-05	0.00298207	yes	EIT79418.1	hypothetical protein	-	-	-	-	-	-	-
gene4438	23.6667	110.667	4.06	18.6467	2.19937	1.66079e-09	5.92907e-07	yes	EIT79211.1	HSCARG dehydrogenase	-	-	-	-	-	-	-
gene4631	174.667	85	45.7167	22.01	-1.05456	8.53196e-06	0.000814262	yes	EIT79102.1	putative coiled-coil protein	-	-	-	-	-	-	-
gene4812	625	195.333	34.1933	10.6	-1.68965	1.77098e-14	2.33002e-11	yes	EIT78869.1	hypothetical protein	-	-	-	-	-	-	-
gene4827	211.667	98	82.0767	37.5733	-1.12726	0.000142743	0.00775328	yes	EIT78870.1	hypothetical protein	-	-	-	-	-	-	-
gene4901	42.3333	15.6667	5.32	1.94	-1.45537	2.84743e-05	0.00229363	yes	EIT78859.1	hypothetical protein	-	-	-	-	-	GO:0003824//catalytic activity	-
gene4955	4	25	0.723333	4.39333	2.60258	0.000333023	0.0149464	yes	EIT78807.1	putative nucleoside-diphosphate-sugar epimerase	-	-	-	-	-	GO:0003824//catalytic activity	GO:0008152//metabolic process;GO:0044699//single-organism process;GO:0044710//single-organism metabolic process
gene4966	101.333	43.6667	21.2667	9.1	-1.22466	0.000701699	0.0253317	yes	EIT78936.1	hypothetical protein	-	-	-	-	-	-	-
gene5066	4	14	0.846667	2.94	1.79595	0.00167273	0.0480748	yes	EIT78628.1	hypothetical protein	-	-	-	-	-	-	-
gene5091	760.667	260.333	94.9233	32.2933	-1.55553	1.36458e-12	1.24292e-09	yes	EIT78644.1	hypothetical protein	-	-	-	-	-	-	-
gene531	70.3333	31.3333	5.20667	2.31	-1.17247	0.000505412	0.0200153	yes	EIT83071.1	TPR repeat protein	-	-	-	-	-	GO:0003723//RNA binding;GO:0001882//nucleoside binding;GO:0005488//binding;GO:1901363//heterocyclic compound binding;GO:0032550//purine ribonucleoside binding;GO:0032549//ribonucleoside binding;GO:0003676//nucleic acid binding;GO:0097367//carbohydrate derivative binding;GO:0036094//small molecule binding;GO:0097159//organic cyclic compound binding;GO:0008135//translation factor activity, RNA bind…	GO:1901564//organonitrogen compound metabolic process;GO:0034645//cellular macromolecule biosynthetic process;GO:0044260//cellular macromolecule metabolic process;GO:0044267//cellular protein metabolic process;GO:0044238//primary metabolic process;GO:0006807//nitrogen compound metabolic process;GO:0008152//metabolic process;GO:0006518//peptide metabolic process;GO:0044237//cellular metabolic proc…
gene5399	1180.33	533.667	203.717	90.9333	-1.16368	6.18211e-06	0.000620359	yes	EIT78289.1	UBX domain protein	-	-	-	-	-	GO:0043167//ion binding;GO:0046914//transition metal ion binding;GO:0043169//cation binding;GO:0046872//metal ion binding;GO:0005488//binding	-
gene5424	718.667	1681	139.443	322.137	1.20799	0.00102496	0.0337127	yes	EIT78304.1	allergen Asp f 7	-	-	-	-	-	-	-
gene5586	39.3333	90	7.11333	16.2033	1.18769	0.000104079	0.00616197	yes	EIT78250.1	hypothetical protein	-	-	-	-	-	GO:0016787//hydrolase activity;GO:0016803//ether hydrolase activity;GO:0003824//catalytic activity;GO:0016801//hydrolase activity, acting on ether bonds	-
gene563	29.6667	9.66667	4.84667	1.56333	-1.63237	4.45853e-05	0.00329959	yes	EIT83060.1	hypothetical protein	-	-	-	-	-	-	-
gene5653	3665.67	1415.67	81.9367	31.54	-1.37733	3.29585e-05	0.00258452	yes	EIT78077.1	glycosidase	-	-	-	-	-	GO:0008194//UDP-glycosyltransferase activity;GO:0005488//binding;GO:0043167//ion binding;GO:0016787//hydrolase activity;GO:0003824//catalytic activity;GO:0016757//transferase activity, transferring glycosyl groups;GO:0016740//transferase activity	GO:0009058//biosynthetic process;GO:0044710//single-organism metabolic process;GO:0044249//cellular biosynthetic process;GO:0030978//alpha-glucan metabolic process;GO:0044237//cellular metabolic process;GO:0044711//single-organism biosynthetic process;GO:0034637//cellular carbohydrate biosynthetic process;GO:0044238//primary metabolic process;GO:0044260//cellular macromolecule metabolic process;G…
gene5748	1229.67	219.667	370.313	65.89	-2.49062	1.13363e-13	1.34234e-10	yes	EIT78063.1	hypothetical protein	-	-	-	-	-	GO:0043167//ion binding;GO:0046872//metal ion binding;GO:0043169//cation binding;GO:0005488//binding	-
gene5755	87	200.333	9.69333	22.1733	1.19376	0.00036414	0.0157941	yes	EIT77973.1	synaptic vesicle transporter SVOP	-	-	-	-	GO:0016020//membrane;GO:0044425//membrane part;GO:0031224//intrinsic component of membrane	-	GO:0044699//single-organism process;GO:0009987//cellular process;GO:0044763//single-organism cellular process
gene580	70.3333	235	15.1167	49.7267	1.71788	2.05248e-11	1.51896e-08	yes	EIT83072.1	short-chain dehydrogenase	-	-	-	-	-	GO:0003824//catalytic activity	GO:0008152//metabolic process;GO:0044699//single-organism process;GO:0044710//single-organism metabolic process
gene581	10	33.6667	3.51	11.6	1.72458	0.000123663	0.00702717	yes	EIT83075.1	hypothetical protein	-	-	-	-	-	-	-
gene5971	290.333	803.667	50.27	137.67	1.45344	3.49113e-10	1.65354e-07	yes	EIT77792.1	putative Zn-finger protein	-	-	-	-	-	GO:0046914//transition metal ion binding;GO:0043169//cation binding;GO:0046872//metal ion binding;GO:0043167//ion binding;GO:0005488//binding	-
gene6037	208	98	48.5533	22.6467	-1.10027	0.000372427	0.016036	yes	EIT77713.1	hypothetical protein	-	-	-	-	-	-	-
gene6059	2396.33	1037	111.357	47.9833	-1.21458	1.89344e-05	0.00161297	yes	EIT77660.1	phosphoribosyl transferase domain protein	-	-	-	-	GO:0044464//cell part;GO:0005622//intracellular;GO:0044424//intracellular part;GO:0005623//cell	GO:0016772//transferase activity, transferring phosphorus-containing groups;GO:0036094//small molecule binding;GO:0016616//oxidoreductase activity, acting on the CH-OH group of donors, NAD or NADP as acceptor;GO:0016491//oxidoreductase activity;GO:1901363//heterocyclic compound binding;GO:0016740//transferase activity;GO:0005488//binding;GO:0016614//oxidoreductase activity, acting on CH-OH group …	GO:0008202//steroid metabolic process;GO:0006725//cellular aromatic compound metabolic process;GO:0034641//cellular nitrogen compound metabolic process;GO:0046483//heterocycle metabolic process;GO:0009987//cellular process;GO:0044238//primary metabolic process;GO:0071704//organic substance metabolic process;GO:1902652//secondary alcohol metabolic process;GO:0006066//alcohol metabolic process;GO:0…
gene6114	18.3333	43	3.72333	8.65333	1.21666	0.000207699	0.010421	yes	EIT77642.1	Zn2+ dependent hydrolase	-	-	-	-	-	GO:0003824//catalytic activity	-
gene6121	129.333	279	22.6767	48.42	1.09439	2.47189e-06	0.000309815	yes	EIT77665.1	putative nucleoside-diphosphate-sugar epimerase	-	-	-	-	-	-	-
gene6140	204	427	59.07	122.317	1.05012	0.000625248	0.0230641	yes	EIT77597.1	hypothetical protein	-	-	-	-	-	-	-
gene6141	11	32.6667	1.99667	5.93333	1.57125	0.000771514	0.027189	yes	EIT77697.1	lipase	-	-	-	-	-	GO:0016787//hydrolase activity;GO:0003824//catalytic activity;GO:0016298//lipase activity;GO:0016788//hydrolase activity, acting on ester bonds	GO:0044710//single-organism metabolic process;GO:0009987//cellular process;GO:0071704//organic substance metabolic process;GO:0006508//proteolysis;GO:0010467//gene expression;GO:0044237//cellular metabolic process;GO:0006629//lipid metabolic process;GO:0019538//protein metabolic process;GO:0044763//single-organism cellular process;GO:0044699//single-organism process;GO:0008152//metabolic process;…
gene6150	161.667	418.667	24.6267	63.4767	1.36601	1.35865e-07	2.51372e-05	yes	EIT77687.1	metalloproteinase	-	-	-	-	-	GO:0004175//endopeptidase activity;GO:0003824//catalytic activity;GO:0043169//cation binding;GO:0005488//binding;GO:0043167//ion binding;GO:0070011//peptidase activity, acting on L-amino acid peptides;GO:0008233//peptidase activity;GO:0016787//hydrolase activity	GO:0043170//macromolecule metabolic process;GO:0044238//primary metabolic process;GO:0010467//gene expression;GO:0051604//protein maturation;GO:0051704//multi-organism process;GO:0006508//proteolysis;GO:0016485//protein processing;GO:0071704//organic substance metabolic process;GO:0008152//metabolic process;GO:0019538//protein metabolic process
gene6196	1673.67	843.667	117.177	58.4267	-1.00399	2.54088e-07	4.12145e-05	yes	EIT77446.1	hypothetical protein	-	-	-	-	-	GO:0016817//hydrolase activity, acting on acid anhydrides;GO:1901363//heterocyclic compound binding;GO:0016787//hydrolase activity;GO:0001883//purine nucleoside binding;GO:0001882//nucleoside binding;GO:0036094//small molecule binding;GO:0032549//ribonucleoside binding;GO:0005488//binding;GO:0016462//pyrophosphatase activity;GO:0003824//catalytic activity;GO:0097159//organic cyclic compound bindi…	-
gene642	413	1663	64.0733	254.387	1.98923	3.94914e-17	1.16905e-13	yes	EIT82999.1	NAD dependent epimerase/dehydratase, putative	-	-	-	-	-	GO:0048037//cofactor binding;GO:0005488//binding	GO:0008152//metabolic process
gene6547	62.3333	16	10.71	2.75333	-1.95971	1.6121e-05	0.00142454	yes	EIT77224.1	hypothetical protein	-	-	-	-	GO:0005623//cell;GO:0005622//intracellular;GO:0044464//cell part;GO:0044424//intracellular part	GO:0016881//acid-amino acid ligase activity;GO:0032550//purine ribonucleoside binding;GO:0032549//ribonucleoside binding;GO:0036094//small molecule binding;GO:0001883//purine nucleoside binding;GO:0043167//ion binding;GO:0005488//binding;GO:0016874//ligase activity;GO:0016879//ligase activity, forming carbon-nitrogen bonds;GO:0001882//nucleoside binding;GO:1901363//heterocyclic compound binding;G…	GO:0008152//metabolic process;GO:0030203//glycosaminoglycan metabolic process;GO:0006807//nitrogen compound metabolic process;GO:0071704//organic substance metabolic process;GO:0043170//macromolecule metabolic process;GO:1901564//organonitrogen compound metabolic process;GO:0000270//peptidoglycan metabolic process;GO:0006022//aminoglycan metabolic process;GO:1901135//carbohydrate derivative metab…
gene6596	47.3333	112.667	6.45333	15.24	1.23975	3.1466e-06	0.000368692	yes	EIT77115.1	Zn2+ transporter ZNT1	-	-	-	-	GO:0031224//intrinsic component of membrane;GO:0044425//membrane part;GO:0016020//membrane	GO:0022891//substrate-specific transmembrane transporter activity;GO:0022857//transmembrane transporter activity;GO:0015075//ion transmembrane transporter activity;GO:0022892//substrate-specific transporter activity;GO:0005215//transporter activity	GO:0044699//single-organism process;GO:1902578//single-organism localization;GO:0044765//single-organism transport;GO:0006810//transport;GO:0044763//single-organism cellular process;GO:0006811//ion transport;GO:0051179//localization;GO:0009987//cellular process;GO:0051234//establishment of localization
gene6618	56	116.333	13.07	26.8	1.03597	0.000550877	0.0209068	yes	EIT77146.1	hypothetical protein	-	-	-	-	-	-	-
gene6670	222	74.3333	43.5533	14.4333	-1.59338	0.000522345	0.0203457	yes	EIT77185.1	mRNA splicing protein	-	-	-	-	-	-	-
gene6763	76	33.6667	15.05	6.59	-1.19141	0.000221753	0.0110704	yes	EIT76960.1	hypothetical protein	-	-	-	-	-	-	-
gene6787	294	63.3333	137.203	29.2933	-2.22767	0.000671047	0.0244488	yes	EIT76943.1	hypothetical protein	-	-	-	-	-	-	-
gene6930	2	10.3333	0.333333	1.69	2.34199	0.000857956	0.0293615	yes	EIT76740.1	hypothetical protein	-	-	-	-	GO:0016020//membrane;GO:0044425//membrane part;GO:0031224//intrinsic component of membrane	-	GO:0050896//response to stimulus
gene6937	139.333	61.6667	28.57	12.57	-1.18452	6.03006e-05	0.00412728	yes	EIT76576.1	dehydrogenase with different specificitie	-	-	-	-	-	-	-
gene703	139.667	62.6667	15.8733	6.98333	-1.18462	0.000459253	0.0187666	yes	EIT82975.1	hypothetical protein	-	-	-	-	GO:0031224//intrinsic component of membrane;GO:0016020//membrane;GO:0044425//membrane part	-	GO:0009987//cellular process;GO:0044699//single-organism process;GO:0044763//single-organism cellular process
gene7251	616.333	1504	79.9133	193.86	1.27851	2.65098e-08	6.23018e-06	yes	EIT76392.1	hypothetical protein	-	-	-	-	-	GO:0005488//binding;GO:0048037//cofactor binding	GO:0008152//metabolic process
gene7332	115.333	54.6667	20.3567	9.52667	-1.09546	0.00117963	0.037832	yes	EIT76434.1	hypothetical protein	-	-	-	-	-	-	-
gene7400	163	333	30.1933	61.3233	1.02221	1.91738e-05	0.00162169	yes	EIT76424.1	hypothetical protein	-	-	-	-	-	-	-
gene7427	5	18	0.746667	2.64667	1.82564	0.000978956	0.0324974	yes	EIT76343.1	hypothetical protein	-	-	-	-	-	-	-
gene7435	78.6667	33.6667	23.0133	9.81667	-1.22916	0.000282906	0.0131368	yes	EIT76344.1	hypothetical protein	-	-	-	-	-	-	-
gene7506	47.6667	14.6667	6.43	1.97	-1.70662	1.34427e-05	0.00121507	yes	EIT76267.1	hypothetical protein	-	-	-	-	-	-	-
gene7507	23.6667	4.33333	3.81	0.7	-2.44436	1.9523e-06	0.000251274	yes	EIT76271.1	hypothetical protein	-	-	-	-	-	-	-
gene7509	10.3333	1	1.42333	0.136667	-3.38054	1.75848e-05	0.00153104	yes	EIT76268.1	aspartyl protease	-	-	-	-	GO:0005623//cell;GO:0044464//cell part;GO:0005622//intracellular	GO:0004175//endopeptidase activity;GO:0070011//peptidase activity, acting on L-amino acid peptides;GO:0016787//hydrolase activity;GO:0008233//peptidase activity;GO:0003824//catalytic activity	GO:0016485//protein processing;GO:0019538//protein metabolic process;GO:0051604//protein maturation;GO:0010467//gene expression;GO:0006508//proteolysis;GO:0071704//organic substance metabolic process;GO:0008152//metabolic process;GO:0044238//primary metabolic process;GO:0043170//macromolecule metabolic process
gene7510	34.6667	3.33333	2.65333	0.25	-3.40781	9.62575e-11	5.99887e-08	yes	EIT76273.1	hypothetical protein	-	-	-	-	-	-	-
gene7638	15.3333	4.33333	2.89	0.816667	-1.82325	0.00128422	0.0402853	yes	EIT75989.1	hypothetical protein	-	-	-	-	GO:0043227//membrane-bounded organelle;GO:0043231//intracellular membrane-bounded organelle;GO:0044424//intracellular part;GO:0005622//intracellular;GO:0043229//intracellular organelle;GO:0044464//cell part;GO:0043226//organelle;GO:0005623//cell	GO:0046872//metal ion binding;GO:0001071//nucleic acid binding transcription factor activity;GO:0043169//cation binding;GO:0005488//binding;GO:0003700//transcription factor activity, sequence-specific DNA binding;GO:0043167//ion binding;GO:0046914//transition metal ion binding	GO:0009987//cellular process;GO:0043170//macromolecule metabolic process;GO:0006725//cellular aromatic compound metabolic process;GO:0009058//biosynthetic process;GO:0044237//cellular metabolic process;GO:0019438//aromatic compound biosynthetic process;GO:0006139//nucleobase-containing compound metabolic process;GO:0006807//nitrogen compound metabolic process;GO:0090304//nucleic acid metabolic pr…
gene7640	12	107	1.5	13.4267	3.16207	8.70135e-05	0.00536629	yes	EIT76073.1	beta-lactamase class C and other penicillin binding protein	-	-	-	-	-	-	-
gene7641	10	447.333	0.976667	43.5033	5.47712	9.31069e-08	1.80734e-05	yes	EIT76067.1	putative flavoprotein involved in K+ transport	-	-	-	-	-	GO:0003824//catalytic activity;GO:0016491//oxidoreductase activity	GO:0044699//single-organism process;GO:0008152//metabolic process;GO:0044710//single-organism metabolic process
gene7666	203.333	91	50.6567	22.5567	-1.1672	0.000152048	0.0081466	yes	EIT76069.1	hypothetical protein	-	-	-	-	-	-	-
gene7674	24.6667	51.3333	3.96333	8.14667	1.0395	0.000468552	0.0190004	yes	EIT76007.1	hypothetical protein	-	-	-	-	-	-	-
gene7831	69	18	20.3467	5.23667	-1.95807	5.7344e-09	1.74105e-06	yes	EIT76141.1	hypothetical protein	-	-	-	-	-	-	-
gene7909	11.6667	33	1.62	4.51667	1.47926	0.000384688	0.016504	yes	EIT75885.1	putative dienelactone hydrolase	-	-	-	-	-	GO:0016787//hydrolase activity;GO:0003824//catalytic activity;GO:0052689//carboxylic ester hydrolase activity;GO:0016788//hydrolase activity, acting on ester bonds	GO:0044238//primary metabolic process;GO:0044710//single-organism metabolic process;GO:0071704//organic substance metabolic process;GO:0006629//lipid metabolic process;GO:0008152//metabolic process;GO:0044699//single-organism process
gene7994	0	5	0.001	0.853333	9.73697	0.000261915	0.0124384	yes	EIT75615.1	hypothetical protein	-	-	-	-	-	-	-
gene8024	12	50	2.53667	10.3633	2.03048	3.25943e-05	0.002573	yes	EIT75513.1	dehydrogenase with different specificitie	-	-	-	-	-	GO:0003824//catalytic activity	GO:0008152//metabolic process;GO:0044699//single-organism process;GO:0044710//single-organism metabolic process
gene8087	52.6667	178.333	11.8867	39.6967	1.73967	2.79454e-08	6.36349e-06	yes	EIT75433.1	hypothetical protein	-	-	-	-	-	-	-
gene8106	131	270.333	21.1467	43.2167	1.03116	1.77662e-05	0.00153555	yes	EIT75512.1	hypothetical protein	-	-	-	-	-	-	-
gene8194	1500.67	366	160.01	38.6667	-2.049	1.34329e-22	7.95294e-19	yes	EIT75676.1	hypothetical protein	-	-	-	-	-	-	-
gene8202	47.3333	95.6667	5.01333	10.0667	1.00574	0.000245149	0.0118482	yes	EIT75727.1	permease of the major facilitator superfamily	-	-	-	-	GO:0016020//membrane;GO:0044425//membrane part;GO:0031224//intrinsic component of membrane	GO:0022857//transmembrane transporter activity;GO:0005215//transporter activity	GO:0044699//single-organism process;GO:0009987//cellular process;GO:0044765//single-organism transport;GO:0044763//single-organism cellular process;GO:1902578//single-organism localization;GO:0051179//localization;GO:0051234//establishment of localization;GO:0006810//transport
gene8271	372.667	150.667	129.713	51.9233	-1.32087	4.18531e-09	1.30416e-06	yes	EIT75660.1	translation initiation factor 5A	-	-	-	-	-	GO:0003676//nucleic acid binding;GO:0005488//binding;GO:0003723//RNA binding;GO:0043021//ribonucleoprotein complex binding;GO:0097159//organic cyclic compound binding;GO:0044877//macromolecular complex binding;GO:0008135//translation factor activity, RNA binding;GO:1901363//heterocyclic compound binding	GO:0018193//peptidyl-amino acid modification;GO:0044238//primary metabolic process;GO:0022411//cellular component disassembly;GO:0034641//cellular nitrogen compound metabolic process;GO:0071704//organic substance metabolic process;GO:1901564//organonitrogen compound metabolic process;GO:0006412//translation;GO:0032984//macromolecular complex disassembly;GO:0043604//amide biosynthetic process;GO:0…
gene8295	9	43	4.15667	19.3433	2.21834	3.47201e-05	0.00268706	yes	EIT75596.1	hypothetical protein	-	-	-	-	-	-	-
gene8376	458.667	1110.33	98.7533	236.367	1.25913	2.70324e-09	9.14545e-07	yes	EIT75463.1	ubiquitin carboxyl-terminal hydrolase isozyme L3, putative	-	-	-	-	GO:0044464//cell part;GO:0005623//cell	GO:0070011//peptidase activity, acting on L-amino acid peptides;GO:0008234//cysteine-type peptidase activity;GO:0003824//catalytic activity;GO:0019783//ubiquitin-like protein-specific protease activity;GO:0016787//hydrolase activity;GO:0008233//peptidase activity	GO:1901575//organic substance catabolic process;GO:0009057//macromolecule catabolic process;GO:0008152//metabolic process;GO:0006508//proteolysis;GO:0044267//cellular protein metabolic process;GO:0019941//modification-dependent protein catabolic process;GO:0043170//macromolecule metabolic process;GO:0019538//protein metabolic process;GO:0009056//catabolic process;GO:0044238//primary metabolic pro…
gene8406	163.667	64.6667	45.6967	17.89	-1.35294	8.29738e-05	0.00519838	yes	EIT75501.1	hypothetical protein	-	-	-	-	-	-	-
gene843	64.3333	136.667	3.28333	6.90667	1.07283	0.000159854	0.0085103	yes	EIT82742.1	hypothetical protein	-	-	-	-	-	-	-
gene8440	312	698	73.3	162.08	1.14482	1.47011e-07	2.67809e-05	yes	EIT75757.1	serine/threonine kinase TIP30/CC3	-	-	-	-	GO:0016020//membrane;GO:0043231//intracellular membrane-bounded organelle;GO:0044444//cytoplasmic part;GO:0043227//membrane-bounded organelle;GO:0005740//mitochondrial envelope;GO:0031967//organelle envelope;GO:0005739//mitochondrion;GO:0043226//organelle;GO:0044464//cell part;GO:0043229//intracellular organelle;GO:0031966//mitochondrial membrane;GO:0031090//organelle membrane;GO:0005622//intrace…	GO:0016740//transferase activity;GO:0016772//transferase activity, transferring phosphorus-containing groups;GO:0003824//catalytic activity	GO:0006796//phosphate-containing compound metabolic process;GO:0006793//phosphorus metabolic process;GO:0009987//cellular process;GO:0008152//metabolic process;GO:0044237//cellular metabolic process
gene8446	666	1416.67	65.8833	137.877	1.06539	2.62115e-05	0.00215535	yes	EIT75736.1	putative transporter	-	-	-	-	GO:0016020//membrane;GO:0031224//intrinsic component of membrane;GO:0044425//membrane part	GO:0022857//transmembrane transporter activity;GO:0005215//transporter activity	GO:0044765//single-organism transport;GO:0051179//localization;GO:1902578//single-organism localization;GO:0051234//establishment of localization;GO:0009987//cellular process;GO:0044763//single-organism cellular process;GO:0044699//single-organism process;GO:0006810//transport
gene8506	892.333	436.333	92.4067	44.86	-1.04257	4.76008e-08	1.04378e-05	yes	EIT75279.1	ankyrin	-	-	-	-	-	-	-
gene8552	1581	647.333	182.32	73.8867	-1.30309	1.02488e-10	6.06783e-08	yes	EIT75061.1	hypothetical protein	-	-	-	-	-	-	-
gene8618	183.333	85	32.8667	15.1633	-1.11604	7.45931e-05	0.00480031	yes	EIT74916.1	SAM-dependent methyltransferase	-	-	-	-	-	GO:0016741//transferase activity, transferring one-carbon groups;GO:0003824//catalytic activity;GO:0016740//transferase activity	GO:0008152//metabolic process
gene8850	53.6667	110.333	7.09	14.5167	1.03385	0.00084474	0.0289929	yes	EIT74959.1	hypothetical protein	-	-	-	-	GO:0043226//organelle;GO:0044424//intracellular part;GO:0005623//cell;GO:0043227//membrane-bounded organelle;GO:0044464//cell part;GO:0043229//intracellular organelle;GO:0043231//intracellular membrane-bounded organelle;GO:0005622//intracellular	GO:0043169//cation binding;GO:0001071//nucleic acid binding transcription factor activity;GO:0005488//binding;GO:0003700//transcription factor activity, sequence-specific DNA binding;GO:0046872//metal ion binding;GO:0046914//transition metal ion binding;GO:0043167//ion binding	GO:0044260//cellular macromolecule metabolic process;GO:1901362//organic cyclic compound biosynthetic process;GO:0008152//metabolic process;GO:1901576//organic substance biosynthetic process;GO:0044271//cellular nitrogen compound biosynthetic process;GO:0018130//heterocycle biosynthetic process;GO:0006139//nucleobase-containing compound metabolic process;GO:0044238//primary metabolic process;GO:0…
gene8860	74.6667	25	18.5267	6.15333	-1.59016	3.73198e-06	0.000412995	yes	EIT74909.1	NUDIX domain protein	-	-	-	-	-	GO:0003824//catalytic activity	-
gene8875	18	1.33333	2.63	0.193333	-3.7659	2.01061e-07	3.40109e-05	yes	EIT75106.1	cytochrome protein	-	-	-	-	-	GO:0005488//binding;GO:0043167//ion binding;GO:1901363//heterocyclic compound binding;GO:0046872//metal ion binding;GO:0046914//transition metal ion binding;GO:0004497//monooxygenase activity;GO:0043169//cation binding;GO:0097159//organic cyclic compound binding;GO:0046906//tetrapyrrole binding;GO:0003824//catalytic activity;GO:0016491//oxidoreductase activity;GO:0016705//oxidoreductase activity,…	GO:0044699//single-organism process;GO:0044710//single-organism metabolic process;GO:0008152//metabolic process
gene895	96.3333	17	39.0767	6.85333	-2.51143	5.45587e-10	2.34366e-07	yes	EIT82818.1	hypothetical protein	-	-	-	-	-	-	-
gene896	366.667	90.6667	60.1	14.8167	-2.02014	6.75091e-06	0.000660641	yes	EIT82810.1	hypothetical protein	-	-	-	-	-	-	-
gene897	65	10.6667	21.2433	3.47333	-2.61262	2.58666e-10	1.27619e-07	yes	EIT82806.1	hypothetical protein	-	-	-	-	-	-	-
gene899	1431.33	580.667	70.85	28.5933	-1.30909	3.07433e-07	4.85375e-05	yes	EIT82787.1	dsRNA-specific nuclease Dicer	-	-	-	-	-	GO:0016788//hydrolase activity, acting on ester bonds;GO:0036094//small molecule binding;GO:0004518//nuclease activity;GO:0005488//binding;GO:0016817//hydrolase activity, acting on acid anhydrides;GO:0032550//purine ribonucleoside binding;GO:0016891//endoribonuclease activity, producing 5'-phosphomonoesters;GO:0004519//endonuclease activity;GO:0017111//nucleoside-triphosphatase activity;GO:000188…	GO:0071704//organic substance metabolic process;GO:0044238//primary metabolic process;GO:0006725//cellular aromatic compound metabolic process;GO:0090304//nucleic acid metabolic process;GO:0046483//heterocycle metabolic process;GO:0008152//metabolic process;GO:0009987//cellular process;GO:0090501//RNA phosphodiester bond hydrolysis;GO:0043170//macromolecule metabolic process;GO:0006807//nitrogen …
gene8995	7	28	0.836667	3.33333	1.99424	0.00150035	0.0448629	yes	EIT74864.1	ABC-type Fe3+ transport system, periplasmic component	-	-	-	-	-	-	-
gene9003	33.3333	88	12.8633	33.7733	1.39262	3.09263e-05	0.00247431	yes	EIT75030.1	cupin domain protein	-	-	-	-	-	-	-
gene9004	511.667	1064.67	26.2433	53.9733	1.0403	4.28951e-05	0.00319447	yes	EIT74962.1	Ca2+ transporting ATPase	-	-	-	-	GO:0044425//membrane part;GO:0016020//membrane;GO:0031224//intrinsic component of membrane	GO:0016818//hydrolase activity, acting on acid anhydrides, in phosphorus-containing anhydrides;GO:0016462//pyrophosphatase activity;GO:0032550//purine ribonucleoside binding;GO:0022892//substrate-specific transporter activity;GO:0043167//ion binding;GO:0019829//cation-transporting ATPase activity;GO:0008324//cation transmembrane transporter activity;GO:0042626//ATPase activity, coupled to transme…	GO:0006812//cation transport;GO:0009987//cellular process;GO:1901564//organonitrogen compound metabolic process;GO:0044249//cellular biosynthetic process;GO:0044765//single-organism transport;GO:0019637//organophosphate metabolic process;GO:0006139//nucleobase-containing compound metabolic process;GO:0006163//purine nucleotide metabolic process;GO:1902578//single-organism localization;GO:0044711/…
gene901	2739.67	895.333	199.103	64.9333	-1.61649	3.2202e-08	7.19441e-06	yes	EIT82807.1	vacuolar sorting protein	-	-	-	-	-	GO:0017111//nucleoside-triphosphatase activity;GO:0005488//binding;GO:0003824//catalytic activity;GO:0016817//hydrolase activity, acting on acid anhydrides;GO:0097367//carbohydrate derivative binding;GO:0032550//purine ribonucleoside binding;GO:0016818//hydrolase activity, acting on acid anhydrides, in phosphorus-containing anhydrides;GO:1901363//heterocyclic compound binding;GO:0097159//organic …	GO:0008152//metabolic process;GO:1901565//organonitrogen compound catabolic process;GO:0046483//heterocycle metabolic process;GO:0019439//aromatic compound catabolic process;GO:0009166//nucleotide catabolic process;GO:0019693//ribose phosphate metabolic process;GO:0046434//organophosphate catabolic process;GO:0006807//nitrogen compound metabolic process;GO:0044270//cellular nitrogen compound cata…
gene9019	42.6667	14.3333	2.64333	0.893333	-1.56509	0.000538509	0.0207029	yes	EIT74772.1	ATPases of the AAA+ class	-	-	-	-	-	GO:0003824//catalytic activity;GO:1901363//heterocyclic compound binding;GO:0032550//purine ribonucleoside binding;GO:0097367//carbohydrate derivative binding;GO:0005488//binding;GO:0001883//purine nucleoside binding;GO:0097159//organic cyclic compound binding;GO:0001882//nucleoside binding;GO:0016462//pyrophosphatase activity;GO:0032549//ribonucleoside binding;GO:0016787//hydrolase activity;GO:0…	-
gene902	19	3.66667	4.63667	0.89	-2.38121	3.70084e-05	0.0028272	yes	EIT82773.1	hypothetical protein	-	-	-	-	-	-	-
gene9060	193.667	87.6667	28.1967	12.6933	-1.15145	0.000264653	0.0124851	yes	EIT74768.1	hypothetical protein	-	-	-	-	-	-	-
gene9067	166	45	13.68	3.67	-1.89822	2.06967e-13	2.04225e-10	yes	EIT74783.1	hydrolase, putative	-	-	-	-	-	GO:0016787//hydrolase activity;GO:0003824//catalytic activity;GO:0016798//hydrolase activity, acting on glycosyl bonds	GO:0008152//metabolic process;GO:0044238//primary metabolic process
gene9289	9	25.6667	1.54667	4.35333	1.49296	0.000251651	0.012113	yes	EIT74592.1	amino acid transporter	-	-	-	-	GO:0016020//membrane;GO:0031224//intrinsic component of membrane;GO:0044425//membrane part	-	-
gene937	226	45.6667	11.6533	2.32667	-2.32441	4.74252e-10	2.15985e-07	yes	EIT82672.1	non-ribosomal peptide synthetase module	-	-	-	-	-	-	GO:0008152//metabolic process;GO:0044699//single-organism process;GO:0044710//single-organism metabolic process
gene9381	37	82.6667	2.96	6.52667	1.14075	0.000108896	0.00635188	yes	EIT74457.1	hypothetical protein	-	-	-	-	-	-	-
gene9402	23.3333	74.6667	2.47667	7.86	1.66613	1.70901e-05	0.00149899	yes	EIT74368.1	cytochrome protein	-	-	-	-	-	GO:0043167//ion binding;GO:0043169//cation binding;GO:0003824//catalytic activity;GO:0097159//organic cyclic compound binding;GO:0046914//transition metal ion binding;GO:0005488//binding;GO:1901363//heterocyclic compound binding;GO:0046906//tetrapyrrole binding;GO:0016491//oxidoreductase activity;GO:0046872//metal ion binding	GO:0044699//single-organism process;GO:0008152//metabolic process;GO:0044710//single-organism metabolic process
gene9434	108.333	259	29.2233	69.2133	1.24393	4.99174e-05	0.00353935	yes	EIT74344.1	hypothetical protein	-	-	-	-	-	-	-
gene9455	101	231.667	12.99	29.62	1.18917	0.00109763	0.0357063	yes	EIT74323.1	domain membrane protein	-	-	-	-	-	-	-
gene9461	2760.67	1194.67	337.603	142.987	-1.23945	6.60572e-05	0.00439429	yes	EIT74359.1	multiple inositol polyphosphate phosphatase	-	-	-	-	-	GO:0016788//hydrolase activity, acting on ester bonds;GO:0016787//hydrolase activity;GO:0003824//catalytic activity;GO:0042578//phosphoric ester hydrolase activity;GO:0016791//phosphatase activity	GO:0006796//phosphate-containing compound metabolic process;GO:0006793//phosphorus metabolic process;GO:0008152//metabolic process;GO:0009987//cellular process;GO:0044237//cellular metabolic process
gene9523	36.3333	14.6667	6.65	2.67667	-1.31292	0.000544083	0.0208495	yes	EIT74258.1	hypothetical protein	-	-	-	-	GO:0044425//membrane part;GO:0016020//membrane;GO:0031224//intrinsic component of membrane	-	GO:0050896//response to stimulus
gene9524	2230.33	6785.33	325.303	987.053	1.60134	5.77552e-06	0.000584512	yes	EIT74251.1	hypothetical protein	-	-	-	-	-	GO:0046872//metal ion binding;GO:0016829//lyase activity;GO:0003824//catalytic activity;GO:0016835//carbon-oxygen lyase activity;GO:0016838//carbon-oxygen lyase activity, acting on phosphates;GO:0043167//ion binding;GO:0005488//binding;GO:0043169//cation binding	-
gene9525	283.667	724	31.19	79.2767	1.34581	0.000907089	0.0306007	yes	EIT74218.1	hypothetical protein	-	-	-	-	-	GO:0005488//binding;GO:0016491//oxidoreductase activity;GO:0046906//tetrapyrrole binding;GO:0003824//catalytic activity;GO:0043169//cation binding;GO:0097159//organic cyclic compound binding;GO:0046914//transition metal ion binding;GO:0043167//ion binding;GO:1901363//heterocyclic compound binding;GO:0046872//metal ion binding	GO:0044710//single-organism metabolic process;GO:0008152//metabolic process;GO:0044699//single-organism process
gene9526	830.667	3262.67	88.44	347.037	1.97232	2.19524e-07	3.66111e-05	yes	EIT74190.1	cytochrome protein	-	-	-	-	-	GO:0005488//binding;GO:0043167//ion binding;GO:1901363//heterocyclic compound binding;GO:0016491//oxidoreductase activity;GO:0046872//metal ion binding;GO:0097159//organic cyclic compound binding;GO:0046914//transition metal ion binding;GO:0046906//tetrapyrrole binding;GO:0003824//catalytic activity;GO:0043169//cation binding	GO:0008152//metabolic process;GO:0044699//single-organism process;GO:0044710//single-organism metabolic process
gene9527	1228.67	4478	120.817	438.94	1.8612	8.17581e-07	0.000118061	yes	EIT74227.1	cytochrome protein	-	-	-	-	-	GO:0046914//transition metal ion binding;GO:0005488//binding;GO:0097159//organic cyclic compound binding;GO:0016491//oxidoreductase activity;GO:0046872//metal ion binding;GO:0043167//ion binding;GO:0046906//tetrapyrrole binding;GO:0043169//cation binding;GO:1901363//heterocyclic compound binding;GO:0003824//catalytic activity	GO:0044699//single-organism process;GO:0008152//metabolic process;GO:0044710//single-organism metabolic process
gene9530	1313	3829.33	135.697	395.6	1.54366	4.9985e-06	0.00052106	yes	EIT74228.1	cytochrome protein	-	-	-	-	-	GO:1901363//heterocyclic compound binding;GO:0046906//tetrapyrrole binding;GO:0016491//oxidoreductase activity;GO:0097159//organic cyclic compound binding;GO:0043169//cation binding;GO:0005488//binding;GO:0046872//metal ion binding;GO:0046914//transition metal ion binding;GO:0003824//catalytic activity;GO:0043167//ion binding	GO:0044699//single-organism process;GO:0044710//single-organism metabolic process;GO:0008152//metabolic process
gene9532	55.3333	136.333	6.92	17.0633	1.30206	0.000333235	0.0149464	yes	EIT74202.1	hypothetical protein	-	-	-	-	-	-	-
gene974	1	9	0.08	0.723333	3.17659	0.000270602	0.0126648	yes	EIT82688.1	hypothetical protein	-	-	-	-	-	GO:0003824//catalytic activity	-
gene9787	52.3333	25.6667	15.3067	7.47333	-1.03434	0.00130329	0.0406112	yes	EIT73966.1	hypothetical protein	-	-	-	-	-	GO:0043167//ion binding;GO:0046914//transition metal ion binding;GO:0097159//organic cyclic compound binding;GO:0043169//cation binding;GO:0005488//binding;GO:0046872//metal ion binding	-
gene983	328	163.667	75.5067	37.37	-1.01472	2.88206e-06	0.000348229	yes	EIT82681.1	RWD domain protein	-	-	-	-	-	-	-
gene9885	5.33333	17.3333	0.953333	3.08667	1.695	0.000799752	0.0278786	yes	EIT73851.1	2-keto-4-pentenoate hydratase/2-oxohepta-3-ene-1,7-dioic acid hydratase	-	-	-	-	-	GO:0003824//catalytic activity	-
gene9909	138.333	24.3333	8.67333	1.52333	-2.50935	1.33334e-13	1.43527e-10	yes	EIT73883.1	viral-enhancing factor	-	-	-	-	-	-	GO:0044403//symbiosis, encompassing mutualism through parasitism;GO:0051704//multi-organism process;GO:0044419//interspecies interaction between organisms
gene9910	24	4.33333	4.75333	0.85	-2.4834	8.60608e-07	0.000122777	yes	EIT73835.1	hypothetical protein	-	-	-	-	-	-	-
